# Supplementary material for: Six Decades of Global Research on Bovine Babesiosis Vaccines: A Comprehensive Systematic Review and Meta-Analysis
Source: Pathogens. 2026 May 6;15(5):500. doi: 10.3390/pathogens15050500 (PMC13209936; doi:10.3390/pathogens15050500)
Supplement: Supplementary file 1 [file pathogens-15-00500-s001.zip]

Archive with 10 entries (9 files):
- Supplementary_Material_S1.csv
- Supplementary_Material_S3.pdf
- Supplementary_Material_S4.pdf
- Supplementary_Material_S5.pdf
- Supplementary_Material_S6.csv
- Supplementary_Material_S7.pdf
- Supplementary_Material_S2/
- Supplementary_Material_S2/Data_Pubmed_1967-2025.txt
- Supplementary_Material_S2/Data_WebofScience_1967-2024.bib
- Supplementary_Material_S2/Data_WebofScience_1967-2025.bib
