# Supplementary material for: Six Decades of Global Research on Bovine Babesiosis Vaccines: A Comprehensive Systematic Review and Meta-Analysis
Source: Pathogens. 2026 May 6;15(5):500. doi: 10.3390/pathogens15050500 (PMC13209936; doi:10.3390/pathogens15050500)
Supplement: Supplementary file 1 [file pathogens-15-00500-s001.zip › Supplementary_Material_S1.csv]

Title	Date	Authors	Journal	DOI	Specie	ISO_country (Uriel)	ISO_CODE	Country_experiment	Vaccine	Type	Antigens_no	Antigen_name	Source_antigen	Locality
The immunity of calves to babesia argentina infection	1960	Hall WTK.	Aus Vet J	https://doi.org/10.1111/j.1751-0813.1960.tb08671.x	bovis	Australia	AUS	Australia	Live	Field_cattle	Multi	No_diferenciado	blood_infected	Queensland
Bovine babesiosis: The immunization of cattle with killed Babesia argentina	1967	Mahoney DF.	Expe Parasitol	https://doi.org/10.1016/0014-4894(67)90030-6	bovis	Australia	AUS	Australia	Live	Field_cattle	Multi	No_diferenciado	parasites	Brisbane
Blood group antibody production in cattle by a vaccine against Babesia argentina	1973	Dimmock CK.	Res Vet Sci	https://doi.org/10.1016/S0034-5288(18)33800-1	bovis	Australia	AUS	Australia	Live	Field_cattle	Multi	No_diferenciado	blood_infected	Rocklea, Brisbane
Babesia argentina: the infection of splenectomized calves with extracts of larval ticks (Boophilus microplus)	1974	Mahoney DF, Mirre GB.	Res Vet Sci	https://doi.org/10.1016/S0034-5288(18)33787-1	bovis	Australia	AUS	Australia	Live	Experiment_controlled	Multi	No_diferenciado	blood_infected	Canberra, Australia
Isoimmune blood group antibodies in cattle after the use of a blood vaccine	1977	Osterhoff DR, de Vos AJ.	J S Afr Vet Assoc	https://www.jsava.co.za/index.php/jsava/article/view/100/97	bovis,bigemina	South Africa	ZAF	South Africa	Live	Experiment_controlled	Multi	No_diferenciado	blood_infected	Onderstepoort, south Africa
Vaccination against bovine babesiosis	1977	Callow LL.	Adv Exp Med Biol	10.1007/978-1-4615-8855-9_9	bovis	Australia	AUS	Australia	Live	Experiment_controlled	Multi	No_diferenciado	blood_infected, culture	Canberra, Australia
Babesia major: protection of intact calves against homologous challenge by the injection of irradiated piroplasms	1979	Purnell RE, Lewis D, Brocklesby DW.	Int J Parasitol	10.1016/0020-7519(79)90069-9	major	United King	GBR	United King	Live	Experiment_controlled	Multi	No_diferenciado	blood_infected	Newbury, Berkshire
Bovine babesiosis: steps towards an irradiated vaccine	1979	Purnell RE, Lewis D, Brocklesby DW, Taylor SM.	J S Afr Vet Assoc	https://journals.co.za/doi/pdf/10.10520/AJA00382809_3602	divergens	Great Britain	GBR	Great Britain	Live	Field_cattle	Multi	No_diferenciado	blood_infected	Stormont, Northern Ireland
Immunization of cattle with a Babesia bigemina antigen in Freund's complete adjuvant	1980	Kuttler KL, Johnson LW.	Am J Vet Res	https://doi.org/10.2460/ajvr.1980.41.04.536	bigemina	the United States of America	USA	the United States of America	Live	Experiment_controlled	Multi	No_diferenciado	parasites
Bovine babesiosis: protection of cattle with culture-derived soluble Babesia bovis antigen	1981	Smith RD, James MA, Ristic M, Aikawa M, Vega y Murguia CA.	Science	10.1126/science.7209532	bovis	the United States of America	USA	the United States of America	Soluble_antigens	Experiment_controlled	Multi	Soluble_antigens	supernatant culture	Urbana, IL
Bovine babesiosis: the immunization of cattle with fractions of erythrocytes infected with Babesia bovis (syn B. argentina)	1981	Mahoney DF, Wright IG, Goodger BV.	Vet Immunol Immunopathol	10.1016/0165-2427(81)90046-5	bovis	Australia	AUS	Australia	Soluble_antigens	Experiment_controlled	Multi	No_diferenciado	blood_infected, supernatant culture	Indooroopilly, Queensland, AUSTRALIA 4068
Field use of an irradiated blood vaccine to protect cattle against redwater (Babesia divergens infection) on a farm in Dorset	1981	Purnell RE, Lewis D, Brabazon A, Francis LM, Young ER, Grist C.	Vet Rec	10.1136/vr.108.2.28	divergens	Great Britain	GBR	Great Britain	Live	Field_cattle	Multi	No_diferenciado	blood_infected	dorset
Serological comparison of strains of Babesia bovis occurring in Australia and Mozambique	1981	Callow LL, Kanhai GK, Vandenberghe A.	Trop Anim Health Prod	10.1007/BF02237896	bovis	Australia	AUS	Australia	Live	Immunogenecity	Multi	No_diferenciado	supernatant culture
Efficacy of a nonviable culture-derived Babesia bovis vaccine	1982	Kuttler KL, Levy MG, James MA, Ristic M.	Am J Vet Res	https://doi.org/10.2460/ajvr.1982.43.02.281	bovis	the United States of America	USA	the United States of America	Soluble_antigens	Experiment_controlled	Multi	No_diferenciado	culture
Variable and common antigens of Babesia bovis parasites differing in strain and virulence	1982	Kahl LP, Anders RF, Rodwell BJ, Timms P, Mitchell GF.	J Immunol	https://doi.org/10.4049/jimmunol.129.4.1700	bovis	the United States of America	USA	the United States of America	Live,protein	Experiment_controlled	Multi	No_diferenciado	blood_infected
Babesia bovis: comparison of culture-derived parasites, non-living antigen and conventional vaccine in the protection of cattle against heterologous challenge	1983	Timms P, Dalgliesh RJ, Barry DN, Dimmock CK, Rodwell BJ.	Aust Vet J	10.1111/j.1751-0813.1983.tb05874.x	bovis	Australia	AUS	Australia	culture_derived_live_parasites,Soluble_antigens,Live	Field_cattle	Multi	No_diferenciado	blood_infected, culture	Yeerongpilly, Queensland 4105
Cell culture-derived Babesia bovis vaccine: sequential challenge exposure of protective immunity during a 6-month postvaccination period	1983	Kuttler KL, Levy MG, Ristic M.	Am J Vet Res	https://doi.org/10.2460/ajvr.1983.44.08.1456	bovis	the United States of America	USA	the United States of America	Soluble_antigens	Experiment_controlled	Multi	Soluble_antigens	culture
The characterisation of an esterase derived from Babesia bovis and its use as a vaccine	1983	Wright IG, Goodger BV, Rode-Bramanis K, Mattick JS, Mahoney DF, Waltisbuhl DJ.	Z Parasitenkd	10.1007/BF00927420	bovis	Australia	AUS	Australia	purified_antigen	Experiment_controlled	Mono	Enzime	blood_infected	Indooroopilly, Queensland, AUSTRALIA 4068
The effect of route of administration of a Babesia divergens inactivated vaccine on protection against homologous challenge	1983	Taylor SM, Kenny J, Mallon T.	J Comp Pathol	10.1016/0021-9975(83)90029-4	divergens	United King	GBR	United King	purified_antigen	Experiment_controlled	Multi	No_diferenciado	blood_infected	Belfast, UK
The lysate from bovine erythrocytes infected with Babesia bovis. Analysis of antigens and a report on their immunogenicity when polymerized with glutaraldehyde	1983	Goodger BV, Wright IG, Waltisbuhl DJ.	Z Parasitenkd	10.1007/BF00927703	bovis	Australia	AUS	Australia	Lysate_infected_erythrocytes	Experiment_controlled	Multi	No_diferenciado	blood_infected	Queensland, Australia
Babesia bovis: vaccination of cattle against heterologous challenge with fractions of lysate from infected erythrocytes	1984	Goodger BV, Commins MA, Wright IG, Mirre GB.	Z Parasitenkd	10.1007/BF00927818	bovis	Australia	AUS	Australia	Lysate_infected_erythrocytes	Experiment_controlled	Multi	No_diferenciado	blood_infected	Queensland, Australia
Immune responses of cattle following vaccination with living and non-living Babesia bovis antigens	1984	Timms P, Stewart NP, Rodwell BJ, Barry DN.	Vet Parasitol	10.1016/0304-4017(84)90042-6	bovis	Australia	AUS	Australia	Live,Soluble_antigens	Experiment_controlled	Multi	No_diferenciado	blood_infected, culture	Queensland, Australia
Babesia bovis: successful vaccination against homologous challenge in splenectomised calves using a fraction of haemagglutinating antigen	1985	Goodger BV, Wright IG, Waltisbuhl DJ, Mirre GB.	Int J Parasitol	10.1016/0020-7519(85)90084-0	bovis	Australia	AUS	Australia	purified_antigen	Experiment_controlled	Multi	Haemaglutinating_antigen	blood_infected	Queensland, Australia
Heterologous strain immunity in bovine babesiosis using a culture-derived soluble Babesia bovis immunogen	1985	Montenegro-James S, Ristic M, Toro Benitez M, Leon E, Lopez R.	Vet Parasitol	10.1016/0304-4017(85)90067-6	bovis	Venezuela	VEN	Venezuela	Soluble_antigens	Experiment_controlled	Multi	Soluble_antigens	culture	Marcay, Venezuela
Protective vaccination against virulent Babesia bovis with a low-molecular-weight antigen	1985	Wright IG, Mirre GB, Rode-Bramanis K, Chamberlain M, Goodger BV, Waltisbuhl DJ.	Infect Immun	10.1128/iai.48.1.109-113.1985	bovis	Australia	AUS	Australia	protein	Experiment_controlled	Mono	Soluble_antigens	parasites	Queensland, Australia
Proteinases in the lysate of bovine erythrocytes infected with Babesia bovis: initial vaccination studies	1985	Commins MA, Goodger BV, Wright IG.	Int J Parasitol	10.1016/0020-7519(85)90042-6	bovis	Australia	AUS	Australia	purified_antigen	Experiment_controlled	Multi	Enzime	blood_infected	Indooroopilly, Queensland, AUSTRALIA 4068
Babesia bovis: vaccination trial with a dominant immunodiffusion antigen in splenectomised calves	1986	Goodger BV, Commins MA, Wright IG, Mirre GB, Waltisbuhl DJ, White M.	Z Parasitenkd	10.1007/BF00925093	bovis	Australia	AUS	Australia	purified_antigen	Experiment_controlled	Multi	No_diferenciado	blood_infected	Indooroopilly, Queensland, AUSTRALIA 4068
Babesia divergens: sequential exposure to heterologous tick-borne challenge of cattle immunized with a fraction of parasitized erythrocytes	1986	Taylor SM, Elliott CT, Kenny J.	J Comp Pathol	10.1016/0021-9975(86)90027-7	divergens	United King	GBR	United King	purified_antigen	Field_cattle	Multi	No_diferenciado	blood_infected	Belfast, UK
Babesia bovis: molecular and biological characteristics of cloned parasite lines	1987	Gill AC, Cowman AF, Stewart NP, Kemp DJ, Timms P.	Exp Parasitol	10.1016/0014-4894(87)90160-3	bovis	Australia	AUS	Australia	Live	Experiment_controlled	Multi	No_diferenciado	parasites	Queensland, Australia
Babesia bovis: vaccination studies with three groups of high molecular weight antigens from lysate of infected erythrocytes	1987	Waltisbuhl DJ, Goodger BV, Wright IG, Mirre GB, Commins MA.	Parasitol Res	10.1007/BF00531085	bovis	Australia	AUS	Australia	Lysate_infected_erythrocytes	Experiment_controlled	Multi	No_diferenciado	parasites	Queensland, Australia
Babesia bovis--analysis and vaccination trial with the cryoprecipitable immune complex	1987	Goodger BV, Waltisbuhl DJ, Wright IG, Mahoney DF, Commins MA.	Vet Immunol Immunopathol	10.1016/0165-2427(87)90074-2	bovis	Australia	AUS	Australia	Immune_complexes	Experiment_controlled	Multi	Immune_complexes	plasma of infected animals	Queensland, Australia
Bovine babesiosis: induction of protective immunity with culture-derived Babesia bovis and Babesia bigemina immunogens	1987	Montenegro-James S, Toro Benitez M, Leon E, Lopez R, Ristic M.	Parasitol Res	10.1007/BF00536025	bovis,bigemina	Venezuela	VEN	Venezuela	soluble_culture_derived_exoantigens	Experiment_controlled	Multi	Exoantigens	culture	Maracay, Venezuela
Protection of Babesia bigemina-immune animals against subsequent challenge with virulent Babesia bovis	1987	Wright IG, Goodger BV, Leatch G, Aylward JH, Rode-Bramanis K, Waltisbuhl DJ.	Infect Immun	10.1128/iai.55.2.364-368.1987	bigemina	Australia	AUS	Australia	Live,purified_antigen	Experiment_controlled	Multi	No_diferenciado	parasites	Queenslnd, Australia
Seroresponse (IgG) after vaccination and natural infection of cattle with Babesia divergens	1987	Christensson DA, Morén T.	Acta Vet Scand	10.1186/BF03548607	divergens	Sweden	SWD	Sweden	Live	Field_cattle	Multi	No_diferenciado	blood_infected	South-eastern Sweden
Failure of a recombinant Babesia bovis antigen to protect cattle against heterologous strain challenge	1988	Timms P, Barry DN, Gill AC, Sharp PJ, de Vos AJ.	Res Vet Sci	10.1016/S0034-5288(18)30947-0	bovis	Australia	AUS	Australia	Live,Recombinant_protein	Experiment_controlled	Mono	KaBbl_GZ	culture	Queenslnd, Australia
The pathogenicity and immunologic relationship of a virulent and a tissue-culture-adapted Babesia bovis	1988	Kuttler KL, Zaugg JL, Yunker CE.	Vet Parasitol	10.1016/0304-4017(88)90038-6	bovis	the United States of America	USA	USA	Live	Experiment_controlled	Multi	No_diferenciado	culture	Texas, USA
Molecular characterization of Babesia bovis merozoite surface proteins bearing epitopes immunodominant in protected cattle	1989	Hines SA, McElwain TF, Buening GM, Palmer GH.	Mol Biochem Parasitol	10.1016/0166-6851(89)90096-0	bovis	the United States of America	USA	the United States of America	Live	Experiment_controlled	Multi	No_diferenciado	parasites	Florida, USA
Vaccination against bovine babesiosis with drug-controlled live parasites	1989	Gray JS, Langley RJ, Brophy PO, Gannon P.	Vet Rec	10.1136/vr.125.14.369	divergens	Ireland	IRL	Ireland	Live	Experiment_controlled	Multi	No_diferenciado	parasites	Dublin
Tick-borne diseases of cattle in Paraguay. II. Immunisation against anaplasmosis and babesiosis	1990	Payne RC, Osorio O, Ybañez A.	Trop Anim Health Prod	10.1007/BF02239833	bovis,bigemina	Paraguay	PRY	Paraguay	Live	Field_cattle	Multi	No_diferenciado	parasites	San Lorenzo, Paraguay
Analysis of immune responses of different hosts to Babesia divergens isolates from different geographic areas and capacity of culture-derived exoantigens to induce efficient cross-protection	1991	Precigout E, Gorenflot A, Valentin A, Bissuel G, Carcy B, Brasseur P, Moreau Y, Schrevel J.	Infect Immun	10.1128/iai.59.8.2799-2805.1991	divergens	France	FRA	France	Live	Experiment_controlled	Multi	No_diferenciado	supernatant culture	France
Cell-mediated immune responses to Babesia bovis merozoite antigens in cattle following infection with tick-derived or cultured parasites	1991	Brown WC, Logan KS, Wagner GG, Tetzlaff CL.	Infect Immun	10.1128/iai.59.7.2418-2426.1991	bovis	the United States of America	USA	the United States of America	Live,Soluble_antigens,membrane_antigens	Experiment_controlled	Multi	No_diferenciado	culture	Texas, USA
Heat shock response of Babesia divergens and identification of the hsp70 as an immunodominant early antigen during ox, gerbil and human babesiosis	1991	Carcy B, Précigout E, Valentin A, Gorenflot A, Reese RT, Schrével J.	Biol Cell	10.1016/0248-4900(91)90083-y	divergens	France	FRA	France	Live	In_vitro	Mono	HSP_70	culture	Paris, France
IgM rheumatoid factor in cattle immunized against babesiosis	1991	Ungar-Waron H, Paz R, Shkap V, Bin H, Pipano E.	Zentralbl Veterinarmed B	10.1111/j.1439-0450.1991.tb00902.x	bovis	Israel	ISR	Israel	Live,soluble_culture_derived_exoantigens	Immunogenecity	Multi	No_diferenciado	culture	Beit Dagan, Israel
Immunogenicity and sequence analysis of recombinant p58: a neutralization-sensitive, antigenically conserved Babesia bigemina merozoite surface protein	1991	Mishra VS, Stephens EB, Dame JB, Perryman LE, McGuire TC, McElwain TF.	Mol Biochem Parasitol	10.1016/0166-6851(91)90180-e	bigemina	the United States of America	USA	the United States of America	Recombinant_protein	Experiment_controlled	Mono	p58	Recombinant protein	Washintong, USA
Babesia bovis: analysis of and preliminary vaccination studies with a defined infected erythrocyte membrane binding antigen	1992	Goodger BV, Waltisbuhl DJ, Wright IG, White M.	Int J Parasitol	10.1016/0020-7519(92)90156-f	bovis	Australia	AUS	Australia	purified_antigen	Experiment_controlled	Multi	11C5	culture	Queensland, Australia
Bovine babesiosis: failure to induce interferon gamma production in response to Babesia bovis antigens in cattle	1992	Orinda GO, Gale KR, Wright IG, Parrodi F.	Int J Parasitol	10.1016/s0020-7519(05)80020-7	bovis	Australia	AUS	Australia	Recombinant_protein	Experiment_controlled	Mono	GST_IIC5	Recombinant protein	Indooroopilly, Queensland, AUSTRALIA 4068
Immunization of cattle with an inactivated polyvalent vaccine against anaplasmosis and babesiosis	1992	Montenegro-James S, Toro M, Leon E, Guillen AT, Lopez R, Lopez W.	Ann N Y Acad Sci	10.1111/j.1749-6632.1992.tb19634.x	bovis,bigemina	Venezuela	VEN	Venezuela	soluble_culture_derived_exoantigens	Experiment_controlled	Multi	No_diferenciado	blood_infected, culture	Maracay, Venezuela
Vaccination of cattle with dextran sulphate-binding Babesia bigemina antigens	1992	Kung'u MW, Goodger BV, Bushell GR, Wright IG, Waltisbuhl DJ.	Int J Parasitol	10.1016/0020-7519(92)90010-i	bigemina	Australia	AUS	Australia	Lysate_infected_erythrocytes	Experiment_controlled	Multi	No_diferenciado	blood_infected	Indooroopilly, Queensland, AUSTRALIA 4068
Cellular and humoral immune responses induced in cattle by vaccination with Babesia divergens culture-derived exoantigens correlate with protection	1993	Valentin A, Precigout E, L'Hostis M, Carcy B, Gorenflot A, Schrevel J.	Infect Immun	10.1128/iai.61.2.734-741.1993	divergens	France	FRA	France	soluble_culture_derived_exoantigens	Experiment_controlled	Multi	No_diferenciado	culture	Paris, France
Efficacy of an Australian Babesia bovis vaccine strain in Malawi	1993	Lawrence JA, Malika J, Whiteland AP, Kafuwa P.	Vet Rec	10.1136/vr.132.12.295	bovis	Malawi	MWI	Malawi	Live,soluble_culture_derived_exoantigens	Experiment_controlled	Multi	No_diferenciado	culture	Lilongwe, malawi
Identification of two Th1 cell epitopes on the Babesia bovis-encoded 77-kilodalton merozoite protein (Bb-1) by use of truncated recombinant fusion proteins	1993	Brown WC, Zhao S, Woods VM, Tripp CA, Tetzlaff CL, Heussler VT, Dobbelaere DA, Rice-Ficht AC.	Infect Immun	10.1128/iai.61.1.236-244.1993	bovis	the United States of America	USA	USA	Recombinant_protein	Immunogenecity	Mono	Bb_1	Recombinant protein	Texas, USA.
Live and soluble antigens for cattle protection to Babesia bigemina	1993	Echaide IE, de Echaide ST, Guglielmone AA.	Vet Parasitol	10.1016/0304-4017(93)90193-q	bigemina	Argentina	ARG	Argentina	Live,soluble_culture_derived_exoantigens	Experiment_controlled	Multi	No_diferenciado	blood_infected, culture	Santa Fe, Argentina
Antibody response to a Babesia bigemina rhoptry-associated protein 1 surface-exposed and neutralization-sensitive epitope in immune cattle	1994	Ushe TC, Palmer GH, Sotomayor L, Figueroa JV, Buening GM, Perryman LE, McElwain TF.	Infect Immun	10.1128/iai.62.12.5698-5701.1994	bigemina	the United States of America	USA	USA	Recombinant_protein	Experiment_controlled	Mono	RAP_1	Recombinant protein	Pullman, Washintong
A 37-KILODALTON GLYCOPROTEIN OF BABESIA DIVERGENS IS A MAJOR COMPONENT OF A PROTECTIVE FRACTION CONTAINING LOW-MOLECULAR-MASS CULTURE-DERIVED EXOANTIGENS	1995	CARCY, B; PRECIGOUT, E; VALENTIN, A; GORENFLOT, A; SCHREVEL, J	Infect. Immun.	10.1128/IAI.63.3.811-817.1995	divergens	France	FRA	France	soluble_culture_derived_exoantigens	Experiment_controlled	Multi	No_diferenciado	culture	Paris, France
Exoantigens of an attenuated strain of Babesia bovis used as a vaccine against bovine babesiosis	1995	Patarroyo JH, Prates AA, Tavares CA, Mafra CL, Vargas MI.	Vet Parasitol	10.1016/0304-4017(94)00756-3	bovis	Brazil	BRA	Brazil	soluble_culture_derived_exoantigens	Experiment_controlled	Multi	Exoantigens	attenuated strain	Minas Gerais, Brazil
Identification of an immunodominant 40 kDa merozoite antigen common to the Australian T and Dixie vaccine strains of Babesia bovis and the development of diagnostic tests specific for these strains	1995	Molloy JB, Waldron SJ, Jorgensen WK.	Vet Parasitol	10.1016/0304-4017(95)00779-5	bovis	Australia	AUS	Australia	protein	Immunogenecity	Mono	MSA_1	blood_infected	Queensland, Australia
Immunization of cattle with recombinant Babesia bovis merozoite surface antigen-1	1995	Hines SA, Palmer GH, Jasmer DP, Goff WL, McElwain TF.	Infect Immun	10.1128/iai.63.1.349-352.1995	bovis	the United States of America	USA	USA	Recombinant_protein	Experiment_controlled	Mono	MSA_2	Recombinant protein	Pullman, Washintong
Studies on failure of T strain live Babesia bovis vaccine	1995	Bock RE, de Vos AJ, Lew A, Kingston TG, Fraser IR.	Aust Vet J	10.1111/j.1751-0813.1995.tb03558.x	bovis	Australia	AUS	Australia	Live	Experiment_controlled	Multi	No_diferenciado	blood_infected, culture	Queensland, Australia
Viability after thawing and dilution of simultaneously cryopreserved vaccinal Babesia bovis and Babesia bigemina strains cultured in vitro	1996	Mangold AJ, Vanzini VR, Echaide IE, de Echaide ST, Volpogni MM, Guglielmone AA.	Vet Parasitol	10.1016/0304-4017(95)00839-x	bovis,bigemina	Argentina	ARG	Argentina	Live	Immunogenecity	Multi	No_diferenciado	culture	Santa Fe, Argentina
An immunisation trial with in vitro produced Babesia bigemina exoantigens	1997	Beniwal RP, Nichani AK, Rakha NK, Sharma RD, Sarup S.	Trop Anim Health Prod	10.1007/BF02632950	bigemina	India	IND	India	soluble_culture_derived_exoantigens	Experiment_controlled	Multi	No_diferenciado	culture	Hisar, India
Babesial antibody dynamics after cattle immunisation with live vaccines, measured with an indirect immunofluorescence test	1997	Guglielmone AA, Lugaresi CI, Volpogni MM, Anziani OS, Vanzini VR.	Vet Parasitol	10.1016/s0304-4017(96)01143-0	bovis,bigemina	Argentina	ARG	Argentina	Live	Immunogenecity	Multi	No_diferenciado	blood_infected	Santa Fe, Argentina
Genotypic diversity in field isolates of Babesia bovis from cattle with babesiosis after vaccination	1997	Lew AE, Bock RE, Croft JM, Minchin CM, Kingston TG, Dalgliesh RJ.	Aust Vet J	10.1111/j.1751-0813.1997.tb14197.x	bovis	Australia	AUS	Australia	Live	Experiment_controlled	Multi	No_diferenciado	attenuated strain	Indooroopilly, Queensland, AUSTRALIA 4068
Vaccination against Babesia bovis: T cells from protected and unprotected animals show different cytokine profiles	1997	East IJ, Zakrzewski H, Gale KR, Leatch G, Dimmock CM, Thomas MB, Waltisbuhl DJ.	Int J Parasitol	10.1016/s0020-7519(97)00141-0	bovis	Australia	AUS	Australia	Recombinant_protein	Experiment_controlled	Mono	11C5	Recombinant protein	Indooroopilly, Queensland, AUSTRALIA 4068
Evaluation of a frozen trivalent attenuated vaccine against Babesiosis and anaplasmosis in Brazil	1998	Vidotto O, Barbosa CS, Andrade GM, Machado RZ, da Rocha MA, Silva SS.	Ann N Y Acad Sci	10.1111/j.1749-6632.1998.tb11086.x	bovis,bigemina	Brazil	BRA	Brazil	Live	Field_cattle	Multi	No_diferenciado	blood_infected	Paraná, Brasil.
Improved disease resistance after Babesia divergens vaccination	1998	Edelhofer R, Kanout A, Schuh M, Kutzer E.	Parasitol Res	10.1007/s004360050380	divergens	Austria	AUT	Austria	Live	Experiment_controlled	Multi	No_diferenciado	blood_infected	Vienna, Austria
In vitro cultivation of an African strain of Babesia bigemina, its characterisation and infectivity in cattle	1998	Posnett, ES; Metaferia, E; Williamson, S; Brown, CGD; Canning, EU	Parasitol. Res.	10.1007/s004360050400	bigemina	UK	GBR	UK	Live	Experiment_controlled	Multi	No_diferenciado	culture	London, UK
Mapping the T cell epitopes of the Babesia bovis antigen 12D3: implications for vaccine design	1998	Court RA, Sitte K, Opdebeeck JP, East IJ.	Parasite Immunol	10.1046/j.1365-3024.1998.t01-1-00116.x	bovis	Australia	AUS	Australia	Recombinant_protein	Experiment_controlled	Mono	12D3	Recombinant protein	Queensland, Australia
Babesia bovis: common protein fractions recognized by oligoclonal B. bovis-specific CD4+ T cell lines from genetically diverse cattle	1999	Stich RW, Rice-Ficht AC, Tuo W, Brown WC.	Exp Parasitol	10.1006/expr.1999.4351	bovis	the United States of America	USA	USA	protein	In_vitro	Multi	No_diferenciado	culture	Texas, USA
Comparison of cattle responses to mono-specific or combined inoculations with Babesia bigemina and Babesia bovis vaccine strains	1999	Viseras J, Lugaresi CI, Volpogni MM, Guglielmone AA.	Parasite	10.1051/parasite/1999061067	bovis,bigemina	Argentina	ARG	Argentina	Live	Immunogenecity	Multi	No_diferenciado	blood_infected	Santa Fe, Argentina
Babesia bovis and B. bigemina: Persistence of infection in friesian cows following vaccination with live antibabesial vaccines	2002	Pipano E, Shkap V, Kriegel Y, Leibovitz B, Savitsky I, Fish L.	Vet J	10.1053/tvjl.2001.0703	bovis,bigemina	Israel	ISR	Israel	Live	Immunogenecity	Multi	No_diferenciado	blood_infected	Bet Dagan, Israel
Babesia bovis merozoite surface protein-2c (MSA-2c) contains highly immunogenic, conserved B-cell epitopes that elicit neutralization-sensitive antibodies in cattle	2003	Wilkowsky SE, Farber M, Echaide I, Torioni de Echaide S, Zamorano PI, Dominguez M, Suarez CE, Florin-Christensen M.	Mol Biochem Parasitol	10.1016/s0166-6851(02)00329-8	bovis	Argentina	ARG	Argentina	Recombinant_protein	Immunogenecity,In_vitro	Mono	MSA_2c	Recombinant protein	Santa Fe, Argentina
Overcoming constraints to meeting increased demand for Babesia bigemina vaccine in Australia	2003	Standfast NF, Bock RE, Wiecek MM, deVos AJ, Jorgensen WK, Kingston TG.	Vet Parasitol	10.1016/s0304-4017(03)00223-1	bigemina	Australia	AUS	Australia	Live	Experiment_controlled	Multi	No diferenciado	attenuated strain	Queensland
Stimulation of T-helper cell gamma interferon and immunoglobulin G responses specific for Babesia bovis rhoptry-associated protein 1 (RAP-1) or a RAP-1 protein lacking the carboxy-terminal repeat region is insufficient to provide protective immunity against virulent B. bovis challenge	2003	Norimine J, Mosqueda J, Suarez C, Palmer GH, McElwain TF, Mbassa G, Brown WC.	Infect Immun	10.1128/IAI.71.9.5021-5032.2003	bovis	the United States of America	USA	USA	Recombinant_protein	Experiment_controlled	Mono	RAP_1	Recombinant protein	Pullman, Washintong
Association between sequence polymorphism in an epitope of Babesia divergens Bd37 exoantigen and protection induced by passive transfer	2004	Precigout E, Delbecq S, Vallet A, Carcy B, Camillieri S, Hadj-Kaddour K, Kleuskens J, Schetters T, Gorenflot A.	Int J Parasitol	10.1016/j.ijpara.2004.01.002	divergens	France	FRA	France	protein	Immunogenecity,In_silico	Mono	Bd37	culture	Paris, France
Field challenge of cattle vaccinated with a combined Babesia bovis and Babesia bigemina frozen immunogen	2004	Alvarez JA, Ramos JA, Rojas EE, Mosqueda JJ, Vega CA, Olvera AM, Figueroa JV, Cantó GJ.	Ann N Y Acad Sci	10.1196/annals.1307.043	bovis,bigemina	Mexico	MEX	Mexico	Live	Field_cattle	Multi	No_diferenciado	blood_infected	Morelos, México
Potential for recombinant Babesia bovis antigens to protect against a highly virulent isolate	2005	Hope M, Riding G, Menzies M, Colditz I, Reverter A, Willadsen P.	Parasite Immunol	10.1111/j.1365-3024.2005.00795.x	bovis	Australia	AUS	Australia	Recombinant_protein	Experiment_controlled	Multi	12D3,11C5	Recombinant protein	Queensland, Australia
Sequence variation and immunologic cross-reactivity among Babesia bovis merozoite surface antigen 1 proteins from vaccine strains and vaccine breakthrough isolates	2005	Leroith T, Brayton KA, Molloy JB, Bock RE, Hines SA, Lew AE, McElwain TF.	Infect Immun	10.1128/IAI.73.9.5388-5394.2005	bovis	Australia	AUS	Australia	Recombinant_protein	In_silico	Mono	MSA_1	Recombinant protein	Queensland, Australia
Vaccination of older Bos taurus bulls against bovine babesiosis	2005	Shkap V, Leibovitz B, Krigel Y, Hammerschlag J, Marcovics A, Fish L, Molad T, Savitsky I, Mazuz M.	Vet Parasitol	10.1016/j.vetpar.2005.01.013	bovis,bigemina	Israel	ISR	Israel	Live	Experiment_controlled	Multi	No_diferenciado	blood_infected	Israel
Hydrophobic moeties in recombinant proteins are crucial to generate efficient saponin-based vaccine against Apicomplexan Babesia divergens	2006	Delbecq S, Hadj-Kaddour K, Randazzo S, Kleuskens J, Schetters T, Gorenflot A, Précigout E.	Vaccine	10.1016/j.vaccine.2005.08.073	divergens	France	FRA	France	Recombinant_protein	Experiment_controlled	Mono	Bd37	Recombinant protein	Montepelier, France
A shared antigen among Babesia species: ribosomal phosphoprotein P0 as a universal babesial vaccine candidate	2007	Terkawi MA, Jia H, Gabriel A, Goo YK, Nishikawa Y, Yokoyama N, Igarashi I, Fujisaki K, Xuan X.	Parasitol Res	10.1007/s00436-007-0718-1	bovis,bigemina	Japan	JPN	Japan	Recombinant_protein	Immunogenecity,In_vitro	Mono	P0_antigen	Recombinant protein	Obihiro, Japan
Babesia bigemina: attenuation of an Uzbek isolate for immunization of cattle with live calf- or culture-derived parasites	2007	Shkap V, Rasulov I, Abdurasulov S, Fish L, Leibovitz B, Krigel Y, Molad T, Mazuz ML, Savitsky I.	Vet Parasitol	10.1016/j.vetpar.2007.02.018	bigemina	Israel	ISR	Israel	Live	Experiment_controlled	Multi	No_diferenciado	blood_infected, culture	Beit Dagan, Israel
Coinfection with antigenically and genetically distinct virulent strains of Babesia bovis is maintained through all phases of the parasite life cycle	2007	Berens, SJ; Brayton, KA; McElwain, TF	Infect. Immun.	10.1128/IAI.00802-07	bovis	the United States of America	USA	the United States of America	Live	In_silico	Multi	T2Bo_strain,L_strain	blood_infected	Pullman,Washinton
Genome sequence of Babesia bovis and comparative analysis of apicomplexan hemoprotozoa	2007	Brayton KA, Lau AO, Herndon DR, Hannick L, Kappmeyer LS, Berens SJ, Bidwell SL, Brown WC, Crabtree J, Fadrosh D, Feldblum T, Forberger HA, Haas BJ, Howell JM, Khouri H, Koo H, Mann DJ, Norimine J, Paulsen IT, Radune D, Ren Q, Smith RK Jr, Suarez CE, White O, Wortman JR, Knowles DP Jr, McElwain TF, Nene VM.	PLoS Pathog	10.1371/journal.ppat.0030148	bovis	the United States of America	USA	the United States of America	protein	In_silico	Mono	p36,Pf12,p67	culture	Maryland, USA
Mycobacterium bovis BCG as a delivery system for the RAP-1 antigen from Babesia bovis	2007	Santangelo MP, McIntosh D, Bigi F, Armôa GR, Campos AS, Ruybal P, Dellagostin OA, McFadden J, Mendum T, Gicquel B, Winter N, Farber M, Cataldi A.	Vaccine	10.1016/j.vaccine.2006.09.069	bovis	Argentina	ARG	Argentina	Recombinant_protein	Immunogenecity	Mono	RAP_1	Recombinant protein	Castelar, Argentina
Recombinant protein Bd37 protected gerbils against heterologous challenges with isolates of Babesia divergens polymorphic for the bd37 gene	2007	Hadj-Kaddour, K; Carcy, B; Vallet, A; Randazzo, S; Delbecq, S; Kleuskens, J; Schetters, T; Gorenflot, A; Precigout, E	Parasitology	10.1017/S0031182006001399	divergens	France	FRA	France	Recombinant_protein	Experiment_controlled	Mono	Bd37	Recombinant protein	París, Francia
Efficiency of a recombinant MSA-2c-based ELISA to establish the persistence of antibodies in cattle vaccinated with Babesia bovis	2008	Bono MF, Mangold AJ, Baravalle ME, Valentini BS, Thompson CS, Wilkowsky SE, Echaide IE, Farber MD, Torioni de Echaide SM.	Vet Parasitol	10.1016/j.vetpar.2008.07.025	bovis	Argentina	ARG	Argentina	Live	Experiment_controlled	Mono	No_diferenciado	culture	Santa Fe, Argentina
Expression of Babesia bovis rhoptry-associated protein 1 (RAP1) in Brucella abortus S19	2008	García, JVSY; Farber, M; Carrica, M; Cravero, S; Macedo, GC; Bigi, F; Oliveira, SC; Rossetti, O; Campos, E	Microbes Infect.	10.1016/j.micinf.2008.02.010	bovis	Argentina	ARG	Argentina	Recombinant_protein	Immunogenecity	Mono	RAP_1	Recombinant protein	Buenos Aires, Argentina
The solution structure of the adhesion protein Bd37 from Babesia divergens reveals structural homology with eukaryotic proteins involved in membrane trafficking	2008	Delbecq S, Auguin D, Yang YS, Löhr F, Arold S, Schetters T, Précigout E, Gorenflot A, Roumestand C.	J Mol Biol	10.1016/j.jmb.2007.08.019	divergens	France	FRA	France	NA	In_silico	Mono	Bd37	Recombinant protein	París, Francia
Vaccination of cattle against B. bovis infection with live attenuated parasites and non-viable immunogens	2008	Fish L, Leibovich B, Krigel Y, McElwain T, Shkap V.	Vaccine	10.1016/j.vaccine.2008.09.070	bovis	Israel	ISR	Israel	Live,soluble_culture_derived_exoantigens,protein	Experiment_controlled	Multi	No_diferenciado,RAP_1	blood_infected, culture, Recombinant protein	Bet Dagan, Israel
Molecular and antigenic characterisation of ribosomal phosphoprotein P0 from Babesia bovis	2009	Ramos CA, Araújo FR, Souza II, Oliveira RH, Elisei C, Soares CO, Sacco AM, Rosinha GM, Alves LC.	Mem Inst Oswaldo Cruz	10.1590/s0074-02762009000700010	bovis	Brazil	BRA	Brazil	Recombinant_protein	Immunogenecity	Mono	P0_antigen	Recombinant protein	Recife, Brazil
Babesia bovis expresses a neutralization-sensitive antigen that contains a microneme adhesive repeat (MAR) domain	2010	Silva MG, Ueti MW, Norimine J, Florin-Christensen M, Bastos RG, Goff WL, Brown WC, Oliva A, Suarez CE.	Parasitol Int	10.1016/j.parint.2010.03.004	bovis	the United States of America	USA	the United States of America	Recombinant_protein	Immunogenecity,In_vitro	Mono	MIC_1	Recombinant protein	Pullman,Washinton
Bovipain-2, the falcipain-2 ortholog, is expressed in intraerythrocytic stages of the tick-transmitted hemoparasite Babesia bovis	2010	Mesplet M, Echaide I, Dominguez M, Mosqueda JJ, Suarez CE, Schnittger L, Florin-Christensen M.	Parasit Vectors	10.1186/1756-3305-3-113	bovis	Argentina	ARG	Argentina	Recombinant_protein	Immunogenecity,In_silico	Mono	Bovipain_2	Recombinant protein	Buenos Aires, Argentina
Immunization of Bos taurus steers with Babesia bovis recombinant antigens MSA-1, MSA-2c and 12D3	2010	Antonio Alvarez J, Lopez U, Rojas C, Borgonio VM, Sanchez V, Castañeda R, Vargas P, Figueroa JV.	Transbound Emerg Dis	10.1111/j.1865-1682.2010.01117.x	bovis	Mexico	MEX	Mexico	Recombinant_protein	Experiment_controlled	Multi	MSA_1,MSA_2c,12D3	Recombinant protein	Morelos, México
In silico predicted conserved B-cell epitopes in the merozoite surface antigen-2 family of B. bovis are neutralization sensitive	2010	Dominguez M, Echaide I, Echaide ST, Mosqueda J, Cetrá B, Suarez CE, Florin-Christensen M.	Vet Parasitol	10.1016/j.vetpar.2009.09.023	bovis	Argentina	ARG	Argentina	Recombinant_protein,synthetic_peptides	In_vitro,In_silico	Mono	MSA_2c,MSA_2a1,MSA_2b	Recombinant protein, synthetic peptides	Buenos Aires, Argentina
Sequence conservation of the 12D3 gene in Mexican isolates of Babesia bovis	2010	Perez J, Javier Perez J, Vargas P, Antonio Alvarez J, Rojas C, Figueroa JV.	Transbound Emerg Dis	10.1111/j.1865-1682.2010.01112.x	bovis	Mexico	MEX	Mexico	NA	In_silico	Mono	12D3	culture
Serological responses to Babesia bovis vaccination in cattle previously infected with Babesia bigemina	2010	Combrink MP, Troskie PC, Du Plessis F, Latif AA.	Vet Parasitol	10.1016/j.vetpar.2010.02.008	bovis	South Africa	ZAF	South Africa	Live	Field_cattle	Multi	No_diferenciado	blood_infected	Pretoria, South Africa
Genetic conservation of potentially immunogenic proteins among Brazilian isolates of Babesia bovis	2012	Ramos CA, Araújo FR, Alves LC, de Souza II, Guedes DS Jr, Soares CO.	Vet Parasitol	10.1016/j.vetpar.2012.01.020	bovis	Brazil	BRA	Brazil	NA	In_silico	Multi	AMA_1,ASC_1,RAP_1,TRAP,P0_antigen,MSA_2c	blood_infected	Brasil
Genetic diversity of Babesia bovis in virulent and attenuated strains	2012	Mazuz ML, Molad T, Fish L, Leibovitz B, Wolkomirsky R, Fleiderovitz L, Shkap V.	Parasitology	10.1017/S0031182011001995	bovis	Israel	ISR	Israel	NA	In_silico	Mono	Bv80	culture	Israel
Delivery of recombinant vaccines against bovine herpesvirus type 1 gD and Babesia bovis MSA-2c to mice using liposomes derived from egg yolk lipids	2013	Rodriguez AE, Zamorano P, Wilkowsky S, Torrá F, Ferreri L, Dominguez M, Florin-Christensen M.	Vet J	10.1016/j.tvjl.2012.10.036	bovis	Argentina	ARG	Argentina	DNA_vaccine	Immunogenecity	Mono	MSA_2c	Recombinant plasmids	Hurlingham, Argentina
Differential expression of three members of the multidomain adhesion CCp family in Babesia bigemina, Babesia bovis and Theileria equi	2013	Bastos RG, Suarez CE, Laughery JM, Johnson WC, Ueti MW, Knowles DP.	PLoS One	10.1371/journal.pone.0067765	bovis,bigemina	the United States of America	USA	the United States of America	synthetic_peptides	In_vitro	Multi	CCp_family	synthetic peptides	Pullman,Washinton
Genetic diversity of merozoite surface antigens in Babesia bovis detected from Sri Lankan cattle	2013	Sivakumar T, Okubo K, Igarashi I, de Silva WK, Kothalawala H, Silva SS, Vimalakumar SC, Meewewa AS, Yokoyama N.	Infect Genet Evol	10.1016/j.meegid.2013.07.001	bovis	India	IND	India	NA	In_silico	Multi	MSAs_family,AMA_1,12D3	blood_infected	Sri Lankan
Specific antibody to a conserved region of Babesia apical membrane antigen-1 inhibited the invasion of B. bovis into the erythrocyte	2013	Salama AA, Terkawi MA, Kawai S, Aboulaila M, Nayel M, Mousa A, Zaghawa A, Yokoyama N, Igarashi I.	Exp Parasitol	10.1016/j.exppara.2013.09.017	bovis	Japan	JPN	Japan	Recombinant_protein	Immunogenecity	Mono	AMA_1	Recombinant protein	obihiro, Japan
Genetic polymorphism of Babesia bovis merozoite surface antigens-2 (MSA-2) isolates from bovine blood and Rhipicephalus annulatus ticks in Israel	2014	Molad T, Fleiderovitz L, Leibovich B, Wolkomirsky R, Erster O, Roth A, Mazuz ML, Markovics A, Shkap V.	Vet Parasitol	10.1016/j.vetpar.2014.07.016	bovis	Israel	ISR	Israel	NA	In_silico	Multi	MSA_2c,MSA_2a1,MSA_2b	culture	Israel
The glycosylphosphatidylinositol-anchored protein repertoire of Babesia bovis and its significance for erythrocyte invasion	2014	Rodriguez AE, Florin-Christensen M, Flores DA, Echaide I, Suarez CE, Schnittger L.	Ticks Tick Borne Dis	10.1016/j.ttbdis.2013.12.011	bovis	Argentina	ARG	Argentina	NA	In_silico	Multi	GPI_achored_proteins	culture	Argentina
Vaccine strategies against Babesia bovis based on prime-boost immunizations in mice with modified vaccinia Ankara vector and recombinant proteins	2014	Jaramillo Ortiz JM, Del Médico Zajac MP, Zanetti FA, Molinari MP, Gravisaco MJ, Calamante G, Wilkowsky SE.	Vaccine	10.1016/j.vaccine.2014.06.075	bovis	Argentina	ARG	Argentina	Recombinant_protein	Immunogenecity	Multi	MSA_2c,RAP_1,HSP20	Recombinant protein	Buenos Aires, Argentina
Babesia divergens apical membrane antigen-1 (BdAMA-1): A poorly polymorphic protein that induces a weak and late immune response	2015	Moreau E, Bonsergent C, Al Dybiat I, Gonzalez LM, Lobo CA, Montero E, Malandrin L.	Exp Parasitol	10.1016/j.exppara.2015.04.024	divergens	France	FRA	France	Recombinant_protein	Immunogenecity	Mono	AMA_1	Recombinant protein	Nantes, france
Co-immunization of cattle with a vaccine against babesiosis and Lactobacillus casei increases specific IgG1 levels to Babesia bovis and B. bigemina	2015	Bautista-Garfias CR, Lozano AR, Martínez CR, Martínez JA, Millán JV, García GR, Castañeda-Arriola R, Aguilar-Figueroa BR.	Parasitol Int	10.1016/j.parint.2015.04.005	bovis,bigemina	Mexico	MEX	Mexico	Live	Field_cattle	Multi	No_diferenciado	culture	Veracruz, Mexico
Differentiation between Israeli B. bovis vaccine strain and field isolates	2015	Molad T, Fleiderovitz L, Leibovitz B, Wolkomirsky R, Behar A, Markovics A.	Vet Parasitol	10.1016/j.vetpar.2014.12.033	bovis	Israel	ISR	Israel	NA	In_silico	Mono	RAP_1	culture	Israel
A recombinant multi-antigen vaccine formulation containing Babesia bovis merozoite surface antigens MSA-2a1, MSA-2b and MSA-2c elicits invasion-inhibitory antibodies and IFN-? producing cells	2016	Gimenez, AM; Françoso, KS; Ersching, J; Icimoto, MY; Oliveira, V; Rodriguez, AE; Schnittger, L; Florin-Christensen, M; Rodrigues, MM; Soares, IS	Parasites Vectors	10.1186/s13071-016-1862-1	bovis	Brazil	BRA	Brazil	Recombinant_protein	In_vitro	Multi	MSA_2a1,MSA_2b,MSA_2c	Recombinant protein	Sao Paulo, Brazil
Evaluation of different heterologous prime-boost immunization strategies against Babesia bovis using viral vectored and protein-adjuvant vaccines based on a chimeric multi-antigen	2016	Jaramillo Ortiz JM, Molinari MP, Gravisaco MJ, Paoletta MS, Montenegro VN, Wilkowsky SE.	Vaccine	10.1016/j.vaccine.2016.05.053	bovis	Argentina	ARG	Argentina	Recombinant_protein,vectorized_vaccine	Immunogenecity	Multi	MSA_2c,RAP_1,HSP20	Recombinant protein	Buenos Aires, Argentina
Expression of 6-Cys Gene Superfamily Defines Babesia bovis Sexual Stage Development within Rhipicephalus microplus	2016	Alzan HF, Lau AO, Knowles DP, Herndon DR, Ueti MW, Scoles GA, Kappmeyer LS, Suarez CE.	PLoS One	10.1371/journal.pone.0163791	bovis	the United States of America	USA	the United States of America	NA	In_vitro,In_silico	Mono	Bbo_6_Cys	culture	USA
Identification and characterization of profilin antigen among Babesia species as a common vaccine candidate against babesiosis	2016	Munkhjargal T, Aboge GO, Ueno A, Aboulaila M, Yokoyama N, Igarashi I.	Exp Parasitol	10.1016/j.exppara.2016.03.024	bovis,bigemina	Japan	JPN	Japan	Recombinant_protein	Experiment_controlled	Mono	Profilin	Recombinant protein	obihiro, Japan
Transfected Babesia bovis Expressing a Tick GST as a Live Vector Vaccine	2016	Oldiges DP, Laughery JM, Tagliari NJ, Leite Filho RV, Davis WC, da Silva Vaz I Jr, Termignoni C, Knowles DP, Suarez CE.	PLoS Negl Trop Dis	10.1371/journal.pntd.0005152	bovis	the United States of America	USA	the United States of America	Live	Immunogenecity	Multi	Tick_GST,No_diferenciado	culture	Pullman,Washinton
Use of a recombinant Babesia vaccine in cattle in a field trial - investigations on effectivity and compatibility	2016	Holzheu, EM; Delbecq, S; Baumgartner, W; Hofer, J; Wittek, T	Berliner Munchener Tierarztl. Wochenschr.	10.2376/0005-9366-15095	divergens	Austria	AUT	Austria	Recombinant_protein	Field_cattle	Mono	Bd37	Recombinant protein	Wien, Austria
Babesia bovis BOV57, a Theileria parva P67 homolog, is an invasion-related, neutralization-sensitive antigen	2017	Ishizaki T, Sivakumar T, Hayashida K, Takemae H, Tuvshintulga B, Munkhjargal T, Guswanto A, Igarashi I, Yokoyama N.	Infect Genet Evol	10.1016/j.meegid.2017.06.025	bovis	Japan	JPN	Japan	Recombinant_protein	In_vitro,In_silico	Mono	BOV57	Recombinant protein	obihiro, Japan
Hap2, a novel gene in Babesia bigemina is expressed in tick stages, and specific antibodies block zygote formation	2017	Camacho-Nuez M, Hernández-Silva DJ, Castañeda-Ortiz EJ, Paredes-Martínez ME, Rocha-Martínez MK, Alvarez-Sánchez ME, Mercado-Curiel RF, Aguilar-Tipacamu G, Mosqueda J.	Parasit Vectors	10.1186/s13071-017-2510-0	bigemina	Mexico	MEX	Mexico	synthetic_peptides	In_vitro,In_silico	Mono	HAP_2	synthetic peptides	Querétaro, México
In silico and phylogenetic analyses of partial BbRAP-1, BbCP2, BbSBP-4 and Bb?TUB gene sequences of Babesia bovis isolates from cattle in South Africa	2017	Mtshali PS, Mtshali MS.	BMC Vet Res	10.1186/s12917-017-1261-7	bovis	South Africa	ZAF	South Africa	NA	In_silico	Multi	RAP_1,CCp2,SBP_4,TUB	blood_infected	Sudafrica
Low levels of genetic diversity associated with evidence of negative selection on the Babesia bovis apical membrane antigen 1 from parasite populations in Thailand	2017	Rittipornlertrak A, Nambooppha B, Simking P, Punyapornwithaya V, Tiwananthagorn S, Jittapalapong S, Chung YT, Sthitmatee N.	Infect Genet Evol	10.1016/j.meegid.2017.08.009	bovis	Thailand	THA	Thailand	NA	In_silico	Mono	AMA_1	blood_infected	Thailand
Molecular identification and antigenic characterization of Babesia divergens Erythrocyte Binding Protein (BdEBP) as a potential vaccine candidate	2017	El-Sayed SAE, Rizk MA, Terkawi MA, Yokoyama N, Igarashi I.	Parasitol Int	10.1016/j.parint.2017.07.004	divergens	Japan	JPN	Japan	Recombinant_protein	In_vitro	Mono	BdEBP	Recombinant protein	obihiro, Japan
The Babesia bovis hap2 gene is not required for blood stage replication, but expressed upon in vitro sexual stage induction	2017	Hussein HE, Bastos RG, Schneider DA, Johnson WC, Adham FK, Davis WC, Laughery JM, Herndon DR, Alzan HF, Ueti MW, Suarez CE.	PLoS Negl Trop Dis	10.1371/journal.pntd.0005965	bovis	the United States of America	USA	the United States of America	synthetic_peptides	In_vitro,In_silico	Mono	HAP_2	synthetic peptides	Pullman,Washinton
Babesia bovis RON2 contains conserved B-cell epitopes that induce an invasion-blocking humoral immune response in immunized cattle	2018	Hidalgo-Ruiz M, Suarez CE, Mercado-Uriostegui MA, Hernandez-Ortiz R, Ramos JA, Galindo-Velasco E, León-Ávila G, Hernández JM, Mosqueda J.	Parasit Vectors	10.1186/s13071-018-3164-2	bovis	Mexico	MEX	Mexico	synthetic_peptides	Immunogenecity,In_vitro	Mono	RON2	synthetic peptides	Querétaro, México
Bovine babesiosis: Cattle protected in the field with a frozen vaccine containing Babesia bovis and Babesia bigemina cultured in vitro with a serum-free medium	2018	Rojas-Martínez C, Rodríguez-Vivas RI, Millán JVF, Bautista-Garfias CR, Castañeda-Arriola RO, Lira-Amaya JJ, Urióstegui PV, Carrasco JJO, Martínez JAÁ.	Parasitol Int	10.1016/j.parint.2017.11.004	bovis,bigemina	Mexico	MEX	Mexico	Live, culture	Field_cattle	Multi	No_diferenciado	culture	Veracruz, México
Identification of a putative methyltransferase gene of Babesia bigemina as a novel molecular biomarker uniquely expressed in parasite tick stages	2018	Bohaliga GAR, Johnson WC, Taus NS, Hussein HE, Bastos RG, Suarez CE, O'Connor R, Ueti MW.	Parasit Vectors	10.1186/s13071-018-3052-9	bigemina	the United States of America	USA	the United States of America	NA	In_vitro,In_silico	Multi	No_diferenciado	culture	Pullman,Washinton
Immunomolecular Characterization of MIC-1, a Novel Antigen in Babesia bigemina, Which Contains Conserved and Immunodominant B-Cell Epitopes that Induce Neutralizing Antibodies	2018	Hernández-Silva DJ, Valdez-Espinoza UM, Mercado-Uriostegui MA, Aguilar-Tipacamú G, Ramos-Aragón JA, Hernández-Ortiz R, Ueti M, Mosqueda J.	Vet Sci	10.3390/vetsci5020032	bigemina	Mexico	MEX	Mexico	synthetic_peptides	In_vitro	Mono	MIC_1	synthetic peptides	Querétaro, México
Spherical Body Protein 2 truncated copy 11 as a specific Babesia bovis attenuation marker	2018	Gallego-Lopez, GM; Lau, AOT; Brown, WC; Johnson, WC; Ueti, MW; Suarez, CE	Parasites Vectors	10.1186/s13071-018-2782-z	bovis	the United States of America	USA	the United States of America	NA	In_silico	Mono	SBP_2	culture	Pullman, Whashinton
Stable transformation of Babesia bigemina and Babesia bovis using a single transfection plasmid	2018	Silva MG, Knowles DP, Mazuz ML, Cooke BM, Suarez CE.	Sci Rep	10.1038/s41598-018-23010-4	bovis,bigemina	the United States of America	USA	the United States of America	NA	In_vitro,In_silico	NA	NA	culture	Pullman, Whashinton
Comparative and functional genomics of the protozoan parasite Babesia divergens highlighting the invasion and egress processes	2019	González LM, Estrada K, Grande R, Jiménez-Jacinto V, Vega-Alvarado L, Sevilla E, Barrera J, Cuesta I, Zaballos Á, Bautista JM, Lobo CA, Sánchez-Flores A, Montero E.	PLoS Negl Trop Dis	10.1371/journal.pntd.0007680	divergens	Spain	ESP	Spain	NA	In_silico	NA	NA	culture	spain
Genome Editing of Babesia bovis Using the CRISPR/Cas9 System	2019	Hakimi H, Ishizaki T, Kegawa Y, Kaneko O, Kawazu SI, Asada M.	mSphere	10.1128/mSphere.00109-19	bovis	Japan	JPN	Japan	NA	In_vitro,In_silico	NA	NA	culture	Japan
Identification of proteins expressed by Babesia bigemina kinetes	2019	Bohaliga GAR, Johnson WC, Taus NS, Hussein HE, Bastos RG, Suarez CE, Scoles GA, Ueti MW.	Parasit Vectors	10.1186/s13071-019-3531-7	bigemina	the United States of America	USA	the United States of America	synthetic_peptides	Immunogenecity	Multi	CCp2,CCp3,BbiKSP	synthetic peptides	Pullman,Washinton
Immunisation of cattle against Babesia bovis combining a multi-epitope modified vaccinia Ankara virus and a recombinant protein induce strong Th1 cell responses but fails to trigger neutralising antibodies required for protection	2019	Jaramillo Ortiz JM, Paoletta MS, Gravisaco MJ, López Arias LS, Montenegro VN, de la Fournière SAM, Valenzano MN, Guillemi EC, Valentini B, Echaide I, Farber MD, Wilkowsky SE.	Ticks Tick Borne Dis	10.1016/j.ttbdis.2019.101270	bovis	Argentina	ARG	Argentina	Recombinant_protein,vectorized_vaccine	Experiment_controlled	Multi	MSA_2c,RAP_1,HSP20	Recombinant protein	Buenos Aires, Argentina
RON2, a novel gene in Babesia bigemina, contains conserved, immunodominant B-cell epitopes that induce antibodies that block merozoite invasion	2019	Mosqueda J, Hidalgo-Ruiz M, Calvo-Olvera DA, Hernandez-Silva DJ, Ueti MW, Mercado-Uriostegui MA, Rodriguez A, Ramos-Aragon JA, Hernandez-Ortiz R, Kawazu SI, Igarashi I.	Parasitology	10.1017/S0031182019001161	bigemina	Mexico	MEX	Mexico	synthetic_peptides	Immunogenecity,In_vitro	Mono	RON2	synthetic peptides	Querétaro, México
Transgenic Babesia bovis lacking 6-Cys sexual-stage genes as the foundation for non-transmissible live vaccines against bovine babesiosis	2019	Alzan HF, Cooke BM, Suarez CE.	Ticks Tick Borne Dis	10.1016/j.ttbdis.2019.01.006	bovis	the United States of America	USA	the United States of America	NA	In_vitro,In_silico	Mono	Bbo_6_Cys	culture	Pullman, Whashinton
Characterization of GASA-1, a new vaccine candidate antigen of Babesia bovis	2020	Flores DA, Rodriguez AE, Tomazic ML, Torioni de Echaide S, Echaide I, Zamorano P, Langellotti C, Araujo FR, Rolls P, Schnittger L, Florin-Christensen M.	Vet Parasitol	10.1016/j.vetpar.2020.109275	bovis	Argentina	ARG	Argentina	Recombinant_protein	Immunogenecity,In_vitro	Mono	GASA_1	Recombinant protein	Buenos Aires, Argentina
Identification and characterization of a Babesia bigemina thrombospondin-related superfamily member, TRAP-1: a novel antigen containing neutralizing epitopes involved in merozoite invasion	2020	Montenegro VN, Paoletta MS, Jaramillo Ortiz JM, Suarez CE, Wilkowsky SE.	Parasit Vectors	10.1186/s13071-020-04469-5	bigemina	Argentina	ARG	Argentina	Recombinant_protein	Immunogenecity,In_vitro	Mono	TRAP_1	Recombinant protein	Buenos Aires, Argentina
Identification of conserved peptides containing B-cell epitopes of Babesia bovis AMA-1 and their potential as diagnostics candidates	2020	Barreda D, Hidalgo-Ruiz M, Hernandez-Ortiz R, Ramos JA, Galindo-Velasco E, Mosqueda J.	Transbound Emerg Dis	10.1111/tbed.13213	bovis	Mexico	MEX	Mexico	synthetic_peptides	Immunogenecity	Mono	AMA_1	synthetic peptides	Morelos, México
Assessment of Babesia bovis 6cys A and 6cys B as components of transmission blocking vaccines for babesiosis	2021	Alzan HF, Bastos RG, Ueti MW, Laughery JM, Rathinasamy VA, Cooke BM, Suarez CE.	Parasit Vectors	10.1186/s13071-021-04712-7	bovis	the United States of America	USA	the United States of America	Recombinant_protein	Experiment_controlled	Multi	Bbo_6_Cys	Recombinant protein	Pullman,Washinton
Differential expression of calcium-dependent protein kinase 4, tubulin tyrosine ligase, and methyltransferase by xanthurenic acid-induced Babesia bovis sexual stages	2021	Hussein HE, Johnson WC, Taus NS, Capelli-Peixoto J, Suarez CE, Mousel MR, Ueti MW.	Parasit Vectors	10.1186/s13071-021-04902-3	bovis	the United States of America	USA	the United States of America	NA	In_vitro,In_silico	Multi	CDPK4,TTL,MT,HAP_2	blood_infected	Morelos, México
Experimental Infection of Calves with Transfected Attenuated Babesia bovis Expressing the Rhipicephalus microplus Bm86 Antigen and eGFP Marker: Preliminary Studies towards a Dual Anti-Tick/Babesia Vaccine	2021	Mazuz ML, Laughery JM, Lebovitz B, Yasur-Landau D, Rot A, Bastos RG, Edery N, Fleiderovitz L, Levi MM, Suarez CE.	Pathogens	10.3390/pathogens10020135	bovis	Israel	ISR	Israel	Live	Immunogenecity	Multi	No_diferenciado	culture	Bet dagan, Israel
Immunization against a Conserved Surface Polysaccharide Stimulates Bovine Antibodies with Opsonic Killing Activity but Does Not Protect against Babesia bovis Challenge	2021	Taus NS, Cywes-Bentley C, Johnson WC, Pier GB, Fry LM, Mousel MR, Ueti MW.	Pathogens	10.3390/pathogens10121598	bovis	the United States of America	USA	the United States of America	syntetic_oligosaccharide	Experiment_controlled	Mono	PNAG	synthetic peptides	Pullman,Washinton
Predicting Protein Therapeutic Candidates for Bovine Babesiosis Using Secondary Structure Properties and Machine Learning	2021	Goodswen SJ, Kennedy PJ, Ellis JT.	Front Genet	10.3389/fgene.2021.716132	bovis	Australia	AUS	Australia	NA	In_silico	Multi	NA	NA	Australia
Structural and immunological characterization of an epitope within the PAN motif of ectodomain I in Babesia bovis apical membrane antigen 1 for vaccine development	2021	Rittipornlertrak A, Nambooppha B, Muenthaisong A, Punyapornwithaya V, Tiwananthagorn S, Chung YT, Tuvshintulga B, Sivakumar T, Yokoyama N, Sthitmatee N.	PeerJ	10.7717/peerj.11765	bovis	Thailand	THA	Thailand	synthetic_peptides	In_vitro	Mono	AMA_1	synthetic peptides	Chiang Mai, Thailand
The key to egress? Babesia bovis perforin-like protein 1 (PLP1) with hemolytic capacity is required for blood stage replication and is involved in the exit of the parasite from the host cell	2021	Paoletta MS, Laughery JM, Arias LSL, Ortiz JMJ, Montenegro VN, Petrigh R, Ueti MW, Suarez CE, Farber MD, Wilkowsky SE.	Int J Parasitol	10.1016/j.ijpara.2020.12.010	bovis	the United States of America	USA	the United States of America	Recombinant_protein	In_vitro,In_silico	Mono	PLP1	Recombinant protein	Washington, USA
A Culture-Adapted Strain of Babesia bovis Has Reduced Subpopulation Complexity and Is Unable to Complete Its Natural Life Cycle in Ticks	2022	Alzan HF, Bastos RG, Laughery JM, Scoles GA, Ueti MW, Johnson WC, Suarez CE.	Front Cell Infect Microbiol	10.3389/fcimb.2022.827347	bovis	the United States of America	USA	the United States of America	NA	In_vitro,In_silico	NA	NA	NA	Washington, USA
The GP-45 Protein, a Highly Variable Antigen from Babesia bigemina, Contains Conserved B-Cell Epitopes in Geographically Distant Isolates	2022	Mercado-Uriostegui MA, Castro-Sánchez LA, Batiha GE, Valdez-Espinoza UM, Falcón-Neri A, Ramos-Aragon JA, Hernández-Ortiz R, Kawazu SI, Igarashi I, Mosqueda J.	Pathogens	https://doi.org/10.3390/pathogens11050591	bigemina	Mexico	MEX	Mexico	synthetic_peptides	In_vitro,In_silico	Mono	GP45	synthetic peptides
A prime-boost combination of a three-protein cocktail and multiepitopic MVA as a vaccine against Babesia bigemina elicits neutralizing antibodies and a Th1 cellular immune response in mice	2022	Montenegro VN, Jaramillo-Ortiz JM, Paoletta MS, Gravisaco MJ, Del Médico Zajac MP, Garanzini DP, Valenzano MN, Calamante G, Wilkowsky SE.	Ticks Tick Borne Dis	10.1016/j.ttbdis.2022.101991	bigemina	Argentina	ARG	Argentina	Recombinant_protein,vectorized_vaccine	Immunogenecity	Multi	AMA_1,RAP_1,TRAP_1	Recombinant protein	Buenos Aires, Argentina
Babesia bovis AMA-1, MSA-2c and RAP-1 contain conserved B and T-cell epitopes, which generate neutralizing antibodies and a long-lasting Th1 immune response in vaccinated cattle	2022	Hidalgo-Ruiz M, Mejia-López S, Pérez-Serrano RM, Zaldívar-Lelo de Larrea G, Ganzinelli S, Florin-Christensen M, Suarez CE, Hernández-Ortiz R, Mercado-Uriostegui MA, Rodríguez-Torres A, Carvajal-Gamez BI, Camacho-Nuez M, Wilkowsky SE, Mosqueda J.	Vaccine	10.1016/j.vaccine.2022.01.023	bovis	Mexico	MEX	Mexico	synthetic_peptides	Immunogenecity,In_vitro	Multi	AMA_1,MSA_2c,RAP_1	synthetic peptides	Querétaro, México
Designing an efficient epitope-based vaccine conjugated with a molecular adjuvant against Bovine Babesiosis: A computational study	2022	Forouharmehr, A; Nazifi, N; Mousavi, SM; Jaydari, A	Process Biochem.	10.1016/j.procbio.2022.06.016	bovis	Iran	IRN	Iran	Recombinant_protein	In_silico	Multi	RAP_1,MSA,BOV57,12D3	Recombinant protein	Khorramabad, Iran
Identification and Characterization of P0 Protein as a Vaccine Candidate Against Babesia divergens, Blood Parasite of Veterinary and Zoonotic Importance	2022	El-Sayed SAE, Rizk MA, Eldoumani H, Sorour SS, Terkawi MA, AbouLaila M, Igarashi I, Sayed-Ahmed MZ.	Front Vet Sci	10.3389/fvets.2021.795906	divergens	Japan	JPN	Japan	Recombinant_protein	In_vitro	Mono	P0_antigen	Recombinant protein	obihiro, Japan
Identification of Babesia bovis MSA-1 functionally constraint regions capable of binding to bovine erythrocytes	2022	Cuy-Chaparro L, Ricaurte-Contreras LA, Bohórquez MD, Arévalo-Pinzón G, Barreto-Santamaria A, Pabón L, Reyes C, Moreno-Pérez DA, Patarroyo MA.	Vet Parasitol	10.1016/j.vetpar.2022.109834	bovis	Colombia	COL	Colombia	synthetic_peptides	In_vitro	Mono	MSA_1	synthetic peptides	Bogotá, Colimbia
Identification of CCp5 and FNPA as Novel Non-canonical Members of the CCp Protein Family in Babesia bovis	2022	Ozubek S, Alzan HF, Bastos RG, Laughery JM, Suarez CE.	Front Vet Sci	10.3389/fvets.2022.833183	bovis	the United States of America	USA	the United States of America	synthetic_peptides	In_vitro	Mono	CCp5,FNPA	culture	Washinton, EUA
Identification of novel immune correlates of protection against acute bovine babesiosis by superinfecting cattle with in vitro culture attenuated and virulent Babesia bovis strains	2022	Bastos RG, Laughery JM, Ozubek S, Alzan HF, Taus NS, Ueti MW, Suarez CE.	Front Immunol	10.3389/fimmu.2022.1045608	bovis	the United States of America	USA	the United States of America	Live	Experiment_controlled	Multi	No_diferenciado	culture	Idaho, EUA
Immunization of Cattle With Recombinant Structural Ectodomains I and II of Babesia bovis Apical Membrane Antigen 1 [BbAMA-1(I/II)] Induces Strong Th1 Immune Response	2022	Rittipornlertrak A, Nambooppha B, Muenthaisong A, Apinda N, Koonyosying P, Srisawat W, Chomjit P, Sangkakam K, Punyapornwithaya V, Tiwananthagorn S, Yokoyama N, Sthitmatee N.	Front Vet Sci	10.3389/fvets.2022.917389	bovis	Thailand	THA	Thailand	Recombinant_protein	Immunogenecity	Mono	AMA_1	Recombinant protein	Chiang Mai, Tailandia
Thrombospondin-Related Anonymous Protein (TRAP) Family Expression by Babesia bovis Life Stages within the Mammalian Host and Tick Vector	2022	Masterson HE, Taus NS, Johnson WC, Kappmeyer L, Capelli-Peixoto J, Hussein HE, Mousel MR, Hernandez-Silva DJ, Laughery JM, Mosqueda J, Ueti MW.	Microorganisms	10.3390/microorganisms10112173	bovis	the United States of America	USA	the United States of America	synthetic_peptides	In_vitro	Mono	TRAP	synthetic peptides	Washinton, EUA
Differential paired stage-specific expression of Babesia bovis cysteine-rich GCC2/GCC3 domain family proteins (BboGDP) during development within Rhipicephalus microplus	2023	Hussein HE, Johnson WC, Ueti MW.	Parasit Vectors	10.1186/s13071-022-05628-6	bovis	the United States of America	USA	the United States of America	synthetic_peptides	In_vitro	Mono	GCC2,GCC3	synthetic peptides	Washinton, EUA
Genetic diversity in Babesia bovis from southern Africa and estimation of B. bovis infection levels in cattle using an optimised quantitative PCR assay	2023	Byaruhanga, C; Makgabo, S; Choopa, CN; Mulandane, FC; Vorster, I; Troskie, M; Chaisi, ME; Collins, NE	Ticks Tick-Borne Dis.	10.1016/j.ttbdis.2022.102084	bovis	South Africa	ZAF	South Africa	NA	In_silico	Multi	MSA_2b	blood_infected	Sudáfrica y Mozambique
Immuno-bioinformatic approach for designing of multi-epitope merozoite surface antigen of Babesia bigemina and evaluation of its immunogenicity in inoculated calves	2023	Ul Rehman Z, Suleman M, Ashraf K, Ali S, Rahman S, Rashid MI.	Pol J Vet Sci	10.24425/pjvs.2023.145047	bigemina	Pakistan	PAK	Pakistan	Recombinant_protein	Immunogenecity	Mono	GP45	Recombinant protein	Lahore, Pakistan
Spherical Body Protein 4 from Babesia bigemina: A Novel Gene That Contains Conserved B-Cell Epitopes and Induces Cross-Reactive Neutralizing Antibodies in Babesia ovata	2023	Mosqueda J, Hernandez-Silva DJ, Ueti MW, Cruz-Reséndiz A, Marquez-Cervantez R, Valdez-Espinoza UM, Dang-Trinh MA, Nguyen TT, Camacho-Nuez M, Mercado-Uriostegui MA, Aguilar-Tipacamú G, Ramos-Aragon JA, Hernandez-Ortiz R, Kawazu SI, Igarashi I.	Pathogens	10.3390/pathogens12030495	bigemina	Mexico	MEX	Mexico	synthetic_peptides	In_vitro	Mono	SBP_4	synthetic peptides	Querétaro, México
Vaccination of cattle with the Babesia bovis sexual-stage protein HAP2 abrogates parasite transmission by Rhipicephalus microplus ticks	2023	Silva MG, Bastos RG, Laughery JM, Alzan HF, Rathinasamy VA, Cooke BM, Suarez CE.	NPJ Vaccines	10.1038/s41541-023-00741-8	bovis	the United States of America	USA	the United States of America	Recombinant_protein	Experiment_controlled	Mono	HAP_2	Recombinant protein	Washinton, EUA
Vaccination with an in vitro culture attenuated Babesia bovis strain safely protects highly susceptible adult cattle against acute bovine babesiosis	2023	Bastos RG, Capelli-Peixoto J, Laughery JM, Suarez CE, Ueti MW.	Front Immunol	10.3389/fimmu.2023.1219913	bovis	the United States of America	USA	the United States of America	Live	Experiment_controlled	Mono	No_diferenciado	culture	Washinton, EUA
Evaluation of the Use of Sub-Immunodominant Antigens of Babesia bovis with Flagellin C Adjuvant in Subunit Vaccine Development	2024	Rojas, MJ; Bastos, RG; Navas, JA; Alzan, HF; Laughery, JM; Lacy, PA; Ueti, MW; Suarez, CE	VACCINES	10.3390/vaccines12111215	bovis	the United States of America	USA	the United States of America	Recombinant_protein	Experiment_controlled	Multi	RAP_1,RRA	Recombinant protein	Washinton, EUA
A conserved motif in the immune-subdominant RAP-1 related antigen of Babesia bovis contains a B-cell epitope recognized by antibodies from protected cattle	2024	Rojas, MJ; Bastos, RG; Navas, J; Laughery, JM; Lacy, PA; Suarez, CE	FRONTIERS IN IMMUNOLOGY	10.3389/fimmu.2024.1380660	bovis	the United States of America	USA	the United States of America	synthetic_peptides	Immunogenecity	Mono	RRA	synthetic peptides	Washinton, EUA
Development of a multi-epitope chimeric vaccine in silico against Babesia bovis, Theileria annulata, and Anaplasma marginale using computational biology tools and reverse vaccinology approach	2025	Siddiki AZ, Alam S, Fuad Bin Hossen F, Alim MA.	PLoS One	10.1371/journal.pone.0312262	bovis	Bangladesh	BGD	Bangladesh	Recombinant protein	In silico	Multi	MSA_2c,AMA_1	Recombinant protein	Chittagong, Bangladesh
Expression and characterization of the immunogenicity of rec-gp45 of Babesia bigemina using cattle	2025	Zia-Ul-Rehman, Sarfraz-Ur-Rahman, Ashraf K, Suleman M, Ali S, Rashid MI.	Trop Anim Health Prod	10.1007/s11250-025-04350-6	bigemina	Pakistan	PAK	Pakistan	Recombinant protein	Immunogenecity	Mono	GP45	Recombinant protein	Lahore, Pakistan
Structural and antigenic characterization of Babesia Bovis HAP2 domains	2025	Rahman SMR, Alzan HF, Laughery JM, Bastos RG, Ueti MW, Suarez CE.	Sci Rep	10.1038/s41598-025-91359-4	bovis	the United States of America	USA	the United States of America	Recombinant protein	Immunogenecity	Mono	HAP_2	Recombinant protein	Washinton, EUA
Genetic Characterization and Phylogenetic Analysis of Babesia bigemina Isolates in Cattle from South Africa Based on BgRAP-1, BgAMA-1 and Bg?TUB Genes	2025	Mtshali PS, Mtshali MS.	Biology (Basel)	10.3390/biology14040355	bigemina	South Africa	ZAF	South Africa	NA	In silico	Multi	RAP_1,AMA_1,TUB	NA	Pretoria, Sudáfrica
The Translationally Controlled Tumor Protein (TCTP), a Novel Antigen of Babesia bovis, Participates in the Establishment of Acute Infection and Contains Neutralizing B-Cell Epitopes	2025	Pérez-Almeida C, Hernández-Silva DJ, Hernández-Arvizu EE, Asada M, Kawazu SI, Ueti MW, Gomez-Soto JG, Dávila-Montero UM, Vega Y Murguía CA, Mosqueda J.	Pathogens	10.3390/pathogens14050502	bovis	Mexico	MEX	Mexico	synthetic peptides	Experiment_controlled	Mono	TCTP	synthetic peptides	Querétaro, México
Identification of T-cell epitopes of the intracellular parasite Babesia bovis by immunopeptidomic analysis of BoLA-II presented peptides	2025	Valenzano MN, Parker R, Nicastri A, Valentini B, Gravisaco MJ, Muñiz XF, Eirin ME, Montenegro VN, Nielsen M, Ternette N, Wilkowsky SE.	Vaccine	10.1016/j.vaccine.2025.127369	bovis	Argentina	ARG	Argentina	synthetic peptides	in vitro	mono	BoLA_II	synthetic peptides	Buenos Aires, Argentina
Babesia bigemina enolase binds to plasminogen and contains conserved B-cell epitopes that induce neutralizing antibodies in cattle	2025	Laura LA, Juan M, Jacqueline CE, Mariana AI, Alma CF, Valeria Guadalupe CG, Elizbeth ÁM, Minerva CN.	Vet Parasitol	10.1016/j.vetpar.2025.110503	bigemina	Mexico	MEX	Mexico	Recombinant protein	Immunogenecity	Mono	Enolase	Recombinant protein	Ciudad de México, MEX.
