# Supplementary material for: Six Decades of Global Research on Bovine Babesiosis Vaccines: A Comprehensive Systematic Review and Meta-Analysis
Source: Pathogens. 2026 May 6;15(5):500. doi: 10.3390/pathogens15050500 (PMC13209936; doi:10.3390/pathogens15050500)
Supplement: Supplementary file 1 [file pathogens-15-00500-s001.zip › Supplementary_Material_S6.csv]

Title	Date	DOI	Vaccine	Tecnology	Source	Specie	Type Experiment	Animal model	Experimental groups	Animals per gropup	Total animals	Control group	Animal breed	Mean age animal (months)	Sex	Dose Volume Final	Concentration	Via	Number of doses	Interval between doses (days)	Infection day (after last dose)	Temperature_vaccinated	Temperature_SD_vaccinated	Temperature_control	Temperature_SD_control	Hematocrit_vaccinated	Hematocrit_SD_vaccinated	Hematocrit_control	Hematocrit_SD_control	Tipo de dato
Immunization of cattle with a Babesia bigemina antigen in Freund's complete adjuvant	1980	https://doi.org/10.2460/ajvr.1980.41.04.536	Live vaccine	Live vaccine	NA	bigemina	Experiment_controlled	Cattle	2	3	4	Yes	Hosltein	96	Female	2 ml	NA	SC	NA	21	67	NA	NA	NA	NA	30	NA	NA	NA
Immunization of cattle with a Babesia bigemina antigen in Freund's complete adjuvant	1980		Live vaccine	Live vaccine	NA	bigemina	Experiment_controlled	Cattle	2	5	10	Yes	Hosltein	96	Female	2 ml	NA	SC	NA	28	33	NA	NA	NA	NA	17	1.7	6	2.4	Reducción
Bovine babesiosis: protection of cattle with culture-derived soluble Babesia bovis antigen	1981		Soluble_antigens	Soluble_antigens	0.66 g protein	bovis	Experiment_controlled	Cattle	3	4	12	Yes	Hereford	18	NA	5 ml	0.66 g protein	SC	NA	14	90	NA	NA	NA	NA	47	NA	37	NA
Bovine babesiosis: the immunization of cattle with fractions of erythrocytes infected with Babesia bovis (syn B. argentina)	1981	10.1016/0165-2427(81)90046-5	Soluble_antigens	Soluble_antigens	1.25x10^10 parasites	bovis	Experiment_controlled	Cattle	4	4	16	Yes	NA	3	Male	5 ml	1.25x10^10 parasites	SC/IM	NA	14	14	3.7	2.6	5.9	1	28.3	8.4	46.8	3	Reducción
Bovine babesiosis: the immunization of cattle with fractions of erythrocytes infected with Babesia bovis (syn B. argentina)	1981		Soluble_antigens	Soluble_antigens	1.25x10^10 parasites	bovis	Experiment_controlled	Cattle	5	4	20	Yes	NA	36	Male	6 ml	1.25x10^10 parasites	SC/IM	NA	14	14	1.4	1	4.6	0.3	29	8.1	54.5	7.2
Efficacy of a nonviable culture-derived Babesia bovis vaccine	1982	https://doi.org/10.2460/ajvr.1982.43.02.281	Soluble_antigens	Soluble_antigens	330 mg protein	bovis	Experiment_controlled	Cattle	3	3	9	Yes	Hosltein	96	Female/Male	1 ml	330 mg protein/1 ml	SC	NA	21	28	40	NA	40.7	NA	23	NA	18	NA
Efficacy of a nonviable culture-derived Babesia bovis vaccine	1982		Soluble_antigens	Soluble_antigens	330 mg protein	bovis	Experiment_controlled	Cattle	3	8	19	Yes	Angus	96	Female/Male	2 ml	330 mg protein/1 ml	SC	NA	21	28	40.8	NA	41	NA	24	NA	14	NA
Cell culture-derived Babesia bovis vaccine: sequential challenge exposure of protective immunity during a 6-month postvaccination period	1983	https://doi.org/10.2460/ajvr.1983.44.08.1456	Soluble_antigens	Soluble_antigens	NA	bovis	Experiment_controlled	Cattle	3	9	27	Yes	NA	12	Female	1 ml	NA	SC	NA	21	131 & 178	NA	NA	NA	NA	18.2	NA	14.2	NA
The characterisation of an esterase derived from Babesia bovis and its use as a vaccine	1983	10.1007/BF00927420	Purified_antigen Enzime Homologos	Purified_antigen_Enzime	NA	bovis	Experiment_controlled	Cattle	4	5	20	Yes	NA	24	NA	5 ml	NA	SC	NA	28	42	6	NA	5	NA	40	NA	50	NA
The characterisation of an esterase derived from Babesia bovis and its use as a vaccine	1983		Purified_antigen Enzime Heterologos	Purified_antigen_Enzime	NA	bovis	Experiment_controlled	Cattle		5			NA	24	NA	6 ml	NA	SC	NA	28	42	6	NA	6	NA	50	NA	45	NA
The effect of route of administration of a Babesia divergens inactivated vaccine on protection against homologous challenge	1983	10.1016/0021-9975(83)90029-4	Purified_antigen	Purified_antigen	NA	divergens	Experiment_controlled	Cattle	3	5	15	Yes	Britsh Friesian	60	Female	2 ml	NA	IV	NA	14	19	NA	NA	NA	NA	30.8	10.7	42.7	11.6	Reduccion
The effect of route of administration of a Babesia divergens inactivated vaccine on protection against homologous challenge	1983		Purified_antigen	Purified_antigen			Experiment_controlled	Cattle		5								SC				NA	NA	NA	NA	28.6	1.3	42.7	11.6	Reduccion
The lysate from bovine erythrocytes infected with Babesia bovis. Analysis of antigens and a report on their immunogenicity when polymerized with glutaraldehyde	1983	10.1007/BF00927703	Lysate_infected_erythrocytes	Lysate_infected_erythrocytes	10 mg/kg protein	bovis	Experiment_controlled	Cattle	2	4	8	Yes	NA	3	NA	24 ml	10 mg/kg protein	SC	NA	14	42	39.4	0.4	40.2	0.3	NA	NA	NA	NA
Immune responses of cattle following vaccination with living and non-living Babesia bovis antigens	1984	10.1016/0304-4017(84)90042-6	Soluble_antigens	Soluble_antigens	NLSA	bovis	Experiment_controlled	Cattle	6	6	36	Yes	Hereford	12	NA	4 ml	4 ml (NLSA)	SC	2	14	165, 25 &11	2.7	NA	2.5	NA	35.8	NA	41.6	NA
Immune responses of cattle following vaccination with living and non-living Babesia bovis antigens	1984		Live vaccine	Live vaccine	1x10^7 parasites		Experiment_controlled	Cattle		6		Yes	Hereford	12	NA	4 ml	1x10^7 parasites	SC	1	14	25 & 11	1.1	NA	2.5	NA	14.3	NA	416	NA
Heterologous strain immunity in bovine babesiosis using a culture-derived soluble Babesia bovis immunogen	1985	10.1016/0304-4017(85)90067-6	Soluble_antigens	Soluble_antigens	NA	bovis	Experiment_controlled	Cattle	3	10	28	Yes	Holstein	18	NA	1 ml	NA	SC	2	21	90	NA	NA	NA	NA	20	1	37	5	Reduccion
Heterologous strain immunity in bovine babesiosis using a culture-derived soluble Babesia bovis immunogen	1985		Soluble_antigens	Soluble_antigens	NA		Experiment_controlled	Cattle	2	16	32	Yes	Holstein	18	NA	3 ml	NA	SC	2	21	30	NA	NA	NA	NA	31.5	1.7	45	3	Reduccion
Protective vaccination against virulent Babesia bovis with a low-molecular-weight antigen	1985	10.1128/iai.48.1.109-113.1985	protein_Soluble_antigens	protein_Soluble_antigens	NA	bovis	Experiment_controlled	Cattle	2	9	14	Yes	Mixed	18	NA	5 ml	NA	SC	2	28	28	1.5	NA	4	NA	28.9	3.4	42.9	7	Reduccion
Babesia bovis: vaccination trial with a dominant immunodiffusion antigen in splenectomised calves	1986	10.1007/BF00925093	Purified_antigen	Purified_antigen	120 µg of protein	bovis	Experiment_controlled	Cattle	2	4	8	Yes	NA	6	NA	NA	120 µg of protein	IM	3	28	28	3	0.4	0.7	0.2	NA	NA	NA	NA
Babesia bovis: molecular and biological characteristics of cloned parasite lines	1987	10.1016/0014-4894(87)90160-3	Live vaccine	Live vaccine	10^7 parasites	bovis	Experiment_controlled	Cattle	5	7	31	Yes	NA	18	Male	2 ml	10^7 parasites	SC	1	0	120	NA	NA	NA	NA			59.3	8.9
Bovine babesiosis: induction of protective immunity with culture-derived Babesia bovis and Babesia bigemina immunogens	1987	10.1007/BF00536025	Soluble_culture_derived_exoantigens	Soluble_culture_derived_exoantigens	NA	bovis,bigemina	Experiment_controlled	Cattle	8	4	32	Yes	Mixed	15	NA	Exp. 1 & 2= 10 ml-eq, 5 ml-es & 1 ml-eq.	NA	SC	2	21	90	NA	NA	NA	NA	29	2	43.4	5.1	Reduccion
Bovine babesiosis: induction of protective immunity with culture-derived Babesia bovis and Babesia bigemina immunogens	1987		Soluble_culture_derived_exoantigens	Soluble_culture_derived_exoantigens	NA		Experiment_controlled	Cattle	4	5	23	Yes	Holstein	15	NA	Exp. 1 & 2= 10 ml-eq, 5 ml-es & 1 ml-eq.	NA	SC	2	21	90	NA	NA	NA	NA	27.7	3.5	53	5
Protection of Babesia bigemina-immune animals against subsequent challenge with virulent Babesia bovis	1987	10.1128/iai.55.2.364-368.1987	Live vaccine	Live vaccine	5x10^8 parasites	bigemina	Experiment_controlled	Cattle	2	5	10	Yes	Mixed	18	NA	4 ml	5x10^8 parasites	IV	NA	NA	42	1.3	0.9	4.2	1.1	20.3	3	43.5	7	Reduccion
Protection of Babesia bigemina-immune animals against subsequent challenge with virulent Babesia bovis	1987		Live vaccine	Live vaccine	5x10^8 parasites	bigemina	Experiment_controlled	Cattle	5	4	20	Yes	Mixed	3	NA	4 ml	5x10^8 parasites	IV	2	28	56	NA	NA	NA	NA	31	NA	37	NA
Failure of a recombinant Babesia bovis antigen to protect cattle against heterologous strain challenge	1988	10.1016/S0034-5288(18)30947-0	Recombinant_protein (KaBbl_GZ	Recombinant_protein (KaBbl_GZ	NA	bovis	Experiment_controlled	Cattle	4	7	28	Yes	NA	NA	Male	2 ml	NA	SC	4	21, 27 & 61	23	NA	NA	NA	NA	34.6	NA	47	NA
Failure of a recombinant Babesia bovis antigen to protect cattle against heterologous strain challenge	1988		Recombinant_protein (KaBbl_GZ+galactosidase	Recombinant_protein (KaBbl_GZ+galactosidase	NA	bovis	Experiment_controlled	Cattle		7			NA	NA	Male	2 ml	NA	SC	2	21	121	NA	NA	NA	NA	38	NA	47	NA
Failure of a recombinant Babesia bovis antigen to protect cattle against heterologous strain challenge	1988		Live vaccine	Live vaccine	G4= 10^7 iRBC.	bovis	Experiment_controlled	Cattle		7			NA	NA	Male	2 ml	G4= 10^7 iRBC.	IM	1	NA	142	NA	NA	NA	NA	17.8	NA	47	NA
Molecular characterization of Babesia bovis merozoite surface proteins bearing epitopes immunodominant in protected cattle	1989	10.1016/0166-6851(89)90096-0	Live vaccine	Live vaccine	5x10^7 iRBC	bovis	Experiment_controlled	Cattle	2	5	8	Yes	Holstein	5	Male	NA	5x10^7 iRBC	IV	1	0	NA	NA	NA	NA	NA	5	NA	28	NA
Cell-mediated immune responses to Babesia bovis merozoite antigens in cattle following infection with tick-derived or cultured parasites	1991	10.1128/iai.59.7.2418-2426.1991	Live,Soluble_antigens,membrane_antigens	Soluble_antigens	NA	bovis	Experiment_controlled	Cattle	5	1	5	Yes	Mixed	9	Female/Male	NA	NA	IV	1 & 2	30	90	NA	NA	NA	NA	0	NA	57	NA
Immunization of cattle with an inactivated polyvalent vaccine against anaplasmosis and babesiosis	1992	10.1111/j.1749-6632.1992.tb19634.x	Soluble_culture_derived_exoantigens	Soluble_culture_derived_exoantigens	NA	bovis,bigemina	Experiment_controlled	Cattle	2	4	9	Yes	Holstein	14	NA	5 ml	NA	SC	2	30	93	NA	NA	NA	NA	50.4	2	65	4.6	Reduccion
Cellular and humoral immune responses induced in cattle by vaccination with Babesia divergens culture-derived exoantigens correlate with protection	1993	10.1128/iai.61.2.734-741.1993	Soluble_culture_derived_exoantigens	Soluble_culture_derived_exoantigens	NA	divergens	Experiment_controlled	Cattle	2	2	4	Yes	Holstein	20	Female	2 ml	NA	SC	3	21	21	39.36	0.63	40.11	0.57	22.5	3.53	55	21.21	Reduccion
Live and soluble antigens for cattle protection to Babesia bigemina	1993	10.1016/0304-4017(93)90193-q	Soluble antigens	Soluble antigens	429 mg protein/ 3 ml	bigemina	Experiment_controlled	Cattle	4	7	28	Yes	Holstein	11	Female	2 ml	429 mg protein/ 3 ml	SC	2	30	146	4.8	1.02	2.8	1.19	30.4	13.47	38.9	10.4	Reduccion
Live and soluble antigens for cattle protection to Babesia bigemina	1993		In vitro culture	In vitro culture	10 million parasites/ 2 ml	bigemina	Experiment_controlled	Cattle		7			Holstein	11	Female	2 ml	10 million parasites/ 2 ml;	SC	1			0.2	0.36	2.8	1.19	9.3	5.42	38.9	10.4	Reduccion
Live and soluble antigens for cattle protection to Babesia bigemina	1993		Live vaccine	Live vaccine	Live vaccine (in vivo)	bigemina	Experiment_controlled	Cattle		7			Holstein	11	Female	3 ml	Live vaccine (in vivo)	SC	1			0.1	0.17	2.8	1.19	9.4	3.13	38.9	10.4	Reduccion
Exoantigens of an attenuated strain of Babesia bovis used as a vaccine against bovine babesiosis	1995	10.1016/0304-4017(94)00756-3	Soluble_culture_derived_exoantigens	Soluble_culture_derived_exoantigens	6500 EIA Units	bovis	Experiment_controlled	Cattle	3	4	11	Yes	Hereford & Holstein	14	Male	NA	6500 EIA Units	SC	2	21	30	NA	NA	NA	NA	20.65	NA	42.26	NA
Studies on failure of T strain live Babesia bovis vaccine	1995	10.1111/j.1751-0813.1995.tb03558.x	Live vaccine	Live vaccine	1 x 10^8 parasites	bovis	Experiment_controlled	Cattle		7	207	Yes	Hereford	18	Male	NA	1 x 10^8 parasites	IV	1	0	60-120	0.6	0.5	10.7	2.5	16.2	4.2	45	8.2	Reduccion
Studies on failure of T strain live Babesia bovis vaccine	1995		Live vaccine	Live vaccine	1 x 10^8 parasites	bovis	Experiment_controlled	Cattle		7			Hereford	18	Male	NA	1 x 10^8 parasites	IV	1	0	60-120	4.3	2.1	10.7	2.5	25.9	8.3	45	8.2	Reduccion
Studies on failure of T strain live Babesia bovis vaccine	1995		Live vaccine	Live vaccine	1x 10^8 parasites	bovis	Experiment_controlled	Cattle		7			Hereford	18	Male	NA	1 x 10^8 parasites	IV	1	0	60-120	6.8	2.7	10.7	2.5	41.7	15	45	8.2	Reduccion
Studies on failure of T strain live Babesia bovis vaccine	1995		Live vaccine	Live vaccine	1 x 10^8 parasites	bovis	Experiment_controlled	Cattle		7			Hereford	18	Male	NA	1 x 10^8 parasites	IV	1	0	60-120	1.8	0.4	10.4	2.9	9.5	3.9	62.4	8.1	Reduccion
Studies on failure of T strain live Babesia bovis vaccine	1995		Live vaccine	Live vaccine	1 x 10^8 parasites	bovis	Experiment_controlled	Cattle		7			Hereford	18	Male	NA	1 x 10^8 parasites	IV	1	0	60-120	1.7	1	10.4	2.9	11.2	5.3	62.4	8.1	Reduccion
Studies on failure of T strain live Babesia bovis vaccine	1995		Live vaccine	Live vaccine	1 x 10^8 parasites	bovis	Experiment_controlled	Cattle		7			Hereford	18	Male	NA	1 x 10^8 parasites	IV	1	0	60-120	3.8	2.8	10.4	2.9	21.7	6	62.4	8.1	Reduccion
Studies on failure of T strain live Babesia bovis vaccine	1995		Live vaccine	Live vaccine	1 x 10^8 parasites	bovis	Experiment_controlled	Cattle		7			Hereford	18	Male	NA	1 x 10^8 parasites	IV	1	0	60-120	3.4	2.9	10.4	2.9	24.9	7	62.4	8.1	Reduccion
In vitro cultivation of an African strain of Babesia bigemina, its characterisation and infectivity in cattle	1998	10.1007/s004360050400	Live vaccine	Live vaccine	NA	bigemina	Experiment_controlled	Cattle	2	2	3	Yes	Friesian	NA	NA	5 ml	NA	IV	1	NA	35	39.65	0.07	NA	NA	29	NA	41	NA
Overcoming constraints to meeting increased demand for Babesia bigemina vaccine in Australia	2003	10.1016/s0304-4017(03)00223-1	Live vaccine	Live vaccine	NA	bigemina	Experiment_controlled	Cattle	4	5	10	Yes	Hereford	24	Male	2 ml	NA	SC	1	0	NA	0.58	0.78	1.9	2.36	13.8	NA	38.2	NA
Babesia bigemina: attenuation of an Uzbek isolate for immunization of cattle with live calf- or culture-derived parasites	2007	10.1016/j.vetpar.2007.02.018	Live vaccine	Live vaccine	4x10^8 iRBC/2 ml	bigemina	Experiment_controlled	Cattle	3	4	11	Yes	Holstein	6	Male	2 ml	4x10^8 iRBC/2 ml	SC	1	0	180	NA	NA	NA	NA	17.7	NA	54	NA
Babesia bigemina: attenuation of an Uzbek isolate for immunization of cattle with live calf- or culture-derived parasites	2007		Live vaccine	Live vaccine	4x10^8 iRBC/2 ml	bigemina	Experiment_controlled	Cattle		4	11	Yes	Holstein	6	Male	2 ml	4x10^8 iRBC/2 ml	SC	1	0	180	NA	NA	NA	NA	23	NA	54	NA
Babesia bigemina: attenuation of an Uzbek isolate for immunization of cattle with live calf- or culture-derived parasites	2007		Live vaccine	Live vaccine	4x10^8 iRBC/2 ml	bigemina	Experiment_controlled	Cattle		3	11	Yes	Holstein	6	Male	2 ml	4x10^8 iRBC/2 ml	SC	1	0	180	NA	NA	NA	NA	NA	NA	NA	NA
Vaccination of cattle against B. bovis infection with live attenuated parasites and non-viable immunogens	2008	10.1016/j.vaccine.2008.09.070	Life calf-derived (A)	Live vaccine	2 x 10^8 iRBC & 2 ml	bovis	Experiment_controlled	Cattle	6	10	52	Yes	Holstein	9	Female	2 ml	2 x 10^8 iRBC & 2 ml	SC	2 & 3	21	42	NA	NA	NA	NA	28.8	5.9	48.8	7.8	Reduccion
Vaccination of cattle against B. bovis infection with live attenuated parasites and non-viable immunogens	2008		Life calf-derived (B)	Live vaccine		bovis	Experiment_controlled	Cattle		10			Holstein	9	Female	3 ml	2 x 10^8 iRBC & 2 ml	SC	2 & 3	21	42	NA	NA	NA	NA	19.1	6.2	57	9.6	Reduccion
Vaccination of cattle against B. bovis infection with live attenuated parasites and non-viable immunogens	2008		Non-viable soluble antigens	Soluble antigens		bovis	Experiment_controlled	Cattle		9			Holstein	9	Female	4 ml	2 x 10^8 iRBC & 2 ml	SC	2 & 3	21	42	NA	NA	NA	NA	9.3	6.6	57	9.6	Reduccion
Vaccination of cattle against B. bovis infection with live attenuated parasites and non-viable immunogens	2008		Recombinant RAP_1	Recombinant_protein	RAP_1	bovis	Experiment_controlled	Cattle		8			Holstein	9	Female	5 ml	2 x 10^8 iRBC & 2 ml	SC	2 & 3	21	42	NA	NA	NA	NA	49.3	4.3	57	9.6	Reduccion
Identification of novel immune correlates of protection against acute bovine babesiosis by superinfecting cattle with in vitro culture attenuated and virulent Babesia bovis strains	2022	10.3389/fimmu.2022.1045608	Live vaccine	Live vaccine	10^6 iRBC	bovis	Experiment_controlled	Cattle	2	3	6	Yes	Holstein	6	Male	NA	10^6 iRBC	IV	1	0	46	38	0.1	40	0.5	33	1	20	3
Vaccination with an in vitro culture attenuated Babesia bovis strain safely protects highly susceptible adult cattle against acute bovine babesiosis	2023	10.3389/fimmu.2023.1219913	Live vaccine	Live vaccine	10^6 iRBC	bovis	Experiment_controlled	Cattle	2	5	10	Yes	Holstein	18	Male	NA	10^6 iRBC	IV	1	0	30	38	NA	40.1	0.4	36	2	26	0.5
The immunity of calves to Babesia argentina infection	1960	https://doi.org/10.1111/j.1751-0813.1960.tb08671.x	Live	Live vaccine	NA	bovis	Field_cattle	Cattle	2	9	18	Yes	Shorthorn	NA	NA	10	NA	SC	NA	0	NA	39.97	0.43	41.19	0.33	30.25	1.58	20	3.3
Bovine babesiosis: The immunization of cattle with killed†Babesia argentina	1967	https://doi.org/10.1016/0014-4894(67)90030-6	Live	Live vaccine	10^9 parasites	bovis	Field_cattle	Cattle	2	10	20	Yes	Mixed	24	Male	4	10^9 parasites/ml	SC	3	14	14	1.83	NA	2.8	NA	28.1	NA	43.6	NA	Reducción
Bovine babesiosis: The immunization of cattle with killed†Babesia argentina	1967		Live	Live vaccine	10^9 parasites	bovis	Field_cattle	Cattle	2	5	10	Yes	Mixed	24	Male	4	10^9 parasites/ml	SC	3	14	14	1.72	NA	2.39	NA	38.9	NA	53.6	NA	Reducción
Bovine babesiosis: The immunization of cattle with killed†Babesia argentina	1967		Live	Live vaccine	10^9 parasites	bovis	Field_cattle	Cattle	3	5	15	Yes	Mixed	24	Male	12	10^9 parasites/ml	SC	6	7	14	0.22	NA	2.06	NA	18.7	NA	47.6	NA	Reducción
Bovine babesiosis: The immunization of cattle with killed†Babesia argentina	1967		Live	Live vaccine	10^9 parasites	bovis	Field_cattle	Cattle	3	4	10	Yes	Mixed	6	Male	4	10^9 parasites/ml	SC	6	7	14	2.69	NA	2.44	NA	42.6	NA	57.6	NA	Reducción
Babesia bovis: comparison of culture-derived parasites, non-living antigen and conventional vaccine in the protection of cattle against heterologous challenge	1983	10.1111/j.1751-0813.1983.tb05874.x	Soluble_antigens	Soluble_antigens	240 mg protein	bovis	Field_cattle	Cattle	5	5	25	Yes	NA	24	NA	4	240 mg protein/4 ml	SC	1	0	70	2.6	0.2	2.5	0.4	43.3	4.9	38.4	5.2	Reducción
Babesia bovis: comparison of culture-derived parasites, non-living antigen and conventional vaccine in the protection of cattle against heterologous challenge	1983		Soluble_antigens	Soluble_antigens	240 mg protein	bovis	Field_cattle	Cattle		5			NA	24	NA	4	240 mg protein/4	SC	2	14	70	2.1	0.3	2.5	0.4	40.2	8.4	38.4	5.2	Reducción
Babesia bovis: comparison of culture-derived parasites, non-living antigen and conventional vaccine in the protection of cattle against heterologous challenge	1983		Culture	Culture	10^7 parasites	bovis	Field_cattle	Cattle		5			NA	24	NA	2	10^7 parasites/2 ml	SC	1	0	70	1	0.2	2.5	0.4	7.1	2	38.4	5.2	Reducción
Babesia bovis: comparison of culture-derived parasites, non-living antigen and conventional vaccine in the protection of cattle against heterologous challenge	1983		Live commercial	Live commercial	10^7 parasites	bovis	Field_cattle	Cattle		5			NA	24	NA	2	10^7 parasites/2 ml	SC	1	0	70	1	0.3	2.5	0.4	11.7	3.3	38.4	5.2	Reducción
Babesia divergens: sequential exposure to heterologous tick-borne challenge of cattle immunized with a fraction of parasitized erythrocytes	1986	10.1016/0021-9975(86)90027-7	Purified_antigen	Purified_antigen	15 mg protein	divergens	Field_cattle	Cattle	3	7	21	Yes	Britsh Friesian	NA	Female	10	15 mg protein	IM	2	21	138/ 61	NA	NA	NA	NA	28.19	13.6	49.6	17.3	Reducción
Tick-borne diseases of cattle in Paraguay. II. Immunisation against anaplasmosis and babesiosis	1990	10.1007/BF02239833	Live	Live vaccine	10^7 parasites	bovis,bigemina	Field_cattle	Cattle	3	32	102	No	Holstein	24	Female	3	10^7 parasites/ml	SC	1	0	NA	NA	NA	NA	NA	22	NA	NA	NA
Tick-borne diseases of cattle in Paraguay. II. Immunisation against anaplasmosis and babesiosis	1990		Live	Live vaccine	10^7 parasites	bovis,bigemina	Field_cattle	Cattle		39			Holstein	20	Female	3	10^7 parasites/ml	SC	1	0	NA	NA	NA	NA	NA	22.8	NA	NA	NA
Tick-borne diseases of cattle in Paraguay. II. Immunisation against anaplasmosis and babesiosis	1990		Live	Live vaccine	10^7 parasites	bovis,bigemina	Field_cattle	Cattle		31			Holstein	36	Female	3	10^7 parasites/ml	SC	1	0	NA	NA	NA	NA	NA	23.9	NA	NA	NA
Evaluation of a frozen trivalent attenuated vaccine against Babesiosis and anaplasmosis in Brazil	1998	10.1111/j.1749-6632.1998.tb11086.x	Live	Live vaccine	NA	bovis,bigemina	Field_cattle	Cattle	1	31	31	No	Holstein	16-28	Female	2	NA	IM	2	34	38	39.4	NA	NA	NA	15	NA	NA	NA
Field challenge of cattle vaccinated with a combined Babesia bovis and Babesia bigemina frozen immunogen	2004	10.1196/annals.1307.043	Live Fresh	Live Fresh	1x10^7 iRBC	bovis,bigemina	Field_cattle	Cattle	6	4	24	Yes	NA	14	Female	NA	1x10^7 iRBC	NA	1	0	120	3	NA	7.5	NA	34.3	NA	57.1	NA	Reducción
Field challenge of cattle vaccinated with a combined Babesia bovis and Babesia bigemina frozen immunogen	2004		Live Fresh	Live Fresh	1x10^7 iRBC	bovis,bigemina	Field_cattle	Cattle		4			NA	14	Female	NA	1x10^7 iRBC	NA	1	0	120	3	NA	7.5	NA	34.3	NA	57.1	NA	Reducción
Field challenge of cattle vaccinated with a combined Babesia bovis and Babesia bigemina frozen immunogen	2004		Live	Live vaccine	5x10^7 iRBC	bovis,bigemina	Field_cattle	Cattle		4			NA	14	Female	NA	5x10^7	NA	1	0	120	3.7	NA	7.5	NA	33.7	NA	57.1	NA	Reducción
Field challenge of cattle vaccinated with a combined Babesia bovis and Babesia bigemina frozen immunogen	2004		Live Frozen	Live Frozen	1x10^8 iRBC	bovis,bigemina	Field_cattle	Cattle		4			NA	14	Female	NA	1x10^8	NA	1	0	120	4.2	NA	7.5	NA	35.2	NA	57.1	NA	Reducción
Field challenge of cattle vaccinated with a combined Babesia bovis and Babesia bigemina frozen immunogen	2004		Live Frozen	Live Frozen	8x10^8 iRBC (frozen)	bovis,bigemina	Field_cattle	Cattle		4			NA	14	Female	NA	8x10^8 iRBC (frozen)	NA	1	0	120	3.5	NA	7.5	NA	28.5	NA	57.1	NA	Reducción
Field challenge of cattle vaccinated with a combined Babesia bovis and Babesia bigemina frozen immunogen	2004		Live Frozen	Live Frozen	5x10^8 iRBC (frozen)	bovis,bigemina	Field_cattle	Cattle		4			NA	14	Female	NA	5x10^8 iRBC (frozen)	NA	1	0	120	4	NA	7.5	NA	35.8	NA	57.1	NA	Reducción
Co-immunization of cattle with a vaccine against babesiosis and Lactobacillus casei increases specific IgG1 levels to Babesia bovis and B. bigemina	2015	10.1016/j.parint.2015.04.005	Live	Live vaccine	(VAC) 1x10^8 iRBC	bovis,bigemina	Field_cattle	Cattle	3	7	21	Yes	Mixed	48	Female	NA	VAC 1x10^8 iRBC each B. bovis/ B. bigemina	IM	1	0	NA	39.2	0.3	38.5	0.1	NA	NA	NA	NA
Co-immunization of cattle with a vaccine against babesiosis and Lactobacillus casei increases specific IgG1 levels to Babesia bovis and B. bigemina	2015		Live/casei	Live vaccine /casei	VAC + 3x10^9 CFU L. casei	bovis,bigemina	Field_cattle	Cattle		7			Mixed	48	Female	NA	VAC + 3x10^9 CFU L. casei.	IM	1	0	NA	38.6	0.2	38.5	0.2	NA	NA	NA	NA
Bovine babesiosis: Cattle protected in the field with a frozen vaccine containing Babesia bovis and Babesia bigemina cultured in vitro with a serum-free medium	2018	10.1016/j.parint.2017.11.004	Culture serum free	Culture serum free	Serum-free 1x10^8	bovis,bigemina	Field_cattle	Cattle	3	6	18	Yes	Holstein	12	NA	NA	Serum-free 1x10^8 each B. bovis & B. bigemina	IM	1	0	23	39.5	0.1	40.5	0.5	15	NA	14	NA	Reduccion
Bovine babesiosis: Cattle protected in the field with a frozen vaccine containing Babesia bovis and Babesia bigemina cultured in vitro with a serum-free medium	2018		Culture 40/serum	Culture 40/serum	40% bovine serum 1x10^8	bovis,bigemina	Field_cattle	Cattle		6			Holstein	12	NA	NA	40% bovine serum 1x10^8 each B. bovis & B. bigemina	IM	1	0	23	39.7	0.2	40.5	0.5	12	NA	14	NA	Reduccion
Failure of a recombinant Babesia bovis antigen to protect cattle against heterologous strain challenge	1988	10.1016/S0034-5288(18)30947-0	Recombinant_protein	Recombinant_protein	KaBbl_GZ	bovis	Experiment_controlled	Cattle	4	7	28	Yes	NA	NA	Male	2	2 mg	SC	4	21	23	NA	NA	NA	NA	34.6	NA	47	NA	Reduccion
Failure of a recombinant Babesia bovis antigen to protect cattle against heterologous strain challenge	1988		Recombinant_protein	Recombinant_protein	KaBbl_GZ+galactosidase	bovis	Experiment_controlled	Cattle		7		Yes	NA	NA	Male	2	2 mg	SC	2	27	121	NA	NA	NA	NA	38	NA	47	NA	Reduccion
Bovine babesiosis: failure to induce interferon gamma production in response to Babesia bovis antigens in cattle	1992	10.1016/s0020-7519(05)80020-7	Recombinant_protein	Recombinant_protein	GST_IIC5	bovis	Experiment_controlled	Cattle	5	11	50	Yes	Hereford	15	NA	NA	10 µg	SC	1	0	NA	NA	NA	NA	NA	NA	NA	NA	NA
Antibody response to a Babesia bigemina rhoptry-associated protein 1 surface-exposed and neutralization-sensitive epitope in immune cattle	1994	10.1128/iai.62.12.5698-5701.1994	Live	Live vaccine	Live	bigemina	Experiment_controlled	Cattle	4	4	16	Yes	Holstein	6	NA	NA	5x10^7 iRBC	NA	1	NA	300	NA	NA	NA	NA	2.3	1.9	10.5	2.5	Reducción
Antibody response to a Babesia bigemina rhoptry-associated protein 1 surface-exposed and neutralization-sensitive epitope in immune cattle	1994		Recombinant_protein	Recombinant_protein	RAP1	bigemina	Experiment_controlled	Cattle		4		Yes	Holstein	6	NA	NA	50 µg RAP-1	NA	2	NA	300	NA	NA	NA	NA	5	1.9	13.7	2.9	Reducción
Immunization of cattle with recombinant Babesia bovis merozoite surface antigen-1	1995	10.1128/iai.63.1.349-352.1995	Recombinant_protein	Recombinant_protein	MSA_2	bovis	Experiment_controlled	Cattle	2	10	15	Yes	Holstein	6	NA	NA	100 µg & 200 µg rMSA-1	IM	3	14	21	NA	NA	NA	NA	57.9	15.8	64.5	7.7	Reducción
Vaccination against Babesia bovis: T cells from protected and unprotected animals show different cytokine profiles	1997	10.1016/s0020-7519(97)00141-0	Recombinant_protein	Recombinant_protein	11C5	bovis	Experiment_controlled	Cattle	4	5	20	Yes	Hereford	18	Male	2	250 µg	NA	3	28	32	1.69	0.79	2.58	0.65	27.4	3.18	26	4.81
Mapping the T cell epitopes of the Babesia bovis antigen 12D3: implications for vaccine design	1998	10.1046/j.1365-3024.1998.t01-1-00116.x	Recombinant_protein	Recombinant_protein	12D3	bovis	Experiment_controlled	Cattle	NA	NA	NA	No	Hereford	18	Male	2	100 µg	NA	2	28	NA	NA	NA	NA	NA	NA	NA	NA	NA
Stimulation of T-helper cell gamma interferon and immunoglobulin G responses specific for Babesia bovis rhoptry-associated protein 1 (RAP-1) or a RAP-1 protein lacking the carboxy-terminal repeat region is insufficient to provide protective immunity against virulent B. bovis challenge	2003	10.1128/IAI.71.9.5021-5032.2003	Recombinant_protein	Recombinant_protein	RAP_1	bovis	Experiment_controlled	Cattle	3	4	12	Yes	Holstein	6	Male	1	20 µg protein	SC	4	21	150	41.26	NA	41.33	NA	49.27	6.05	52.35	15.12
Stimulation of T-helper cell gamma interferon and immunoglobulin G responses specific for Babesia bovis rhoptry-associated protein 1 (RAP-1) or a RAP-1 protein lacking the carboxy-terminal repeat region is insufficient to provide protective immunity against virulent B. bovis challenge	2003		Recombinant_protein	Recombinant_protein	RAP_1_NT	bovis	Experiment_controlled	Cattle		4		Yes	Holstein	6	Male	2	20 µg protein	SC	4	21	150	41.16	NA	41.33	NA	65	8.87	52.35	15.12
Potential for recombinant Babesia bovis antigens to protect against a highly virulent isolate	2005	10.1111/j.1365-3024.2005.00795.x	Recombinant_protein	Recombinant_protein	11C5	bovis	Experiment_controlled	Cattle	5	6	30	Yes	Angus	12	Female	NA	50 µg protein	SC	2	28	14	NA	NA	NA	NA	20.9	NA	22	NA
Potential for recombinant Babesia bovis antigens to protect against a highly virulent isolate	2005		Recombinant_protein	Recombinant_protein	12D3	bovis	Experiment_controlled	Cattle		6		Yes	Angus	12	Female	NA	50 µg protein	SC	2	28	14	NA	NA	NA	NA	20.2	NA	22	NA
Potential for recombinant Babesia bovis antigens to protect against a highly virulent isolate	2005		Recombinant_protein	Recombinant_protein	11C5+12D3	bovis	Experiment_controlled	Cattle		6		Yes	Angus	12	Female	NA	50 µg protein	SC	2	28	14	NA	NA	NA	NA	19.4	NA	22	NA
Immunization of Bos taurus steers with Babesia bovis recombinant antigens MSA-1, MSA-2c and 12D3	2010	10.1111/j.1865-1682.2010.01117.x	Recombinant_protein	Recombinant_protein	MSA_1	bovis	Experiment_controlled	Cattle	3	5	15	Yes	NA	11	NA	NA	50 µg each of MSA-1	NA	2	14	14	NA	NA	NA	NA	29	12	26	11	Reducción
Immunisation of cattle against Babesia bovis combining a multi-epitope modified vaccinia Ankara virus and a recombinant protein induce strong Th1 cell responses but fails to trigger neutralising antibodies required for protection	2019	10.1016/j.ttbdis.2019.101270	Recombinant_protein,vectorized_vaccine	Recombinant_protein	Quimera rMABbo(MSA_2c, RAP_1, HSP20) + rMVA	bovis	Experiment_controlled	Cattle	4	5	20	Yes	Holstein	15	Male	NA	100 µg rMABbo	SC	2	42	77	40.22	0.95	40.57	0.7	38.36	9.91	39.24	7.32	Reducción
Assessment of Babesia bovis 6cys A and 6cys B as components of transmission blocking vaccines for babesiosis	2021	10.1186/s13071-021-04712-7	Recombinant_protein	Recombinant_protein	Bbo_6_Cys	bovis	Experiment_controlled	Cattle	2	3	6	Yes	Holstein	4	Male	1	50 µg of each protein	SC	4	21	21	40.33	0.57	39.66	0.57	19	1	17.33	2.08
Vaccination of cattle with the Babesia bovis sexual-stage protein HAP2 abrogates parasite transmission by Rhipicephalus microplus ticks	2023	10.1038/s41541-023-00741-8	Recombinant_protein	Recombinant_protein	HAP_2	bovis	Experiment_controlled	Cattle	2	3	6	Yes	Holstein	4	Male	NA	50 µg	SC	4	21	21	40.5	1.3	40	0.25	27	0.5	22	NA
Evaluation of the Use of Sub-Immunodominant Antigens of Babesia bovis with Flagellin C Adjuvant in Subunit Vaccine Development	2024	10.3390/vaccines12111215	Recombinant_protein	Recombinant_protein	RAP_1	bovis	Experiment_controlled	Cattle	2	6	12	Yes	Holstein	8	NA	NA	50 µg	SC	4	15	NA	41.11	0.27	41.11	0.27	21	2	20	2
The Translationally Controlled Tumor Protein (TCTP), a Novel Antigen of Babesia bovis, Participates in the Establishment of Acute Infection and Contains Neutralizing B-Cell Epitopes	2025	10.3390/pathogens14050502	Synthetic_peptides	Synthetic_peptides	TCTP	bovis	Experiment_controlled	Cattle	2	4	8	Yes	Holstein	NA	Male	1	60 µg	SC	3	21	22	NA	NA	40.5	NA	NA	NA	NA	NA
