# Supplementary material for: Six Decades of Global Research on Bovine Babesiosis Vaccines: A Comprehensive Systematic Review and Meta-Analysis
Source: Pathogens. 2026 May 6;15(5):500. doi: 10.3390/pathogens15050500 (PMC13209936; doi:10.3390/pathogens15050500)
Supplement: Supplementary file 1 [file pathogens-15-00500-s001.zip › Supplementary_Material_S2/Data_Pubmed_1967-2025.txt]

PMID- 40505327
OWN - NLM
STAT- MEDLINE
DCOM- 20250827
LR  - 20250829
IS  - 1873-2518 (Electronic)
IS  - 0264-410X (Linking)
VI  - 61
DP  - 2025 Aug 13
TI  - Identification of T-cell epitopes of the intracellular parasite Babesia bovis by 
      immunopeptidomic analysis of BoLA-II presented peptides.
PG  - 127369
LID - S0264-410X(25)00666-8 [pii]
LID - 10.1016/j.vaccine.2025.127369 [doi]
AB  - Immunity to the bovine parasite Babesia bovis requires both innate and adaptive 
      mechanisms that include macrophages, CD4+ T cells and neutralizing antibodies. 
      Therefore, the development of new vaccines that replace the use of attenuated 
      strains should include antigens and delivery systems targeting both arms of the 
      immune response. Bioinformatic pipelines for the prediction of B-cell epitopes 
      have been widely used by many research groups. However, despite intensive 
      efforts, only a limited number of T-cell epitopes have been identified so far for 
      B. bovis. Here, we report for the first time the characterization of the B. bovis 
      BoLA II immunopeptidome derived from bovine macrophages pulsed with infected 
      erythrocytes. This parasite-bovine host cell interaction model allowed the 
      identification of 28 previously uncharacterized naturally presented BoLA II 
      peptides of the parasite. In vitro validation of a subset of peptides resulted in 
      the identification of a glyceraldehyde-3-phosphate dehydrogenase derived T-cell 
      epitope that induced the release of IFN-γ from CD4+ lymphocytes from B. bovis 
      infected animals. Altogether these results demonstrate the discovery of new 
      potential candidate antigens for a B. bovis recombinant vaccine. This peptide 
      dataset could also be used to enrich bioinformatic algorithms for future 
      predictions involving other infectious diseases of cattle.
CI  - Copyright © 2025 Elsevier Ltd. All rights reserved.
FAU - Valenzano, Magalí Nicole
AU  - Valenzano MN
AD  - Instituto de Agrobiotecnología y Biología Molecular (IABIMO), Instituto Nacional 
      de Tecnología Agropecuaria (INTA), Consejo Nacional de investigaciones 
      Científicas y Tecnológicas (CONICET), de Los Reseros y Nicolás Repetto s/n, 
      Buenos Aires, Hurlingham B1686IGC, Argentina.
FAU - Parker, Robert
AU  - Parker R
AD  - The Jenner Institute, Nuffield Department of Medicine, Oxford OX3 7BN, UK.
FAU - Nicastri, Annalisa
AU  - Nicastri A
AD  - The Jenner Institute, Nuffield Department of Medicine, Oxford OX3 7BN, UK.
FAU - Valentini, Beatriz
AU  - Valentini B
AD  - Laboratorio de Inmunología y Parasitología Veterinaria, EEA Rafaela, INTA, RN 34, 
      Km 227, CC 222300, Rafaela, Santa Fe, Argentina.
FAU - Gravisaco, María José
AU  - Gravisaco MJ
AD  - Instituto de Agrobiotecnología y Biología Molecular (IABIMO), Instituto Nacional 
      de Tecnología Agropecuaria (INTA), Consejo Nacional de investigaciones 
      Científicas y Tecnológicas (CONICET), de Los Reseros y Nicolás Repetto s/n, 
      Buenos Aires, Hurlingham B1686IGC, Argentina.
FAU - Muñiz, Ximena Ferrara
AU  - Muñiz XF
AD  - Instituto de Agrobiotecnología y Biología Molecular (IABIMO), Instituto Nacional 
      de Tecnología Agropecuaria (INTA), Consejo Nacional de investigaciones 
      Científicas y Tecnológicas (CONICET), de Los Reseros y Nicolás Repetto s/n, 
      Buenos Aires, Hurlingham B1686IGC, Argentina.
FAU - Eirin, María Emilia
AU  - Eirin ME
AD  - Instituto de Agrobiotecnología y Biología Molecular (IABIMO), Instituto Nacional 
      de Tecnología Agropecuaria (INTA), Consejo Nacional de investigaciones 
      Científicas y Tecnológicas (CONICET), de Los Reseros y Nicolás Repetto s/n, 
      Buenos Aires, Hurlingham B1686IGC, Argentina.
FAU - Montenegro, Valeria Noely
AU  - Montenegro VN
AD  - Instituto de Agrobiotecnología y Biología Molecular (IABIMO), Instituto Nacional 
      de Tecnología Agropecuaria (INTA), Consejo Nacional de investigaciones 
      Científicas y Tecnológicas (CONICET), de Los Reseros y Nicolás Repetto s/n, 
      Buenos Aires, Hurlingham B1686IGC, Argentina.
FAU - Nielsen, Morten
AU  - Nielsen M
AD  - Department of Health Technology, Technical University of Denmark, DK-2800 Lyngby, 
      Denmark.
FAU - Ternette, Nicola
AU  - Ternette N
AD  - The Jenner Institute, Nuffield Department of Medicine, Oxford OX3 7BN, UK; School 
      of Life Sciences, University of Dundee, Dundee, Scotland DD1 5EH, UK.
FAU - Wilkowsky, Silvina Elizabeth
AU  - Wilkowsky SE
AD  - Instituto de Agrobiotecnología y Biología Molecular (IABIMO), Instituto Nacional 
      de Tecnología Agropecuaria (INTA), Consejo Nacional de investigaciones 
      Científicas y Tecnológicas (CONICET), de Los Reseros y Nicolás Repetto s/n, 
      Buenos Aires, Hurlingham B1686IGC, Argentina. Electronic address: 
      wilkowsky.silvina@inta.gob.ar.
LA  - eng
PT  - Journal Article
DEP - 20250611
PL  - Netherlands
TA  - Vaccine
JT  - Vaccine
JID - 8406899
RN  - 0 (Epitopes, T-Lymphocyte)
RN  - 0 (Peptides)
RN  - 82115-62-6 (Interferon-gamma)
RN  - 0 (Antigens, Protozoan)
SB  - IM
MH  - Animals
MH  - *Epitopes, T-Lymphocyte/immunology
MH  - *Babesia bovis/immunology
MH  - Cattle
MH  - *Peptides/immunology
MH  - CD4-Positive T-Lymphocytes/immunology
MH  - Macrophages/immunology/parasitology
MH  - Interferon-gamma/metabolism
MH  - *Antigens, Protozoan/immunology
MH  - Babesiosis/immunology
MH  - Cattle Diseases/immunology
MH  - Erythrocytes/parasitology
OTO - NOTNLM
OT  - Babesiosis
OT  - BoLA II presentation
OT  - Bovine leukocyte antigen II
OT  - Cattle
OT  - Mass spectrometry
COIS- Declaration of competing interest The authors declare that they have no known 
      competing financial interests or personal relationships that could have appeared 
      to influence the work reported in this paper.
EDAT- 2025/06/13 00:27
MHDA- 2025/08/31 20:01
CRDT- 2025/06/12 18:05
PHST- 2025/01/29 00:00 [received]
PHST- 2025/05/23 00:00 [revised]
PHST- 2025/05/31 00:00 [accepted]
PHST- 2025/08/31 20:01 [medline]
PHST- 2025/06/13 00:27 [pubmed]
PHST- 2025/06/12 18:05 [entrez]
AID - S0264-410X(25)00666-8 [pii]
AID - 10.1016/j.vaccine.2025.127369 [doi]
PST - ppublish
SO  - Vaccine. 2025 Aug 13;61:127369. doi: 10.1016/j.vaccine.2025.127369. Epub 2025 Jun 
      11.

PMID- 40403476
OWN - NLM
STAT- MEDLINE
DCOM- 20250607
LR  - 20250607
IS  - 1873-2550 (Electronic)
IS  - 0304-4017 (Linking)
VI  - 337
DP  - 2025 Jul
TI  - Babesia bigemina enolase binds to plasminogen and contains conserved B-cell 
      epitopes that induce neutralizing antibodies in cattle.
PG  - 110503
LID - S0304-4017(25)00114-1 [pii]
LID - 10.1016/j.vetpar.2025.110503 [doi]
AB  - Babesia bigemina is an intraerythrocytic parasite that causes bovine babesiosis 
      and is responsible for economic damage to livestock in tropical and subtropical 
      countries. Enolase is a glycolytic enzyme with multiple functions. In many 
      pathogens, enolase contributes to the conversion of plasminogen to plasmin, which 
      helps to degrade the fibrin of blood clots and various elements of the 
      extracellular matrix, supporting the pathogen invasion process. In addition, 
      enolase's antigenic and protective properties in several organisms, including the 
      Apicomplexa parasites Plasmodium ssp, have been reported. This protein is 
      considered a vaccine candidate. To determine whether B. bigemina enolase is 
      antigenic and has some of the characteristics already described, we isolated the 
      gene, cloned and expressed the recombinant protein, and performed different 
      assays to evaluate its ability to bind to and activate plasminogen and induce 
      neutralizing antibodies. First, we studied the conservation of the B. bigemina 
      enolase protein (BbiEno) among Apicomplexa parasites; then, we determined that it 
      is transcribed and expressed in erythrocytic stages and tick stages via RTPCR. In 
      addition, we expressed recombinant BbiEno (rBbiEno) and studied whether sera from 
      naturally infected cattle recognized it via Western blotting. Besides, the 
      ability of rBbiEno to bind and activate plasminogen was analyzed. Finally, we 
      examined whether specific anti-rBbiEno antibodies could neutralize the merozoite 
      invasion of erythrocytes. The results showed that BbiEno is a conserved and 
      immunogenic protein; it is transcribed and expressed in erythrocytic stages, and 
      rBbiEno is recognized by the sera of naturally infected cattle. In addition, 
      rBbiEno binds and activates plasminogen, and the specific anti-rBbiEno antiserum 
      was able to neutralize the invasion of erythrocytes in vitro significantly. These 
      results show that BbiEno could be considered a potential vaccine candidate.
CI  - Copyright © 2025 Elsevier B.V. All rights reserved.
FAU - Laura, Luna-Rodríguez Ana
AU  - Laura LA
AD  - Posgrado en Ciencias Genómicas, Universidad Autónoma de la Ciudad de México, San 
      Lorenzo Núm. 290, esquina Roberto Gayol, Colonia del Valle Sur, Delegación Benito 
      Juárez, D.F., México C.P. 03100, México. Electronic address: 
      luna.analau@outlook.com.
FAU - Juan, Mosqueda
AU  - Juan M
AD  - Immunology and Vaccines Research Laboratory, Natural Sciences College, Autonomous 
      University of Queretaro, Queretaro 76230, Mexico. Electronic address: 
      joel.mosqueda@uaq.mx.
FAU - Jacqueline, Castañeda-Ortiz Elizabeth
AU  - Jacqueline CE
AD  - Posgrado en Ciencias Genómicas, Universidad Autónoma de la Ciudad de México, San 
      Lorenzo Núm. 290, esquina Roberto Gayol, Colonia del Valle Sur, Delegación Benito 
      Juárez, D.F., México C.P. 03100, México. Electronic address: 
      jacqueline.castaneda.ortiz@uacm.edu.mx.
FAU - Mariana, Amaro-Ibarra
AU  - Mariana AI
AD  - Posgrado en Ciencias Genómicas, Universidad Autónoma de la Ciudad de México, San 
      Lorenzo Núm. 290, esquina Roberto Gayol, Colonia del Valle Sur, Delegación Benito 
      Juárez, D.F., México C.P. 03100, México. Electronic address: 
      mariana.amaro96@gmail.com.
FAU - Alma, Cárdenas-Flores
AU  - Alma CF
AD  - Immunology and Vaccines Research Laboratory, Natural Sciences College, Autonomous 
      University of Queretaro, Queretaro 76230, Mexico. Electronic address: 
      alma.cardenas@uaq.mx.
FAU - Valeria Guadalupe, De La Cruz González
AU  - Valeria Guadalupe CG
AD  - Immunology and Vaccines Research Laboratory, Natural Sciences College, Autonomous 
      University of Queretaro, Queretaro 76230, Mexico. Electronic address: 
      thevalery7@gmail.com.
FAU - Elizbeth, Álvarez-Sánchez María
AU  - Elizbeth ÁM
AD  - Posgrado en Ciencias Genómicas, Universidad Autónoma de la Ciudad de México, San 
      Lorenzo Núm. 290, esquina Roberto Gayol, Colonia del Valle Sur, Delegación Benito 
      Juárez, D.F., México C.P. 03100, México. Electronic address: elizbeth2@gmail.com.
FAU - Minerva, Camacho-Nuez
AU  - Minerva CN
AD  - Posgrado en Ciencias Genómicas, Universidad Autónoma de la Ciudad de México, San 
      Lorenzo Núm. 290, esquina Roberto Gayol, Colonia del Valle Sur, Delegación Benito 
      Juárez, D.F., México C.P. 03100, México. Electronic address: 
      mcamachonuez@yahoo.com.mx.
LA  - eng
PT  - Journal Article
DEP - 20250516
PL  - Netherlands
TA  - Vet Parasitol
JT  - Veterinary parasitology
JID - 7602745
RN  - EC 4.2.1.11 (Phosphopyruvate Hydratase)
RN  - 9001-91-6 (Plasminogen)
RN  - 0 (Epitopes, B-Lymphocyte)
RN  - 0 (Antibodies, Neutralizing)
RN  - 0 (Protozoan Proteins)
RN  - 0 (Antigens, Protozoan)
RN  - 0 (Antibodies, Protozoan)
RN  - 0 (Recombinant Proteins)
SB  - IM
EIN - Vet Parasitol. 2025 Jul;337:110513. doi: 10.1016/j.vetpar.2025.110513. PMID: 
      40450479
MH  - Animals
MH  - Cattle
MH  - *Babesia/enzymology/immunology/genetics
MH  - *Phosphopyruvate Hydratase/metabolism/genetics/immunology
MH  - *Plasminogen/metabolism
MH  - Babesiosis/immunology/parasitology
MH  - *Cattle Diseases/parasitology/immunology
MH  - *Epitopes, B-Lymphocyte/immunology/genetics
MH  - *Antibodies, Neutralizing/immunology
MH  - Protozoan Proteins/genetics/metabolism/immunology
MH  - Antigens, Protozoan/immunology/genetics
MH  - Antibodies, Protozoan/immunology
MH  - Protein Binding
MH  - Recombinant Proteins/immunology
OTO - NOTNLM
OT  - B. bigemina
OT  - Enolase
OT  - Neutralization
OT  - Plasminogen binding and activation
COIS- Declaration of Competing Interest The authors declare that they have no known 
      competing financial interests or personal relationships that could have appeared 
      to influence the work reported in this paper.
EDAT- 2025/05/23 00:27
MHDA- 2025/06/08 03:37
CRDT- 2025/05/22 18:05
PHST- 2024/10/18 00:00 [received]
PHST- 2025/05/14 00:00 [revised]
PHST- 2025/05/15 00:00 [accepted]
PHST- 2025/06/08 03:37 [medline]
PHST- 2025/05/23 00:27 [pubmed]
PHST- 2025/05/22 18:05 [entrez]
AID - S0304-4017(25)00114-1 [pii]
AID - 10.1016/j.vetpar.2025.110503 [doi]
PST - ppublish
SO  - Vet Parasitol. 2025 Jul;337:110503. doi: 10.1016/j.vetpar.2025.110503. Epub 2025 
      May 16.

PMID- 40430821
OWN - NLM
STAT- MEDLINE
DCOM- 20250528
LR  - 20250531
IS  - 2076-0817 (Electronic)
IS  - 2076-0817 (Linking)
VI  - 14
IP  - 5
DP  - 2025 May 20
TI  - The Translationally Controlled Tumor Protein (TCTP), a Novel Antigen of Babesia 
      bovis, Participates in the Establishment of Acute Infection and Contains 
      Neutralizing B-Cell Epitopes.
LID - 10.3390/pathogens14050502 [doi]
LID - 502
AB  - Babesia bovis is a protozoan parasite that causes babesiosis in cattle. It has 
      been hypothesized that in apicomplexan parasites, translationally controlled 
      tumor protein (TCTP) interferes with the host immune response by inhibiting B 
      cell proliferation. The aim of this study was the characterization of B. bovis 
      TCTP (BboTCTP) and the evaluation of its expression, immunogenicity and role in 
      infection. The tctp gene was identified and sequenced from B. bovis isolates and 
      revealed a high conservation. Expression was confirmed in intraerythrocytic 
      stages by Western blot and confocal microscopy. Synthetic peptides containing 
      predicted B cell epitopes were used to immunize cattle, followed by a challenge 
      with a virulent B. bovis strain. Immunized animals showed milder clinical signs 
      and faster recovery compared to controls. Sera from non-immunized animals 
      exhibited lower total IgG levels after challenge (p < 0.05), while sera from 
      immunized animals induced significant in vitro invasion inhibition (32-33%). 
      These results suggest that BboTCTP is immunogenic and may play a role in 
      modulating the host immune response. The results provide novel insights into B. 
      bovis biology and support BboTCTP as a promising candidate for further evaluation 
      as a vaccine antigen. Future studies should explore its immunomodulatory 
      mechanisms and potential use in combined vaccine formulations.
FAU - Pérez-Almeida, Chyntia
AU  - Pérez-Almeida C
AD  - Immunology and Vaccine Research Laboratory, Natural Sciences College, Autonomous 
      University of Queretaro, Queretaro 76230, Mexico.
AD  - Faculty of Veterinary Medicine and Animal Husbandry, National Autonomous 
      University of México, Colony C.U., Coyoacán, Mexico City 04510, Mexico.
FAU - Hernández-Silva, Diego Josimar
AU  - Hernández-Silva DJ
AD  - Immunology and Vaccine Research Laboratory, Natural Sciences College, Autonomous 
      University of Queretaro, Queretaro 76230, Mexico.
FAU - Hernández-Arvizu, Edwin Esaú
AU  - Hernández-Arvizu EE
AUID- ORCID: 0009-0003-1730-4916
AD  - Immunology and Vaccine Research Laboratory, Natural Sciences College, Autonomous 
      University of Queretaro, Queretaro 76230, Mexico.
FAU - Asada, Masahito
AU  - Asada M
AUID- ORCID: 0000-0003-0042-6856
AD  - National Research Center for Protozoan Diseases, Obihiro University of 
      Agriculture and Veterinary Medicine, Inadacho, Nishi 2-13, Obihiro 080-8555, 
      Hokkaido, Japan.
FAU - Kawazu, Shin-Ichiro
AU  - Kawazu SI
AD  - National Research Center for Protozoan Diseases, Obihiro University of 
      Agriculture and Veterinary Medicine, Inadacho, Nishi 2-13, Obihiro 080-8555, 
      Hokkaido, Japan.
FAU - Ueti, Massaro W
AU  - Ueti MW
AUID- ORCID: 0000-0002-2680-6091
AD  - Animal Diseases Research Unit, Agricultural Research Service, US Department of 
      Agriculture, Pullman, WA 99164, USA.
FAU - Gomez-Soto, José Guadalupe
AU  - Gomez-Soto JG
AUID- ORCID: 0000-0002-8837-3578
AD  - Natural Sciences College, Autonomous University of Queretaro, Queretaro 76230, 
      Mexico.
FAU - Dávila-Montero, Urso Martín
AU  - Dávila-Montero UM
AD  - Natural Sciences College, Autonomous University of Queretaro, Queretaro 76230, 
      Mexico.
FAU - Vega Y Murguía, Carlos A
AU  - Vega Y Murguía CA
AUID- ORCID: 0009-0008-6033-5431
AD  - Natural Sciences College, Autonomous University of Queretaro, Queretaro 76230, 
      Mexico.
FAU - Mosqueda, Juan
AU  - Mosqueda J
AUID- ORCID: 0000-0001-8892-6390
AD  - Immunology and Vaccine Research Laboratory, Natural Sciences College, Autonomous 
      University of Queretaro, Queretaro 76230, Mexico.
AD  - Natural Sciences College, Autonomous University of Queretaro, Queretaro 76230, 
      Mexico.
LA  - eng
GR  - 59-2090-1-001-F, EC-INCO-CT 003691, USDA-NIFA (2018-67015-28301)/USDA/
PT  - Journal Article
DEP - 20250520
PL  - Switzerland
TA  - Pathogens
JT  - Pathogens (Basel, Switzerland)
JID - 101596317
RN  - 0 (Epitopes, B-Lymphocyte)
RN  - 0 (Tumor Protein, Translationally-Controlled 1)
RN  - 0 (Antigens, Protozoan)
RN  - 0 (Biomarkers, Tumor)
RN  - 0 (Antibodies, Protozoan)
RN  - 0 (Protozoan Proteins)
SB  - IM
MH  - Animals
MH  - *Babesia bovis/immunology/genetics
MH  - Cattle
MH  - *Epitopes, B-Lymphocyte/immunology
MH  - Tumor Protein, Translationally-Controlled 1
MH  - *Babesiosis/immunology/parasitology
MH  - *Antigens, Protozoan/immunology/genetics
MH  - *Biomarkers, Tumor/immunology/genetics
MH  - Antibodies, Protozoan/blood/immunology
MH  - *Cattle Diseases/immunology/parasitology
MH  - *Protozoan Proteins/immunology/genetics
PMC - PMC12115108
OTO - NOTNLM
OT  - Babesia bovis
OT  - bovine babesiosis
OT  - translationally controlled tumor protein
COIS- The authors declare no conflicts of interest.
EDAT- 2025/05/28 06:28
MHDA- 2025/05/28 06:29
PMCR- 2025/05/20
CRDT- 2025/05/28 01:30
PHST- 2025/02/23 00:00 [received]
PHST- 2025/04/25 00:00 [revised]
PHST- 2025/05/19 00:00 [accepted]
PHST- 2025/05/28 06:29 [medline]
PHST- 2025/05/28 06:28 [pubmed]
PHST- 2025/05/28 01:30 [entrez]
PHST- 2025/05/20 00:00 [pmc-release]
AID - pathogens14050502 [pii]
AID - pathogens-14-00502 [pii]
AID - 10.3390/pathogens14050502 [doi]
PST - epublish
SO  - Pathogens. 2025 May 20;14(5):502. doi: 10.3390/pathogens14050502.

PMID- 40282220
OWN - NLM
STAT- PubMed-not-MEDLINE
LR  - 20250429
IS  - 2079-7737 (Print)
IS  - 2079-7737 (Electronic)
IS  - 2079-7737 (Linking)
VI  - 14
IP  - 4
DP  - 2025 Mar 28
TI  - Genetic Characterization and Phylogenetic Analysis of Babesia bigemina Isolates 
      in Cattle from South Africa Based on BgRAP-1, BgAMA-1 and BgβTUB Genes.
LID - 10.3390/biology14040355 [doi]
LID - 355
AB  - Babesia bigemina is one of the most important etiological agents of bovine 
      babesiosis, a tick-borne disease posing a major threat in the livestock industry 
      globally, including South Africa. Despite the huge economic impact of cattle 
      babesiosis in South Africa, antigenic variation observed among B. bigemina 
      strains worldwide has impeded the successful development of a single vaccine with 
      the potential to eliminate the disease. As such, there is still a dearth of 
      information regarding the conservation of B. bigemina genes encoding functionally 
      important proteins that play a crucial role during the invasion of bovine 
      erythrocytes by merozoites. Fifty blood samples previously collected from cattle 
      in eight provinces of South Africa were genetically tested for the presence of B. 
      bigemina DNA fragments using four nested PCR-based assays. The genes targeted 
      coded for SpeI-AvaI restriction fragment, rhoptry-associated protein 1 (BgRAP-1), 
      apical membrane antigen 1 (BgAMA-1) and β-tubulin (BgβTUB). PCR-generated 
      fragments of randomly selected samples were sequenced. BLAST searches in GenBank 
      were performed with newly determined sequences to search for homologous 
      sequences. Neighbor-joining phylogenies were inferred from aligned, contiguous 
      sequences of BgRAP-1, BgAMA-1 and BgβTUB genes. Nested PCR assays generated 
      single fragments of 170 bp, 472 bp, 765 bp and 302 bp for SpeI-AvaI, BgRAP-1, 
      BgAMA-1 and BgβTUB fragments, respectively. Of the 50 bovine samples tested by 
      nested PCR, 82% (42/50; 95% CI = 69.2-90.2%), 68% (34/50; 95% CI = 54.2-79.2%), 
      50% (25/50; 95% CI = 36.6-63.4%) and 46% (23/50; 95% CI = 33.0-59.6%) possessed 
      B. bigemina-specific SpeI-AvaI, BgRAP-1, BgAMA-1 and BgβTUB DNA fragments, 
      respectively. The BgRAP-1, BgAMA-1 and BgβTUB sequences of South African B. 
      bigemina isolates shared 98-100% similarity with previously reported sequences of 
      strains originating from cattle in countries other than South Africa. The high 
      genetic conservation observed among geographical isolates of B. bigemina suggests 
      the conserved functional role of BgRAP-1 and BgAMA-1 proteins as potential 
      candidates that could be incorporated in recombinant subunit vaccines.
FAU - Mtshali, Phillip Senzo
AU  - Mtshali PS
AUID- ORCID: 0000-0002-2210-894X
AD  - Veterinary Parasitology Programme, Research and Scientific Services Department, 
      National Zoological Gardens of South Africa, Pretoria 0001, South Africa.
FAU - Mtshali, Moses Sibusiso
AU  - Mtshali MS
AD  - Veterinary Parasitology Programme, Research and Scientific Services Department, 
      National Zoological Gardens of South Africa, Pretoria 0001, South Africa.
AD  - School of Molecular and Life Sciences, University of Limpopo, Private Bag X 1106, 
      Sovenga, Polokwane 0727, South Africa.
LA  - eng
GR  - 69090/National Research Foundation/
PT  - Journal Article
DEP - 20250328
PL  - Switzerland
TA  - Biology (Basel)
JT  - Biology
JID - 101587988
PMC - PMC12025327
OTO - NOTNLM
OT  - Babesia bigemina
OT  - South Africa
OT  - cattle
OT  - genetic characterization
OT  - phylogenies
COIS- The authors declare that they have no financial or personal relationships that 
      may have inappropriately influenced them in writing this article.
EDAT- 2025/04/26 16:13
MHDA- 2025/04/26 16:14
PMCR- 2025/03/28
CRDT- 2025/04/26 01:06
PHST- 2024/09/13 00:00 [received]
PHST- 2025/03/18 00:00 [revised]
PHST- 2025/03/27 00:00 [accepted]
PHST- 2025/04/26 16:14 [medline]
PHST- 2025/04/26 16:13 [pubmed]
PHST- 2025/04/26 01:06 [entrez]
PHST- 2025/03/28 00:00 [pmc-release]
AID - biology14040355 [pii]
AID - biology-14-00355 [pii]
AID - 10.3390/biology14040355 [doi]
PST - epublish
SO  - Biology (Basel). 2025 Mar 28;14(4):355. doi: 10.3390/biology14040355.

PMID- 40044720
OWN - NLM
STAT- MEDLINE
DCOM- 20250511
LR  - 20250511
IS  - 2045-2322 (Electronic)
IS  - 2045-2322 (Linking)
VI  - 15
IP  - 1
DP  - 2025 Mar 5
TI  - Structural and antigenic characterization of Babesia Bovis HAP2 domains.
PG  - 7781
LID - 10.1038/s41598-025-91359-4 [doi]
LID - 7781
AB  - The tick-borne apicomplexan parasite Babesia bovis causes bovine babesiosis which 
      leads to enormous food and economic losses around the world. The existing 
      resources to manage this disease are limited and have pitfalls, therefore, 
      introduction of new strategies is urgently needed. B. bovis reproduces sexually 
      in the midgut of its tick vector. HAP2, a well conserved ancient protein, plays a 
      crucial role in the gamete fusion of this parasite and is a strong candidate for 
      developing transmission-blocking vaccines. We previously demonstrated that 
      immunization of cattle with full size B. bovis HAP2 blocks transmission of the 
      parasite by Rhipicephalus microplus. Understanding the conserved structural 
      features and antigenicity of HAP2 protein and its domains will facilitate 
      developing effective methods to control pathogen transmission. In this study, we 
      analyzed and compared AlphaFold2-predicted 3D structure of B. bovis HAP2 with the 
      well-characterized crystal structures of HAP2 of Chlamydomonas reinhardtii and 
      Arabidopsis thaliana. The comparisons and structural analysis resulted in the 
      definition of three domains' sequences, fusion loops, and disulfide bonds in the 
      B. bovis HAP2. In addition, recombinant versions of each three predicted HAP2 
      domains were recognized by antibodies from HAP2 immunized and 
      transmission-protected cattle, confirming their antigenicity. Remarkably, domain 
      II was highly recognized compared to the other two domains. This study introduces 
      new directions in designing novel functional assays and improved vaccine design 
      through targeting the HAP2 protein.
CI  - © 2025. This is a U.S. Government work and not under copyright protection in the 
      US; foreign copyright protection may apply.
FAU - Rahman, S M Raihan
AU  - Rahman SMR
AD  - Department of Veterinary Microbiology and Pathology, College of Veterinary 
      Medicine, Washington State University, Pullman, WA, USA.
FAU - Alzan, Heba F
AU  - Alzan HF
AD  - Department of Veterinary Microbiology and Pathology, College of Veterinary 
      Medicine, Washington State University, Pullman, WA, USA.
AD  - Parasitology and Animal Diseases Department, National Research Center, Dokki, 
      Giza, Egypt.
FAU - Laughery, Jacob M
AU  - Laughery JM
AD  - Animal Disease Research Unit, United States Department of Agriculture - 
      Agricultural Research Service, Pullman, WA, USA.
FAU - Bastos, Reginaldo G
AU  - Bastos RG
AD  - Department of Veterinary Microbiology and Pathology, College of Veterinary 
      Medicine, Washington State University, Pullman, WA, USA.
AD  - Animal Disease Research Unit, United States Department of Agriculture - 
      Agricultural Research Service, Pullman, WA, USA.
FAU - Ueti, Massaro W
AU  - Ueti MW
AD  - Department of Veterinary Microbiology and Pathology, College of Veterinary 
      Medicine, Washington State University, Pullman, WA, USA.
AD  - Animal Disease Research Unit, United States Department of Agriculture - 
      Agricultural Research Service, Pullman, WA, USA.
FAU - Suarez, Carlos E
AU  - Suarez CE
AD  - Department of Veterinary Microbiology and Pathology, College of Veterinary 
      Medicine, Washington State University, Pullman, WA, USA. suarez@wsu.edu.
AD  - Animal Disease Research Unit, United States Department of Agriculture - 
      Agricultural Research Service, Pullman, WA, USA. suarez@wsu.edu.
LA  - eng
GR  - ARS-USDA CRIS 2090-32000-040-00-D/United States Department of Agriculture/
GR  - 108525/International Development Research Center (IDRC) [Livestock Vaccine 
      Innovation Fund/
PT  - Journal Article
DEP - 20250305
PL  - England
TA  - Sci Rep
JT  - Scientific reports
JID - 101563288
RN  - 0 (Protozoan Proteins)
RN  - 0 (Antigens, Protozoan)
SB  - IM
MH  - *Babesia bovis/immunology/genetics
MH  - *Protozoan Proteins/chemistry/immunology/genetics
MH  - *Antigens, Protozoan/immunology/chemistry/genetics
MH  - Animals
MH  - Cattle
MH  - Protein Domains
MH  - Babesiosis/parasitology/immunology/prevention & control
MH  - Cattle Diseases/parasitology/immunology
MH  - Amino Acid Sequence
MH  - Models, Molecular
MH  - Chlamydomonas reinhardtii
MH  - Arabidopsis
PMC - PMC11882828
OTO - NOTNLM
OT  - Babesia Bovis
OT  - Bovine babesiosis
OT  - HAP2
OT  - HAP2 domains
OT  - Transmission-blocking vaccine
COIS- Declarations. Competing interests: The authors declare no competing interests. 
      Ethics statement: This study did not involve any in vivo studies. The bovine sera 
      used in this study was taken from a previous study in our lab25. The animal 
      ethics protocol of that study was approved by the Institutional Animal Care and 
      Use Committee, University of Idaho (Protocol IACUC-2016-20). Briefly, this 
      document covers experimental cattle infection with B. bovis and a protocol for 
      blood sampling. All methods were performed in accordance with all guidelines and 
      regulations provided by the ​American Veterinary Medical Association​ (AVMA) 
      Guidelines for the Euthanasia of Animals (2020).
EDAT- 2025/03/06 05:00
MHDA- 2025/03/06 05:01
PMCR- 2025/03/05
CRDT- 2025/03/05 23:18
PHST- 2024/10/23 00:00 [received]
PHST- 2025/02/19 00:00 [accepted]
PHST- 2025/03/06 05:01 [medline]
PHST- 2025/03/06 05:00 [pubmed]
PHST- 2025/03/05 23:18 [entrez]
PHST- 2025/03/05 00:00 [pmc-release]
AID - 10.1038/s41598-025-91359-4 [pii]
AID - 91359 [pii]
AID - 10.1038/s41598-025-91359-4 [doi]
PST - epublish
SO  - Sci Rep. 2025 Mar 5;15(1):7781. doi: 10.1038/s41598-025-91359-4.

PMID- 40032701
OWN - NLM
STAT- MEDLINE
DCOM- 20250511
LR  - 20250511
IS  - 1573-7438 (Electronic)
IS  - 0049-4747 (Linking)
VI  - 57
IP  - 2
DP  - 2025 Mar 4
TI  - Expression and characterization of the immunogenicity of rec-gp45 of Babesia 
      bigemina using cattle.
PG  - 92
LID - 10.1007/s11250-025-04350-6 [doi]
AB  - Bovine Babesiosis (BB) is a tick-borne blood protozoan disease caused by Babesia, 
      worldwide. The disease in tropical and subtropical regions is caused by B. bovis 
      and B. bigemina. The main aim of this study was to develop the rec-gp45 of B. 
      bigemina and to do experiments for the conduction of promising immunogenic trials 
      on calves. Initially, microscopy was performed to identify B. bigemina through a 
      thin blood smear, and DNA extraction was done. Subsequently, PCR was performed to 
      amplify the gp45 sequence. Transformation of pET28α-gp45 into BL-21 was done by 
      heat shock method. The rec-gp45 was identified at 39 kDa through SDS-PAGE and 
      Western blot analyses. Indirect ELISA was performed to check specificity and 
      sensitivity. Flow cytometry was also performed to assess the cellular responses 
      following inoculation of rec-gp45 in calves. Indirect ELISA showed the 
      specificity and sensitivity 100%, respectively. The immunogenic responses against 
      BB in calves were checked through flow cytometry and we found 29.96% of CD8 + and 
      1.390% of CD4 + T cells, whereas cellular and humoral responses were shown 
      against BB and it showed specific IgG response with OD value 2.460 ± 0.3151. The 
      recombinant protein gp45 can be a promising immunogenic candidate against B. 
      bigemina.
CI  - © 2025. The Author(s), under exclusive licence to Springer Nature B.V.
FAU - Zia-Ul-Rehman
AU  - Zia-Ul-Rehman
AD  - Department of Parasitology, Faculty of Veterinary Science, University of 
      Veterinary and Animal Sciences, Lahore, 54000, Pakistan.
FAU - Sarfraz-Ur-Rahman
AU  - Sarfraz-Ur-Rahman
AD  - Department of Parasitology, Faculty of Veterinary Science, University of 
      Veterinary and Animal Sciences, Lahore, 54000, Pakistan.
FAU - Ashraf, Kamran
AU  - Ashraf K
AD  - Department of Parasitology, Faculty of Veterinary Science, University of 
      Veterinary and Animal Sciences, Lahore, 54000, Pakistan.
FAU - Suleman, Muhammad
AU  - Suleman M
AD  - Department of Pathology, University of Veterinary and Animal Sciences, Lahore, 
      54000, Pakistan.
FAU - Ali, Sikandar
AU  - Ali S
AD  - Department of Parasitology, Faculty of Veterinary Science, University of 
      Veterinary and Animal Sciences, Lahore, 54000, Pakistan.
FAU - Rashid, Muhammad Imran
AU  - Rashid MI
AUID- ORCID: 0000-0002-0280-9335
AD  - Department of Parasitology, Faculty of Veterinary Science, University of 
      Veterinary and Animal Sciences, Lahore, 54000, Pakistan. 
      imran.rashid@uvas.edu.pk.
LA  - eng
GR  - 7173/Punjab/NRPU/R&D/HEC/2017/HEC-NRPU/
PT  - Journal Article
DEP - 20250304
PL  - United States
TA  - Trop Anim Health Prod
JT  - Tropical animal health and production
JID - 1277355
RN  - 0 (Protozoan Vaccines)
RN  - 0 (Protozoan Proteins)
RN  - 0 (Antigens, Protozoan)
RN  - 0 (Antibodies, Protozoan)
RN  - 0 (Recombinant Proteins)
SB  - IM
MH  - Animals
MH  - Cattle
MH  - *Babesia/immunology/genetics
MH  - *Babesiosis/parasitology/immunology/prevention & control
MH  - *Cattle Diseases/parasitology/immunology/prevention & control
MH  - Enzyme-Linked Immunosorbent Assay/veterinary
MH  - *Protozoan Vaccines/immunology
MH  - *Protozoan Proteins/immunology/genetics
MH  - *Antigens, Protozoan/immunology/genetics
MH  - Antibodies, Protozoan/blood
MH  - Recombinant Proteins/immunology
OTO - NOTNLM
OT  - Babesia bigemina
OT  - Bovine babesiosis
OT  - Flow cytometry
OT  - Parasite vaccine
OT  - Recombinant protein
COIS- Declarations. Ethical approval: All the experimentation was carried out as per 
      the recommendations of the Ethical Review Committee of University of Veterinary 
      and Animal Sciences, Lahore, for animal experimentations (Dr./416, dated: 
      10–06-2019). Consent for publication: Verbal consent was obtained from all 
      participants. Consent to participate: All authors agree for publication. 
      Conflicts of interest: The authors have no declared conflicts of interest.
EDAT- 2025/03/04 00:22
MHDA- 2025/03/04 00:23
CRDT- 2025/03/03 23:14
PHST- 2024/06/22 00:00 [received]
PHST- 2025/02/18 00:00 [accepted]
PHST- 2025/03/04 00:23 [medline]
PHST- 2025/03/04 00:22 [pubmed]
PHST- 2025/03/03 23:14 [entrez]
AID - 10.1007/s11250-025-04350-6 [pii]
AID - 10.1007/s11250-025-04350-6 [doi]
PST - epublish
SO  - Trop Anim Health Prod. 2025 Mar 4;57(2):92. doi: 10.1007/s11250-025-04350-6.

PMID- 39854345
OWN - NLM
STAT- MEDLINE
DCOM- 20250503
LR  - 20250523
IS  - 1932-6203 (Electronic)
IS  - 1932-6203 (Linking)
VI  - 20
IP  - 1
DP  - 2025
TI  - Development of a multi-epitope chimeric vaccine in silico against Babesia bovis, 
      Theileria annulata, and Anaplasma marginale using computational biology tools and 
      reverse vaccinology approach.
PG  - e0312262
LID - 10.1371/journal.pone.0312262 [doi]
LID - e0312262
AB  - The three rickettsial parasites- Babesia bovis, Theileria annulata and Anaplasma 
      Marginale are responsible for causing Babesiosis, Theileriosis and Anaplasmosis 
      among cattle. These diseases exist due to spreading of infected ticks. A large 
      number of cattle were found to suffer from mixed infections caused by the three 
      parasites at the same time. Due to these reasons cattle have been devoid of milk 
      production with reduced meat availability. Hence, it is a matter of urgency for 
      the immunity of cattle to exhibit resilience against all three rickettsial 
      parasites. It could be possible if trials are carried out after producing a 
      subunit chimeric vaccine against the rickettsial protozoan parasites and 
      introducing it into the bloodstream of the cattle species. In this paper, we have 
      used the process of reverse vaccinology to conduct a study in which we have 
      developed a multi-epitope subunit chimeric vaccine against three protozoan 
      parasites. We constructed three chimeric vaccine sequences from which only one 
      chimeric vaccine construct was found to be an effective and efficient vaccine 
      which is stable with high solubility and negative allergenicity. Following that, 
      we performed molecular docking of the refined chimeric vaccine construct with 
      Rp-105 and TLR-9. It was observed that the chimeric vaccines interacted with the 
      receptors with high binding energy. Immune simulation was also performed to 
      determine the potentiality of the chimeric vaccine for eliciting an immune 
      response. The best-designed chimeric vaccine construct was then reverse 
      transcribed and adapted for the host E. coli K12 strain which was later inserted 
      into the pET28a (+) vector for the cloning and expression of the vaccine. The 
      study could be a good initiative for the development of an effective chimeric 
      vaccine against bovine parasites.
CI  - Copyright: © 2025 Siddiki et al. This is an open access article distributed under 
      the terms of the Creative Commons Attribution License, which permits unrestricted 
      use, distribution, and reproduction in any medium, provided the original author 
      and source are credited.
FAU - Siddiki, Amam Zonaed
AU  - Siddiki AZ
AUID- ORCID: 0000-0003-2990-4022
AD  - Department of Pathology and Parasitology, Chittagong Veterinary and Animal 
      Sciences University (CVASU), Chittagong, Bangladesh.
FAU - Alam, Sabreena
AU  - Alam S
AD  - Department of Biochemistry and Biotechnology, University of Science and 
      Technology Chittagong (USTC), Chittagong, Bangladesh.
FAU - Fuad Bin Hossen, Farhan
AU  - Fuad Bin Hossen F
AD  - Department of Biochemistry and Biotechnology, University of Science and 
      Technology Chittagong (USTC), Chittagong, Bangladesh.
FAU - Alim, Md Abdul
AU  - Alim MA
AD  - Department of Pathology and Parasitology, Chittagong Veterinary and Animal 
      Sciences University (CVASU), Chittagong, Bangladesh.
LA  - eng
PT  - Journal Article
DEP - 20250124
PL  - United States
TA  - PLoS One
JT  - PloS one
JID - 101285081
RN  - 0 (Protozoan Vaccines)
RN  - 0 (Epitopes)
SB  - IM
MH  - *Theileria annulata/immunology
MH  - Animals
MH  - *Babesia bovis/immunology
MH  - Cattle
MH  - *Anaplasma marginale/immunology
MH  - Computational Biology/methods
MH  - *Protozoan Vaccines/immunology/genetics
MH  - *Epitopes/immunology/chemistry
MH  - Vaccinology/methods
MH  - Theileriasis/prevention & control/immunology/parasitology
MH  - Babesiosis/prevention & control/immunology/parasitology
MH  - Anaplasmosis/prevention & control/immunology
MH  - Computer Simulation
MH  - Molecular Docking Simulation
MH  - Cattle Diseases/prevention & control/immunology/parasitology
PMC - PMC11759392
COIS- The authors have declared that no competing interests exist.
EDAT- 2025/01/24 18:25
MHDA- 2025/01/24 18:26
PMCR- 2025/01/24
CRDT- 2025/01/24 13:43
PHST- 2024/05/30 00:00 [received]
PHST- 2024/10/04 00:00 [accepted]
PHST- 2025/01/24 18:26 [medline]
PHST- 2025/01/24 18:25 [pubmed]
PHST- 2025/01/24 13:43 [entrez]
PHST- 2025/01/24 00:00 [pmc-release]
AID - PONE-D-24-22022 [pii]
AID - 10.1371/journal.pone.0312262 [doi]
PST - epublish
SO  - PLoS One. 2025 Jan 24;20(1):e0312262. doi: 10.1371/journal.pone.0312262. 
      eCollection 2025.

PMID- 39591117
OWN - NLM
STAT- PubMed-not-MEDLINE
LR  - 20241130
IS  - 2076-393X (Print)
IS  - 2076-393X (Electronic)
IS  - 2076-393X (Linking)
VI  - 12
IP  - 11
DP  - 2024 Oct 25
TI  - Evaluation of the Use of Sub-Immunodominant Antigens of Babesia bovis with 
      Flagellin C Adjuvant in Subunit Vaccine Development.
LID - 10.3390/vaccines12111215 [doi]
LID - 1215
AB  - Bovine babesiosis caused by the tick-borne apicomplexan parasite Babesia bovis 
      remains a threat for cattle worldwide, and new vaccines are needed. We propose 
      using immune-subdominant (ISD) antigens as alternative vaccine candidates. We 
      first determined that RAP-1 NT and RRA are subdominant antigens using recombinant 
      antigens in ELISAs against sera from B. bovis-protected cattle. Protected animals 
      demonstrated high antibody responses against the known immunodominant rRAP-1 CT 
      antigen, but significantly lower levels against the rRAP-1 NT and rRRA antigens. 
      Next, a group of cattle (n = 6) was vaccinated with rRRA and rRAP-1 NT using a 
      FliC-Emulsigen mix as the adjuvant, and there was a control group (n = 6) with 
      the adjuvant mix alone. All but one immunized animal demonstrated elicitation of 
      strong humoral immune responses against the two ISD antigens. Acute babesiosis 
      occurred in both groups of cattle upon a challenge with the virulent B. bovis, 
      but a significant delay in the average rate of decrease in hematocrit in the 
      vaccinated group, and an early monocyte response, was found in half of the 
      vaccinated animals. In conclusion, we confirmed the immune subdominance of rRRA 
      and rRAP-1 NT and the ability of FliC to increase immunogenicity of ISD antigens 
      and generate useful information toward developing future subunit vaccines against 
      B. bovis.
FAU - Rojas, Manuel J
AU  - Rojas MJ
AUID- ORCID: 0000-0002-6845-3204
AD  - Department of Veterinary Microbiology & Pathology, College of Veterinary 
      Medicine, Washington State University, Pullman, WA 99164, USA.
AD  - Animal Health Department, Universidad Nacional de Colombia, Bogota 111321, 
      Colombia.
FAU - Bastos, Reginaldo G
AU  - Bastos RG
AD  - Department of Veterinary Microbiology & Pathology, College of Veterinary 
      Medicine, Washington State University, Pullman, WA 99164, USA.
AD  - Animal Disease Research Unit, Agricultural Research Service, US Department of 
      Agriculture, Pullman, WA 99164, USA.
FAU - Navas, Jinna A
AU  - Navas JA
AD  - Department of Veterinary Microbiology & Pathology, College of Veterinary 
      Medicine, Washington State University, Pullman, WA 99164, USA.
FAU - Alzan, Heba F
AU  - Alzan HF
AUID- ORCID: 0000-0002-0260-7813
AD  - Department of Veterinary Microbiology & Pathology, College of Veterinary 
      Medicine, Washington State University, Pullman, WA 99164, USA.
AD  - Parasitology and Animal Diseases Department, National Research Center, Giza 
      12622, Egypt.
FAU - Laughery, Jacob M
AU  - Laughery JM
AD  - Department of Veterinary Microbiology & Pathology, College of Veterinary 
      Medicine, Washington State University, Pullman, WA 99164, USA.
FAU - Lacy, Paul A
AU  - Lacy PA
AD  - Animal Disease Research Unit, Agricultural Research Service, US Department of 
      Agriculture, Pullman, WA 99164, USA.
FAU - Ueti, Massaro W
AU  - Ueti MW
AUID- ORCID: 0000-0002-2680-6091
AD  - Department of Veterinary Microbiology & Pathology, College of Veterinary 
      Medicine, Washington State University, Pullman, WA 99164, USA.
AD  - Animal Disease Research Unit, Agricultural Research Service, US Department of 
      Agriculture, Pullman, WA 99164, USA.
FAU - Suarez, Carlos E
AU  - Suarez CE
AUID- ORCID: 0000-0001-6112-2931
AD  - Department of Veterinary Microbiology & Pathology, College of Veterinary 
      Medicine, Washington State University, Pullman, WA 99164, USA.
AD  - Animal Disease Research Unit, Agricultural Research Service, US Department of 
      Agriculture, Pullman, WA 99164, USA.
LA  - eng
GR  - 2020-67015-31809/USDA National Institute of Food and Agriculture (NIFA)/
GR  - 108525/International Development Research Center (IDRC) (Livestock Vaccine 
      Innovation Fund/
GR  - ARS-USDA CRIS 2090-32000-040-00-D/United States Department of Agriculture/
PT  - Journal Article
DEP - 20241025
PL  - Switzerland
TA  - Vaccines (Basel)
JT  - Vaccines
JID - 101629355
PMC - PMC11598123
OTO - NOTNLM
OT  - Babesia bovis
OT  - RAP-1
OT  - RRA
OT  - babesiosis
OT  - epitopes
OT  - vaccines
COIS- The authors declare no conflicts of interest.
EDAT- 2024/11/26 18:23
MHDA- 2024/11/26 18:24
PMCR- 2024/10/25
CRDT- 2024/11/26 13:22
PHST- 2024/08/19 00:00 [received]
PHST- 2024/10/22 00:00 [revised]
PHST- 2024/10/23 00:00 [accepted]
PHST- 2024/11/26 18:24 [medline]
PHST- 2024/11/26 18:23 [pubmed]
PHST- 2024/11/26 13:22 [entrez]
PHST- 2024/10/25 00:00 [pmc-release]
AID - vaccines12111215 [pii]
AID - vaccines-12-01215 [pii]
AID - 10.3390/vaccines12111215 [doi]
PST - epublish
SO  - Vaccines (Basel). 2024 Oct 25;12(11):1215. doi: 10.3390/vaccines12111215.

PMID- 38720894
OWN - NLM
STAT- MEDLINE
DCOM- 20240509
LR  - 20240607
IS  - 1664-3224 (Electronic)
IS  - 1664-3224 (Linking)
VI  - 15
DP  - 2024
TI  - A conserved motif in the immune-subdominant RAP-1 related antigen of Babesia 
      bovis contains a B-cell epitope recognized by antibodies from protected cattle.
PG  - 1380660
LID - 10.3389/fimmu.2024.1380660 [doi]
LID - 1380660
AB  - INTRODUCTION: Babesia bovis, a tick-borne apicomplexan parasite causing bovine 
      babesiosis, remains a significant threat worldwide, and improved and practical 
      vaccines are needed. Previous studies defined the members of the rhoptry 
      associated protein-1 (RAP-1), and the neutralization-sensitive rhoptry associated 
      protein-1 related antigen (RRA) superfamily in B. bovis, as strong candidates for 
      the development of subunit vaccines. Both RAP-1 and RRA share conservation of a 
      group of 4 cysteines and amino acids motifs at the amino terminal end (NT) of 
      these proteins. METHODS AND RESULTS: Sequence comparisons among the RRA sequences 
      of several B. bovis strains and other Babesia spp parasites indicate a high level 
      of conservation of a 15-amino acid (15-mer) motif located at the NT of the 
      protein. BlastP searches indicate that the 15-mer motif is also present in 
      adenylate cyclase, dynein, and other ATP binding proteins. AlphaFold2 structure 
      predictions suggest partial exposure of the 15-mer on the surface of RRA of three 
      distinct Babesia species. Antibodies in protected cattle recognize a synthetic 
      peptide representing the 15-mer motif sequence in iELISA, and rabbit antibodies 
      against the 15-mer react with the surface of free merozoites in 
      immunofluorescence. DISCUSSION AND CONCLUSION: The presence of the 15-mer-like 
      regions in dynein and ATP-binding proteins provides a rationale for investigating 
      possible functional roles for RRA. The demonstrated presence of a surface exposed 
      B-cell epitope in the 15-mer motif of the B. bovis RRA, which is recognized by 
      sera from protected bovines, supports its inclusion in future subunit 
      epitope-based vaccines against B. bovis.
CI  - Copyright © 2024 Rojas, Bastos, Navas, Laughery, Lacy and Suarez.
FAU - Rojas, Manuel J
AU  - Rojas MJ
AD  - Department of Veterinary Microbiology & Pathology, College of Veterinary 
      Medicine, Washington State University, Pullman, WA, United States.
AD  - Animal Health Department, Universidad Nacional de Colombia, Bogotá, Colombia.
FAU - Bastos, Reginaldo G
AU  - Bastos RG
AD  - Department of Veterinary Microbiology & Pathology, College of Veterinary 
      Medicine, Washington State University, Pullman, WA, United States.
AD  - Animal Disease Research Unit, Agricultural Research Service, United States 
      Department of Agriculture, Pullman, WA, United States.
FAU - Navas, Jinna
AU  - Navas J
AD  - Department of Veterinary Microbiology & Pathology, College of Veterinary 
      Medicine, Washington State University, Pullman, WA, United States.
FAU - Laughery, Jacob M
AU  - Laughery JM
AD  - Department of Veterinary Microbiology & Pathology, College of Veterinary 
      Medicine, Washington State University, Pullman, WA, United States.
FAU - Lacy, Paul A
AU  - Lacy PA
AD  - Animal Disease Research Unit, Agricultural Research Service, United States 
      Department of Agriculture, Pullman, WA, United States.
FAU - Suarez, Carlos E
AU  - Suarez CE
AD  - Department of Veterinary Microbiology & Pathology, College of Veterinary 
      Medicine, Washington State University, Pullman, WA, United States.
AD  - Animal Disease Research Unit, Agricultural Research Service, United States 
      Department of Agriculture, Pullman, WA, United States.
LA  - eng
PT  - Journal Article
PT  - Research Support, Non-U.S. Gov't
PT  - Research Support, U.S. Gov't, Non-P.H.S.
DEP - 20240424
PL  - Switzerland
TA  - Front Immunol
JT  - Frontiers in immunology
JID - 101560960
RN  - 0 (Antibodies, Protozoan)
RN  - 0 (Antigens, Protozoan)
RN  - 0 (Epitopes, B-Lymphocyte)
RN  - 0 (Protozoan Proteins)
RN  - 0 (Protozoan Vaccines)
RN  - 0 (rhoptry-associated protein-1, Babesia)
SB  - IM
MH  - Animals
MH  - Cattle
MH  - Amino Acid Motifs
MH  - Amino Acid Sequence
MH  - Antibodies, Protozoan/immunology
MH  - *Antigens, Protozoan/immunology
MH  - *Babesia bovis/immunology
MH  - *Babesiosis/immunology/parasitology/prevention & control
MH  - Cattle Diseases/immunology/parasitology/prevention & control
MH  - Conserved Sequence
MH  - Epitopes, B-Lymphocyte/immunology
MH  - *Protozoan Proteins/immunology
MH  - Protozoan Vaccines/immunology
PMC - PMC11076753
OTO - NOTNLM
OT  - RAP-1
OT  - RAP-1: rhoptry associated protein-1 Babesia bovis
OT  - RRA
OT  - RRA: RAP-1 related antigen
OT  - babesiosis
OT  - epitopes
OT  - vaccines
COIS- The authors declare that the research was conducted in the absence of any 
      commercial or financial relationships that could be construed as a potential 
      conflict of interest. The author(s) declared that they were an editorial board 
      member of Frontiers, at the time of submission. This had no impact on the peer 
      review process and the final decision.
EDAT- 2024/05/09 06:42
MHDA- 2024/05/09 06:43
PMCR- 2024/01/01
CRDT- 2024/05/09 03:39
PHST- 2024/02/01 00:00 [received]
PHST- 2024/04/10 00:00 [accepted]
PHST- 2024/05/09 06:43 [medline]
PHST- 2024/05/09 06:42 [pubmed]
PHST- 2024/05/09 03:39 [entrez]
PHST- 2024/01/01 00:00 [pmc-release]
AID - 10.3389/fimmu.2024.1380660 [doi]
PST - epublish
SO  - Front Immunol. 2024 Apr 24;15:1380660. doi: 10.3389/fimmu.2024.1380660. 
      eCollection 2024.

PMID- 37758790
OWN - NLM
STAT- PubMed-not-MEDLINE
LR  - 20231121
IS  - 2059-0105 (Electronic)
IS  - 2059-0105 (Linking)
VI  - 8
IP  - 1
DP  - 2023 Sep 27
TI  - Vaccination of cattle with the Babesia bovis sexual-stage protein HAP2 abrogates 
      parasite transmission by Rhipicephalus microplus ticks.
PG  - 140
LID - 10.1038/s41541-023-00741-8 [doi]
LID - 140
AB  - The apicomplexan parasite Babesia bovis is responsible for bovine babesiosis, a 
      poorly controlled tick-borne disease of global impact. The widely conserved 
      gametocyte protein HAPLESS2/GCS1 (HAP2) is uniquely expressed on the surface of 
      B. bovis sexual stage parasites and is a candidate for transmission-blocking 
      vaccines (TBV). Here, we tested whether vaccination of calves with recombinant 
      HAP2 (rHAP2) interferes with the transmission of B. bovis by competent ticks. 
      Calves vaccinated with rHAP2 (n = 3), but not control animals (n = 3) developed 
      antibodies specific to the vaccine antigen. Vaccinated and control animals were 
      infested with Rhipicephalus microplus larvae and subsequently infected with 
      virulent blood stage B. bovis parasites by needle inoculation, with all animals 
      developing clinical signs of acute babesiosis. Engorged female ticks fed on the 
      infected calves were collected for oviposition, hatching, and obtention of 
      larvae. Transmission feeding was then conducted using pools of larvae derived 
      from ticks fed on rHAP2-vaccinated or control calves. Recipient calves (n = 3) 
      exposed to larvae derived from control animals, but none of the recipient calves 
      (n = 3) challenged with larvae from ticks fed on rHAP2-vaccinated animals, 
      developed signs of acute babesiosis within 11 days after tick infestation. 
      Antibodies against B. bovis antigens and parasite DNA were found in all control 
      recipient animals, but not in any of the calves exposed to larvae derived from 
      HAP2-vaccinated animals, consistent with the absence of B. bovis infection via 
      tick transmission. Overall, our results are consistent with the abrogation of 
      parasite tick transmission in rHAP2-vaccinated calves, confirming this antigen as 
      a prime TBV candidate against B. bovis.
CI  - © 2023. Springer Nature Limited.
FAU - Silva, Marta G
AU  - Silva MG
AD  - Department of Veterinary Microbiology and Pathology, College of Veterinary 
      Medicine, Washington State University, Pullman, WA, USA.
FAU - Bastos, Reginaldo G
AU  - Bastos RG
AD  - Department of Veterinary Microbiology and Pathology, College of Veterinary 
      Medicine, Washington State University, Pullman, WA, USA.
AD  - Animal Disease Research Unit, United States Department of Agricultural - 
      Agricultural Research Service, Pullman, WA, USA.
FAU - Laughery, Jacob M
AU  - Laughery JM
AD  - Animal Disease Research Unit, United States Department of Agricultural - 
      Agricultural Research Service, Pullman, WA, USA.
FAU - Alzan, Heba F
AU  - Alzan HF
AUID- ORCID: 0000-0002-0260-7813
AD  - Department of Veterinary Microbiology and Pathology, College of Veterinary 
      Medicine, Washington State University, Pullman, WA, USA.
AD  - Parasitology and Animal Diseases Department, National Research Center, Dokki, 
      Giza, Egypt.
FAU - Rathinasamy, Vignesh A
AU  - Rathinasamy VA
AD  - Australian Institute of Tropical Health & Medicine, James Cook University, 
      Cairns, QLD, Australia.
FAU - Cooke, Brian M
AU  - Cooke BM
AD  - Australian Institute of Tropical Health & Medicine, James Cook University, 
      Cairns, QLD, Australia.
FAU - Suarez, Carlos E
AU  - Suarez CE
AD  - Department of Veterinary Microbiology and Pathology, College of Veterinary 
      Medicine, Washington State University, Pullman, WA, USA. carlos.suarez@usda.gov.
AD  - Animal Disease Research Unit, United States Department of Agricultural - 
      Agricultural Research Service, Pullman, WA, USA. carlos.suarez@usda.gov.
LA  - eng
GR  - 108525/International Development Research Centre (Centre de recherches pour le 
      développement international)/
GR  - 108525/International Development Research Centre (Centre de recherches pour le 
      développement international)/
GR  - 108525/International Development Research Centre (Centre de recherches pour le 
      développement international)/
GR  - 108525/International Development Research Centre (Centre de recherches pour le 
      développement international)/
GR  - 2020-67015-31809/United States Department of Agriculture | National Institute of 
      Food and Agriculture (NIFA)/
GR  - 2020-67015-31809/United States Department of Agriculture | National Institute of 
      Food and Agriculture (NIFA)/
GR  - 2020-67015-31809/United States Department of Agriculture | National Institute of 
      Food and Agriculture (NIFA)/
GR  - USDA CRIS 2090-32000-039-00-D/United States Department of Agriculture | 
      Agricultural Research Service (USDA Agricultural Research Service)/
PT  - Journal Article
DEP - 20230927
PL  - England
TA  - NPJ Vaccines
JT  - NPJ vaccines
JID - 101699863
PMC - PMC10533483
COIS- The authors declare no competing interests.
EDAT- 2023/09/28 00:42
MHDA- 2023/09/28 00:43
PMCR- 2023/09/27
CRDT- 2023/09/27 23:24
PHST- 2023/03/29 00:00 [received]
PHST- 2023/09/15 00:00 [accepted]
PHST- 2023/09/28 00:43 [medline]
PHST- 2023/09/28 00:42 [pubmed]
PHST- 2023/09/27 23:24 [entrez]
PHST- 2023/09/27 00:00 [pmc-release]
AID - 10.1038/s41541-023-00741-8 [pii]
AID - 741 [pii]
AID - 10.1038/s41541-023-00741-8 [doi]
PST - epublish
SO  - NPJ Vaccines. 2023 Sep 27;8(1):140. doi: 10.1038/s41541-023-00741-8.

PMID- 37727102
OWN - NLM
STAT- MEDLINE
DCOM- 20230921
LR  - 20230921
IS  - 2300-2557 (Electronic)
IS  - 1505-1773 (Linking)
VI  - 26
IP  - 3
DP  - 2023 Sep 20
TI  - Immuno-bioinformatic approach for designing of multi-epitope merozoite surface 
      antigen of Babesia bigemina and evaluation of its immunogenicity in inoculated 
      calves.
PG  - 409-418
LID - 10.24425/pjvs.2023.145047 [doi]
AB  - Babesiosis is a parasitic disease caused by intraerythrocytic parasites of the 
      genus Babesia, which infect both wild and domestic animals. Merozoite surface 
      antigens (MSAs) have been identified as efficient immunogens in Babesia-infected 
      animals. MSAs play a key role in the invasion process and have been proposed as 
      potential targets for vaccine development. Epitope-based vaccines offer several 
      advantages over whole protein vaccines as the immunogenic proteins are small and 
      can induce both Th1 and Th2 immune responses, which are desirable for protection. 
      However, the MSA, particularly gp45, is polymorphic in Babesia bigemina, posing a 
      challenge to vaccine development. The purpose of this study was to develop a 
      recombinant gpME (gp45-multi-epitope) for a vaccine against Babesia bigemina. 
      B-cell, T-cell, and HLA epitope predictions were used to synthesize the gpME 
      sequence from the consensus sequence of gp45. The gpME sequence was synthesized 
      and cloned in the pET28α vector through the commercial biotechnology company to 
      get pET28-gpME. The plasmid cloned with the gpME sequence comprising 1068 bp was 
      expressed in a bacterial expression system. A band of 39 kDa of rec-gpME was 
      obtained via SDS-PAGE and Western blotting. Rec-gpME @200ng was injected in 
      calves 3 times at 2 weeks interval. The humoral response was evaluated through 
      the indirect ELISA method. The ELISA with rec-gp45 protein showed a significant 
      value of optical density. The recombinant protein containing multiple epitopes 
      from the MSA gp45 may represent a promising candidate for a vaccine against 
      Babesia bigemina.
CI  - Copyright© by the Polish Academy of Sciences.
FAU - Ul Rehman, Z
AU  - Ul Rehman Z
AD  - Department of Parasitology, University of Veterinary and Animal Sciences, Syed 
      Abdul Qadir Jillani (Out Fall) Road, Lahore, 54000, Pakistan.
FAU - Suleman, M
AU  - Suleman M
AD  - University Diagnostic Laboratory, Institute of Microbiology, University of 
      Veterinary and Animal Sciences, Syed Abdul Qadir Jillani (Out Fall) Road, Lahore, 
      54000, Pakistan.
FAU - Ashraf, K
AU  - Ashraf K
AD  - Department of Parasitology, University of Veterinary and Animal Sciences, Syed 
      Abdul Qadir Jillani (Out Fall) Road, Lahore, 54000, Pakistan.
FAU - Ali, S
AU  - Ali S
AD  - Department of Parasitology, University of Veterinary and Animal Sciences, Syed 
      Abdul Qadir Jillani (Out Fall) Road, Lahore, 54000, Pakistan.
FAU - Rahman, S
AU  - Rahman S
AD  - Department of Parasitology, University of Veterinary and Animal Sciences, Syed 
      Abdul Qadir Jillani (Out Fall) Road, Lahore, 54000, Pakistan.
FAU - Rashid, M I
AU  - Rashid MI
AD  - Department of Parasitology, University of Veterinary and Animal Sciences, Syed 
      Abdul Qadir Jillani (Out Fall) Road, Lahore, 54000, Pakistan.
LA  - eng
PT  - Journal Article
DEP - 20230920
PL  - Germany
TA  - Pol J Vet Sci
JT  - Polish journal of veterinary sciences
JID - 101125473
RN  - 0 (Antigens, Surface)
RN  - 0 (Epitopes)
SB  - IM
MH  - Animals
MH  - Cattle
MH  - *Babesia
MH  - Antigens, Surface
MH  - Epitopes
MH  - Merozoites
MH  - *Babesiosis/prevention & control
MH  - *Cattle Diseases/prevention & control
OTO - NOTNLM
OT  - Babesia bigemina
OT  - gp45
OT  - merozoite surface antigen
OT  - multi-epitopes
OT  - vaccination
EDAT- 2023/09/20 06:42
MHDA- 2023/09/21 06:42
CRDT- 2023/09/20 03:31
PHST- 2023/09/21 06:42 [medline]
PHST- 2023/09/20 06:42 [pubmed]
PHST- 2023/09/20 03:31 [entrez]
AID - 10.24425/pjvs.2023.145047 [doi]
PST - epublish
SO  - Pol J Vet Sci. 2023 Sep 20;26(3):409-418. doi: 10.24425/pjvs.2023.145047.

PMID- 37583702
OWN - NLM
STAT- MEDLINE
DCOM- 20230817
LR  - 20230817
IS  - 1664-3224 (Electronic)
IS  - 1664-3224 (Linking)
VI  - 14
DP  - 2023
TI  - Vaccination with an in vitro culture attenuated Babesia bovis strain safely 
      protects highly susceptible adult cattle against acute bovine babesiosis.
PG  - 1219913
LID - 10.3389/fimmu.2023.1219913 [doi]
LID - 1219913
AB  - INTRODUCTION: Live in vivo attenuated Babesia bovis vaccines produced by 
      sequential passages in splenectomized calves have historically been used to 
      control acute bovine babesiosis in endemic areas worldwide. However, several 
      constraints prevent the widespread use of these vaccines, including the need for 
      several splenectomized calves to produce vaccine batches, and potential 
      inconsistent parasite attenuation, which contraindicates their use for highly 
      Babesia-susceptible adult cattle. Thus, the use of vaccines based on well-defined 
      in vitro culture attenuated B. bovis strains emerges as a more sustainable and 
      efficient alternative. Previous work demonstrated that the culture attenuated 
      strain Att-S74-T3Bo is non-tick transmissible and able to safely protect calves 
      against needle challenge with a B. bovis virulent strain. METHODS AND RESULTS: 
      Herein we evaluated safety and efficacy of Att-S74-T3Bo in preventing acute 
      babesiosis in adult (>1.5 year of age) cattle. Results demonstrated that 
      Att-S74-T3Bo vaccination of adult animals (n=5) induced self-limiting signs of 
      acute infection and protected the vaccinated animals against challenge with the 
      homologous virulent B. bovis strain Vir-S74-T3Bo. Att-S74-T3Bo-vaccinated adult 
      cattle developed significant (P<0.05) monocytosis, with concomitant neutropenia 
      and CD4(+) leukopenia, in peripheral blood early after vaccination. Also, 
      vaccinated animals developed a specific signature of pro- and anti-inflammatory 
      cytokine expression in peripheral blood and significant levels of IgM, total IgG, 
      IgG1, and IgG2 against the B. bovis immunodominant antigen RAP-1 CT. Strikingly, 
      none of the vaccinated animals showed any signs of acute babesiosis after 
      challenge with Vir-S74-T3Bo. In contrast, control adult cattle (n=5) showed 
      pathognomonic symptoms of acute babesiosis, and significant decrease (P<0.05) in 
      lymphocytes, monocytes, and neutrophils, starting on day 7 post-challenge. All 
      control animals developed severe acute disease and were euthanized on days 10 
      through 12 days post-challenge. DISCUSSION AND CONCLUSION: Evidence from this 
      study indicates that Att-S74-T3Bo safely protects highly susceptible adult cattle 
      against challenge with a homologous virulent strain of B. bovis. In conclusion, 
      Att-S74-T3Bo may be considered as a potential efficient and sustainable 
      attenuated candidate vaccine strain to control acute bovine babesiosis in highly 
      susceptible adult cattle. Future studies should focus on increasing the number of 
      animals vaccinated, duration of immunity, and efficacy of this attenuated strain 
      against heterologous virulent parasite strains.
CI  - Copyright © 2023 Bastos, Capelli-Peixoto, Laughery, Suarez and Ueti.
FAU - Bastos, Reginaldo G
AU  - Bastos RG
AD  - Animal Disease Research Unit, United States Department of Agricultural - 
      Agricultural Research Service, Pullman, WA, United States.
AD  - Department of Veterinary Microbiology and Pathology, College of Veterinary 
      Medicine, Washington State University, Pullman, WA, United States.
FAU - Capelli-Peixoto, Janaina
AU  - Capelli-Peixoto J
AD  - Department of Veterinary Microbiology and Pathology, College of Veterinary 
      Medicine, Washington State University, Pullman, WA, United States.
FAU - Laughery, Jacob M
AU  - Laughery JM
AD  - Department of Veterinary Microbiology and Pathology, College of Veterinary 
      Medicine, Washington State University, Pullman, WA, United States.
FAU - Suarez, Carlos E
AU  - Suarez CE
AD  - Animal Disease Research Unit, United States Department of Agricultural - 
      Agricultural Research Service, Pullman, WA, United States.
AD  - Department of Veterinary Microbiology and Pathology, College of Veterinary 
      Medicine, Washington State University, Pullman, WA, United States.
FAU - Ueti, Massaro W
AU  - Ueti MW
AD  - Animal Disease Research Unit, United States Department of Agricultural - 
      Agricultural Research Service, Pullman, WA, United States.
AD  - Department of Veterinary Microbiology and Pathology, College of Veterinary 
      Medicine, Washington State University, Pullman, WA, United States.
LA  - eng
PT  - Journal Article
PT  - Research Support, Non-U.S. Gov't
PT  - Research Support, U.S. Gov't, Non-P.H.S.
DEP - 20230731
PL  - Switzerland
TA  - Front Immunol
JT  - Frontiers in immunology
JID - 101560960
RN  - 0 (Immunoglobulin G)
RN  - 0 (Vaccines, Attenuated)
SB  - IM
MH  - Cattle
MH  - Animals
MH  - *Babesia bovis
MH  - *Babesiosis/parasitology
MH  - *Babesia
MH  - Vaccination/methods
MH  - Immunoglobulin G
MH  - Vaccines, Attenuated
MH  - *Cattle Diseases
PMC - PMC10424928
OTO - NOTNLM
OT  - Babesia bovis
OT  - Babesia immunity
OT  - Babesia vaccine
OT  - bovine babesiosis
OT  - in vitro culture attenuated vaccines
COIS- The authors declare that the research was conducted in the absence of any 
      commercial or financial relationships that could be construed as a potential 
      conflict of interest.
EDAT- 2023/08/16 06:42
MHDA- 2023/08/17 06:42
PMCR- 2023/01/01
CRDT- 2023/08/16 03:51
PHST- 2023/05/09 00:00 [received]
PHST- 2023/07/07 00:00 [accepted]
PHST- 2023/08/17 06:42 [medline]
PHST- 2023/08/16 06:42 [pubmed]
PHST- 2023/08/16 03:51 [entrez]
PHST- 2023/01/01 00:00 [pmc-release]
AID - 10.3389/fimmu.2023.1219913 [doi]
PST - epublish
SO  - Front Immunol. 2023 Jul 31;14:1219913. doi: 10.3389/fimmu.2023.1219913. 
      eCollection 2023.

PMID- 36986418
OWN - NLM
STAT- PubMed-not-MEDLINE
LR  - 20230331
IS  - 2076-0817 (Print)
IS  - 2076-0817 (Electronic)
IS  - 2076-0817 (Linking)
VI  - 12
IP  - 3
DP  - 2023 Mar 22
TI  - Spherical Body Protein 4 from Babesia bigemina: A Novel Gene That Contains 
      Conserved B-Cell Epitopes and Induces Cross-Reactive Neutralizing Antibodies in 
      Babesia ovata.
LID - 10.3390/pathogens12030495 [doi]
LID - 495
AB  - Bovine babesiosis is a tick-transmitted disease caused by intraerythrocytic 
      protozoan parasites of the genus Babesia. Its main causative agents in the 
      Americas are Babesia bigemina and Babesia bovis, while Babesia ovata affects 
      cattle in Asia. All Babesia species secrete proteins stored in organelles of the 
      apical complex, which are involved in all steps of the invasion process of 
      vertebrate host cells. Unlike other apicomplexans, which have dense granules, 
      babesia parasites instead have large, round intracellular organelles called 
      spherical bodies. Evidence suggests that proteins from these organelles are 
      released during the process of invading red blood cells, where spherical body 
      proteins (SBPs) play an important role in cytoskeleton reorganization. In this 
      study, we characterized the gene that encodes SBP4 in B. bigemina. This gene is 
      transcribed and expressed in the erythrocytic stages of B. bigemina. The sbp4 
      gene consists of 834 nucleotides without introns that encode a protein of 277 
      amino acids. In silico analysis predicted a signal peptide that is cleaved at 
      residue 20, producing a 28.88-kDa protein. The presence of a signal peptide and 
      the absence of transmembrane domains suggest that this protein is secreted. 
      Importantly, when cattle were immunized with recombinant B. bigemina SBP4, 
      antibodies identified B. bigemina and B. ovata merozoites according to confocal 
      microscopy observations and were able to neutralize parasite multiplication in 
      vitro for both species. Four peptides with predicted B-cell epitopes were 
      identified to be conserved in 17 different isolates from six countries. Compared 
      with the pre-immunization sera, antibodies against these conserved peptides 
      reduced parasite invasion in vitro by 57%, 44%, 42%, and 38% for peptides 1, 2, 
      3, and 4, respectively (p < 0.05). Moreover, sera from cattle infected with B. 
      bigemina cattle contained antibodies that recognized the individual peptides. All 
      these results support the concept of spb4 as a new gene in B. bigemina that 
      should be considered a candidate for a vaccine to control bovine babesiosis.
FAU - Mosqueda, Juan
AU  - Mosqueda J
AUID- ORCID: 0000-0001-8892-6390
AD  - Immunology and Vaccines Laboratory, C. A. Facultad de Ciencias Naturales, 
      Universidad Autonoma de Queretaro, Carretera a Chichimequillas, Ejido Bolaños, 
      Queretaro 76140, Mexico.
AD  - C.A. Salud Animal y Microbiologia Ambiental, Facultad de Ciencias Naturales, 
      Universidad Autonoma de Queretaro, Av. de las Ciencias s/n Col Juriquilla, 
      Queretaro 76230, Mexico.
FAU - Hernandez-Silva, Diego Josimar
AU  - Hernandez-Silva DJ
AD  - Immunology and Vaccines Laboratory, C. A. Facultad de Ciencias Naturales, 
      Universidad Autonoma de Queretaro, Carretera a Chichimequillas, Ejido Bolaños, 
      Queretaro 76140, Mexico.
AD  - Ph.D. Program in Biological Sciences, College of Natural Sciences, Autonomous 
      University of Queretaro, Av. de las Ciencias s/n Col Juriquilla, Queretaro 76230, 
      Mexico.
FAU - Ueti, Massaro W
AU  - Ueti MW
AUID- ORCID: 0000-0002-2680-6091
AD  - Animal Diseases Research Unit, Agricultural Research Service, US Department of 
      Agriculture, Pullman, WA 99164, USA.
FAU - Cruz-Reséndiz, Adolfo
AU  - Cruz-Reséndiz A
AUID- ORCID: 0000-0002-0275-3204
AD  - Immunology and Vaccines Laboratory, C. A. Facultad de Ciencias Naturales, 
      Universidad Autonoma de Queretaro, Carretera a Chichimequillas, Ejido Bolaños, 
      Queretaro 76140, Mexico.
AD  - Veterinary Medicine Program, College of Natural Sciences, Autonomous University 
      of Queretaro, Av. de las Ciencias s/n Col Juriquilla, Queretaro 76230, Mexico.
FAU - Marquez-Cervantez, Ricardo
AU  - Marquez-Cervantez R
AD  - Immunology and Vaccines Laboratory, C. A. Facultad de Ciencias Naturales, 
      Universidad Autonoma de Queretaro, Carretera a Chichimequillas, Ejido Bolaños, 
      Queretaro 76140, Mexico.
AD  - Veterinary Medicine Program, College of Natural Sciences, Autonomous University 
      of Queretaro, Av. de las Ciencias s/n Col Juriquilla, Queretaro 76230, Mexico.
FAU - Valdez-Espinoza, Uriel Mauricio
AU  - Valdez-Espinoza UM
AUID- ORCID: 0000-0002-5660-8061
AD  - Immunology and Vaccines Laboratory, C. A. Facultad de Ciencias Naturales, 
      Universidad Autonoma de Queretaro, Carretera a Chichimequillas, Ejido Bolaños, 
      Queretaro 76140, Mexico.
AD  - Master's Program in Animal Health and Production, Facultad de Medicina 
      Veterinaria y Zootecnia, Universidad Nacional Autonoma de Mexico, Av. Universidad 
      3000, Edificio A, Delegacion Coyoacan, Col. Ciudad Universitaria, Mexico City 
      04510, Mexico.
AD  - CENID-Salud Animal e Inocuidad/INIFAP, Carretera Federal Cuernavaca-Cuautla 
      #8534, Col. Progreso, Jiutepec 62574, Mexico.
FAU - Dang-Trinh, Minh-Anh
AU  - Dang-Trinh MA
AD  - National Research Center for Protozoan Diseases, Obihiro University of 
      Agriculture and Veterinary Medicine, Obihiro 080-8555, Japan.
FAU - Nguyen, Thu-Thuy
AU  - Nguyen TT
AD  - National Research Center for Protozoan Diseases, Obihiro University of 
      Agriculture and Veterinary Medicine, Obihiro 080-8555, Japan.
FAU - Camacho-Nuez, Minerva
AU  - Camacho-Nuez M
AD  - Posgrado en Ciencias Genomicas, Universidad Autonoma de la Ciudad de Mexico, San 
      Lorenzo 290, Esquina Roberto Gayol, Col. del Valle Sur, Delegacion Benito Juarez, 
      Mexico City 03100, Mexico.
FAU - Mercado-Uriostegui, Miguel Angel
AU  - Mercado-Uriostegui MA
AD  - Immunology and Vaccines Laboratory, C. A. Facultad de Ciencias Naturales, 
      Universidad Autonoma de Queretaro, Carretera a Chichimequillas, Ejido Bolaños, 
      Queretaro 76140, Mexico.
AD  - C.A. Salud Animal y Microbiologia Ambiental, Facultad de Ciencias Naturales, 
      Universidad Autonoma de Queretaro, Av. de las Ciencias s/n Col Juriquilla, 
      Queretaro 76230, Mexico.
FAU - Aguilar-Tipacamú, Gabriela
AU  - Aguilar-Tipacamú G
AD  - C.A. Salud Animal y Microbiologia Ambiental, Facultad de Ciencias Naturales, 
      Universidad Autonoma de Queretaro, Av. de las Ciencias s/n Col Juriquilla, 
      Queretaro 76230, Mexico.
FAU - Ramos-Aragon, Juan Alberto
AU  - Ramos-Aragon JA
AD  - CENID-Salud Animal e Inocuidad/INIFAP, Carretera Federal Cuernavaca-Cuautla 
      #8534, Col. Progreso, Jiutepec 62574, Mexico.
FAU - Hernandez-Ortiz, Ruben
AU  - Hernandez-Ortiz R
AUID- ORCID: 0000-0001-8363-9923
AD  - CENID-Salud Animal e Inocuidad/INIFAP, Carretera Federal Cuernavaca-Cuautla 
      #8534, Col. Progreso, Jiutepec 62574, Mexico.
FAU - Kawazu, Shin-Ichiro
AU  - Kawazu SI
AD  - National Research Center for Protozoan Diseases, Obihiro University of 
      Agriculture and Veterinary Medicine, Obihiro 080-8555, Japan.
FAU - Igarashi, Ikuo
AU  - Igarashi I
AD  - National Research Center for Protozoan Diseases, Obihiro University of 
      Agriculture and Veterinary Medicine, Obihiro 080-8555, Japan.
LA  - eng
GR  - 421390, 707387, 47002/Consejo Nacional de Ciencia y Tecnología/
PT  - Journal Article
DEP - 20230322
PL  - Switzerland
TA  - Pathogens
JT  - Pathogens (Basel, Switzerland)
JID - 101596317
PMC - PMC10051436
OTO - NOTNLM
OT  - Babesia bigemina
OT  - Babesia ovata
OT  - neutralizing antibodies
OT  - spherical body protein 4
COIS- The authors declare that the research was conducted in the absence of any 
      commercial or financial relationships that could be construed as a potential 
      conflict of interest.
EDAT- 2023/03/30 06:00
MHDA- 2023/03/30 06:01
PMCR- 2023/03/22
CRDT- 2023/03/29 02:01
PHST- 2023/02/19 00:00 [received]
PHST- 2023/03/18 00:00 [revised]
PHST- 2023/03/20 00:00 [accepted]
PHST- 2023/03/30 06:01 [medline]
PHST- 2023/03/29 02:01 [entrez]
PHST- 2023/03/30 06:00 [pubmed]
PHST- 2023/03/22 00:00 [pmc-release]
AID - pathogens12030495 [pii]
AID - pathogens-12-00495 [pii]
AID - 10.3390/pathogens12030495 [doi]
PST - epublish
SO  - Pathogens. 2023 Mar 22;12(3):495. doi: 10.3390/pathogens12030495.

PMID- 36427476
OWN - NLM
STAT- MEDLINE
DCOM- 20230206
LR  - 20230223
IS  - 1877-9603 (Electronic)
IS  - 1877-959X (Linking)
VI  - 14
IP  - 2
DP  - 2023 Mar
TI  - Genetic diversity in Babesia bovis from southern Africa and estimation of B. 
      bovis infection levels in cattle using an optimised quantitative PCR assay.
PG  - 102084
LID - S1877-959X(22)00186-8 [pii]
LID - 10.1016/j.ttbdis.2022.102084 [doi]
AB  - Babesia bovis is a causal agent of bovine babesiosis, a disease which leads to 
      mortality and morbidity and impacts the cattle industry worldwide. We amplified, 
      cloned and sequenced the B. bovis merozoite surface antigen-2b (msa-2b) gene 
      ((∼)940 bp) and the near full-length 18S rRNA gene ((∼)1600 bp) from cattle 
      samples from South Africa and Mozambique to determine sequence variation between 
      B. bovis parasites in the region. A TaqMan quantitative real-time PCR (qPCR) 
      assay (18S rRNA gene) was optimised for the detection of B. bovis and estimation 
      of parasitaemia in field samples from cattle from southern Africa. Phylogenetic 
      analysis grouped the Msa-2b sequences in six clades and these were 59.7 to 99.6% 
      identical to reference sequences. Sequence variation amongst B. bovis 18S rRNA 
      sequences was found at 2 to 36 positions, and the sequences were 97 to 99% 
      identical to published sequences. Mismatches between the B. bovis 18S rRNA 
      sequences and a previously published qPCR forward primer (BoF) were observed; 
      therefore, we developed a new forward primer (BoF2), and optimised the qPCR 
      assay. Six 10-fold dilution series of B. bovis infected erythrocytes (2 × 10(8) 
      to 2 × 10(3) infected red blood cells [iRBC]/ml) were analysed in triplicate in 
      each of six separate qPCR runs, to determine the efficiency of the assay. The 
      qPCR assay amplified the B. bovis 18S rRNA gene with 92.0 to 94.9% efficiency. 
      The detection limit of the qPCR assay was approximately 6 iRBCs/μl. The 
      performance of the optimised assay to diagnose B. bovis in field samples was 
      assessed by testing DNA from 222 field samples of cattle from South Africa and 
      Mozambique using three methods: the optimised qPCR assay, the reverse line blot 
      (RLB) hybridisation assay, and the previously published qPCR assay. The detection 
      rate of B. bovis using the optimised qPCR assay (31.1%, 69/222) was significantly 
      higher (p<0.001) than both that using RLB (20.7%, 46/222) and the previously 
      published qPCR assay (5.4%; 12/222). The B. bovis parasitaemia in samples from 
      infected cattle ranged from 6 iRBCs/μl to 101,852 iRBCs/μl of blood. Our study 
      revealed marked sequence variation between B. bovis parasites from southern 
      Africa. The optimised qPCR assay will be useful in epidemiological studies and 
      clinical diagnosis of B. bovis in southern Africa, and can be used to determine 
      parasitaemia and potential carrier status in cattle populations, which is 
      essential in the control of babesiosis.
CI  - Copyright © 2022. Published by Elsevier GmbH.
FAU - Byaruhanga, Charles
AU  - Byaruhanga C
AD  - Vectors and Vector-Borne Diseases Research Programme, Department of Veterinary 
      Tropical Diseases, Faculty of Veterinary Science, University of Pretoria, Private 
      Bag X04, Onderstepoort 0110, South Africa; National Agricultural Research 
      Organisation, P.O. Box 259, Entebbe, Uganda. Electronic address: 
      cbyaruhanga27@yahoo.com.
FAU - Makgabo, S Marcus
AU  - Makgabo SM
AD  - Vectors and Vector-Borne Diseases Research Programme, Department of Veterinary 
      Tropical Diseases, Faculty of Veterinary Science, University of Pretoria, Private 
      Bag X04, Onderstepoort 0110, South Africa.
FAU - Choopa, Chimvwele N
AU  - Choopa CN
AD  - Vectors and Vector-Borne Diseases Research Programme, Department of Veterinary 
      Tropical Diseases, Faculty of Veterinary Science, University of Pretoria, Private 
      Bag X04, Onderstepoort 0110, South Africa; Central Veterinary Research Institute, 
      Ministry of Fisheries and Livestock, P.O Box 33980, Lusaka, Zambia.
FAU - Mulandane, Fernando C
AU  - Mulandane FC
AD  - Vectors and Vector-Borne Diseases Research Programme, Department of Veterinary 
      Tropical Diseases, Faculty of Veterinary Science, University of Pretoria, Private 
      Bag X04, Onderstepoort 0110, South Africa.
FAU - Vorster, Ilse
AU  - Vorster I
AD  - Vectors and Vector-Borne Diseases Research Programme, Department of Veterinary 
      Tropical Diseases, Faculty of Veterinary Science, University of Pretoria, Private 
      Bag X04, Onderstepoort 0110, South Africa.
FAU - Troskie, Milana
AU  - Troskie M
AD  - Vectors and Vector-Borne Diseases Research Programme, Department of Veterinary 
      Tropical Diseases, Faculty of Veterinary Science, University of Pretoria, Private 
      Bag X04, Onderstepoort 0110, South Africa.
FAU - Chaisi, Mamohale E
AU  - Chaisi ME
AD  - Vectors and Vector-Borne Diseases Research Programme, Department of Veterinary 
      Tropical Diseases, Faculty of Veterinary Science, University of Pretoria, Private 
      Bag X04, Onderstepoort 0110, South Africa; Foundational Biodiversity Science, 
      South African National Biodiversity Institute, 232 Boom Street, Pretoria 0001, 
      South Africa.
FAU - Collins, Nicola E
AU  - Collins NE
AD  - Vectors and Vector-Borne Diseases Research Programme, Department of Veterinary 
      Tropical Diseases, Faculty of Veterinary Science, University of Pretoria, Private 
      Bag X04, Onderstepoort 0110, South Africa.
LA  - eng
PT  - Journal Article
PT  - Research Support, Non-U.S. Gov't
DEP - 20221119
PL  - Netherlands
TA  - Ticks Tick Borne Dis
JT  - Ticks and tick-borne diseases
JID - 101522599
RN  - 0 (RNA, Ribosomal, 18S)
SB  - IM
MH  - Animals
MH  - Cattle
MH  - *Babesia bovis/genetics
MH  - *Babesiosis/diagnosis/epidemiology/parasitology
MH  - Phylogeny
MH  - RNA, Ribosomal, 18S/genetics
MH  - Genetic Variation
MH  - Africa, Southern/epidemiology
MH  - *Cattle Diseases/diagnosis/epidemiology/parasitology
MH  - Real-Time Polymerase Chain Reaction/veterinary
OTO - NOTNLM
OT  - 18S rRNA
OT  - Quantification
OT  - Real-time PCR
OT  - Reverse line blot
OT  - South Africa
OT  - msa-2b
COIS- Declaration of Competing Interest The authors have no conflict of interest.
EDAT- 2022/11/26 06:00
MHDA- 2023/02/07 06:00
CRDT- 2022/11/25 18:25
PHST- 2022/03/18 00:00 [received]
PHST- 2022/09/22 00:00 [revised]
PHST- 2022/11/17 00:00 [accepted]
PHST- 2022/11/26 06:00 [pubmed]
PHST- 2023/02/07 06:00 [medline]
PHST- 2022/11/25 18:25 [entrez]
AID - S1877-959X(22)00186-8 [pii]
AID - 10.1016/j.ttbdis.2022.102084 [doi]
PST - ppublish
SO  - Ticks Tick Borne Dis. 2023 Mar;14(2):102084. doi: 10.1016/j.ttbdis.2022.102084. 
      Epub 2022 Nov 19.

PMID- 36650585
OWN - NLM
STAT- MEDLINE
DCOM- 20230119
LR  - 20230122
IS  - 1756-3305 (Electronic)
IS  - 1756-3305 (Linking)
VI  - 16
IP  - 1
DP  - 2023 Jan 17
TI  - Differential paired stage-specific expression of Babesia bovis cysteine-rich 
      GCC2/GCC3 domain family proteins (BboGDP) during development within Rhipicephalus 
      microplus.
PG  - 16
LID - 10.1186/s13071-022-05628-6 [doi]
LID - 16
AB  - BACKGROUND: Babesia bovis, an intra-erythrocytic apicomplexan parasite, is one of 
      the causative agents of bovine babesiosis, the most important tick-borne disease 
      of cattle in tropical and subtropical regions. Babesia bovis has a complex 
      life-cycle that includes sexual development within the tick vector. The 
      development of a transmission blocking vaccine to control bovine babesiosis 
      requires the identification of antigens displayed on the surface of the parasite 
      during its development within tick vectors. Four B. bovis cysteine-rich GCC2/GCC3 
      domain protein (BboGDP) family members were previously identified and are 
      differentially expressed as discrete pairs by either blood stages or kinetes. In 
      this study we focused on two family members, BboGDP1 and -3, that are expressed 
      by Babesia parasites during tick infection. METHODS AND RESULTS: Transcription 
      analysis using quantitative PCR demonstrated that BboGDP1 and -3 were upregulated 
      in in vitro-induced sexual stage parasites and during parasite development in the 
      tick midgut. Moreover, protein expression analysis of BboGDP1 and -3 during the 
      development of sexual stages in in vitro culture was consistent with their 
      transcription profile. Live immunofluorescence analysis using polyclonal 
      antibodies confirmed surface expression of BboGDP1 and -3 on in vitro-induced 
      sexual stage parasites. In addition, fixed immunofluorescence analysis showed 
      reactivity of anti-BboGDP1 and -3 polyclonal antibodies to kinetes. CONCLUSIONS: 
      The collective data indicate that BboGDP1 and -3 are expressed by kinetes and on 
      the surface of sexual stages of the parasites. The identified parasite surface 
      membrane proteins BboGDP1 and -3 are potential candidates for the development of 
      a B. bovis transmission blocking vaccine.
CI  - © 2023. This is a U.S. Government work and not under copyright protection in the 
      US; foreign copyright protection may apply.
FAU - Hussein, Hala E
AU  - Hussein HE
AD  - Department of Veterinary Microbiology and Pathology, Washington State University, 
      Pullman, WA, USA. hala.elsayed@wsu.edu.
FAU - Johnson, Wendell C
AU  - Johnson WC
AD  - Department of Veterinary Microbiology and Pathology, Washington State University, 
      Pullman, WA, USA.
FAU - Ueti, Massaro W
AU  - Ueti MW
AD  - Department of Veterinary Microbiology and Pathology, Washington State University, 
      Pullman, WA, USA.
AD  - Animal Disease Research Unit, Agricultural Research Service (ARS), U.S. 
      Department of Agriculture, Pullman, WA, USA.
LA  - eng
GR  - 2090-32000-040-000D/U.S. Department of Agriculture/
GR  - 2020-67030-31476/National Institute of Food and Agriculture/
PT  - Journal Article
DEP - 20230117
PL  - England
TA  - Parasit Vectors
JT  - Parasites & vectors
JID - 101462774
RN  - K848JZ4886 (Cysteine)
RN  - 0 (Vaccines)
RN  - 0 (Membrane Proteins)
SB  - IM
MH  - Animals
MH  - Cattle
MH  - *Babesia bovis
MH  - *Rhipicephalus/metabolism
MH  - *Babesiosis/parasitology
MH  - Cysteine/metabolism
MH  - *Vaccines/metabolism
MH  - Membrane Proteins/metabolism
MH  - *Cattle Diseases/parasitology
PMC - PMC9843837
OTO - NOTNLM
OT  - Babesia bovis
OT  - Cysteine-rich GCC2/GCC3 domains
OT  - Rhipicephalus microplus
OT  - qPCR
COIS- The authors declare that they have no competing interests.
EDAT- 2023/01/18 06:00
MHDA- 2023/01/20 06:00
PMCR- 2023/01/17
CRDT- 2023/01/17 23:34
PHST- 2022/11/23 00:00 [received]
PHST- 2022/12/19 00:00 [accepted]
PHST- 2023/01/17 23:34 [entrez]
PHST- 2023/01/18 06:00 [pubmed]
PHST- 2023/01/20 06:00 [medline]
PHST- 2023/01/17 00:00 [pmc-release]
AID - 10.1186/s13071-022-05628-6 [pii]
AID - 5628 [pii]
AID - 10.1186/s13071-022-05628-6 [doi]
PST - epublish
SO  - Parasit Vectors. 2023 Jan 17;16(1):16. doi: 10.1186/s13071-022-05628-6.

PMID- 36343530
OWN - NLM
STAT- MEDLINE
DCOM- 20221205
LR  - 20221205
IS  - 1873-2550 (Electronic)
IS  - 0304-4017 (Linking)
VI  - 312
DP  - 2022 Dec
TI  - Identification of Babesia bovis MSA-1 functionally constraint regions capable of 
      binding to bovine erythrocytes.
PG  - 109834
LID - S0304-4017(22)00188-1 [pii]
LID - 10.1016/j.vetpar.2022.109834 [doi]
AB  - Merozoite surface antigen-1 is a glycoprotein expressed by Babesia bovis and is 
      considered a vaccine candidate given that antibodies against it are able to 
      partially block in vitro invasion of bovine erythrocytes. Despite this, no study 
      to date has confirmed the target cell binding properties of the full MSA-1 or its 
      fragments. This research has thus been focused on identifying protein regions 
      playing a role in erythrocyte attachment, based on genetic diversity and natural 
      selection analysis. Two regions under functional constraint (nucleotides 134-428 
      and 464-629) having a preponderance of negatively-selected signals were 
      identified in silico. Three non-overlapping peptides derived from functionally 
      constraint regions (42422 ((39)PEGSFYDDMSKFYGAVGSFD(58)), 42424 
      ((91)NALIKNNPMIRPDLFNATIV(110)) and 42426 ((150)TDIVEEDREKAVEYFKKHVY(169))) were 
      able to specifically bind to a sialoglycoprotein located on the bovine 
      erythrocyte surface as confirmed by sensitive and specific peptide-cell 
      interaction competition assays using both enzymatically treated and untreated red 
      blood cells. Interestingly, it was predicted that peptides 42422 and 42426 have a 
      helical structure and conserved motifs in all strain/isolates. These findings 
      provide evidence, for the first time, related to B. bovis MSA-1 short regions 
      used by the parasite in erythrocyte binding which could be predicted using 
      natural selection analysis. Future work focused on evaluating these peptides' 
      antigenic ability during natural infection, and their ability to induce 
      protection in immunisation assays are needed to confirm their usefulness as 
      synthetic vaccine candidates.
CI  - Copyright © 2022 Elsevier B.V. All rights reserved.
FAU - Cuy-Chaparro, Laura
AU  - Cuy-Chaparro L
AD  - Molecular Biology and Immunology Department, Fundación Instituto de Inmunología 
      de Colombia [FIDIC], Carrera 50#26-20, Bogotá DC 111321, Colombia; PhD Programme 
      in Biotechnology, Universidad Nacional de Colombia, Carrera 45#26-85, Bogotá DC 
      111321, Colombia. Electronic address: lauracuy@outlook.com.
FAU - Ricaurte-Contreras, Laura Alejandra
AU  - Ricaurte-Contreras LA
AD  - Molecular Biology and Immunology Department, Fundación Instituto de Inmunología 
      de Colombia [FIDIC], Carrera 50#26-20, Bogotá DC 111321, Colombia. Electronic 
      address: lricaurte@unal.edu.co.
FAU - Bohórquez, Michel David
AU  - Bohórquez MD
AD  - Molecular Biology and Immunology Department, Fundación Instituto de Inmunología 
      de Colombia [FIDIC], Carrera 50#26-20, Bogotá DC 111321, Colombia. Electronic 
      address: mdbohorqueza@unal.edu.co.
FAU - Arévalo-Pinzón, Gabriela
AU  - Arévalo-Pinzón G
AD  - Receptor-Ligand Department, Fundación Instituto de Inmunología de Colombia 
      [FIDIC], Carrera 50#26-20, Bogotá DC 111321, Colombia. Electronic address: 
      gabarpi@gmail.com.
FAU - Barreto-Santamaria, Adriana
AU  - Barreto-Santamaria A
AD  - Receptor-Ligand Department, Fundación Instituto de Inmunología de Colombia 
      [FIDIC], Carrera 50#26-20, Bogotá DC 111321, Colombia. Electronic address: 
      adrianasantamaria10@gmail.com.
FAU - Pabón, Laura
AU  - Pabón L
AD  - Chemistry Department, Fundación Instituto de Inmunología de Colombia [FIDIC], 
      Carrera 50#26-20, Bogotá DC 111321, Colombia. Electronic address: 
      mlpabona@gmail.com.
FAU - Reyes, César
AU  - Reyes C
AD  - Structure Analysis Department, Fundación Instituto de Inmunología de Colombia 
      [FIDIC], Carrera 50#26-20, Bogotá DC 111321, Colombia. Electronic address: 
      cmreyessa@unal.edu.co.
FAU - Moreno-Pérez, Darwin Andrés
AU  - Moreno-Pérez DA
AD  - Animal Science Faculty, Universidad de Ciencias Aplicadas y Ambientales 
      [U.D.C.A.], Calle 222#55-37, Bogotá DC 111166, Colombia. Electronic address: 
      darmoreno@udca.edu.co.
FAU - Patarroyo, Manuel Alfonso
AU  - Patarroyo MA
AD  - Molecular Biology and Immunology Department, Fundación Instituto de Inmunología 
      de Colombia [FIDIC], Carrera 50#26-20, Bogotá DC 111321, Colombia; Microbiology 
      Department, Faculty of Medicine, Universidad Nacional de Colombia, Carrera 
      45#26-85, Bogotá DC 111321, Colombia. Electronic address: 
      mapatarr.fidic@gmail.com.
LA  - eng
PT  - Journal Article
DEP - 20221021
PL  - Netherlands
TA  - Vet Parasitol
JT  - Veterinary parasitology
JID - 7602745
RN  - 0 (Merozoite Surface Protein 1)
RN  - 0 (Antigens, Protozoan)
RN  - 0 (Protozoan Proteins)
SB  - IM
MH  - Cattle
MH  - Animals
MH  - *Babesia bovis/genetics
MH  - Merozoite Surface Protein 1/genetics
MH  - Antigens, Protozoan
MH  - Erythrocytes/parasitology
MH  - *Cattle Diseases/parasitology
MH  - *Babesiosis/parasitology
MH  - Protozoan Proteins
OTO - NOTNLM
OT  - Babesia bovis
OT  - Bovine erythrocyte
OT  - High activity binding peptides
OT  - MSA-1
OT  - Parasite adhesion
OT  - Synthetic vaccine
COIS- Declaration of Competing Interest The authors declare that they have no known 
      competing financial interests or personal relationships that could have appeared 
      to influence the work reported in this paper.
EDAT- 2022/11/08 06:00
MHDA- 2022/12/06 06:00
CRDT- 2022/11/07 18:25
PHST- 2022/05/19 00:00 [received]
PHST- 2022/09/23 00:00 [revised]
PHST- 2022/10/19 00:00 [accepted]
PHST- 2022/11/08 06:00 [pubmed]
PHST- 2022/12/06 06:00 [medline]
PHST- 2022/11/07 18:25 [entrez]
AID - S0304-4017(22)00188-1 [pii]
AID - 10.1016/j.vetpar.2022.109834 [doi]
PST - ppublish
SO  - Vet Parasitol. 2022 Dec;312:109834. doi: 10.1016/j.vetpar.2022.109834. Epub 2022 
      Oct 21.

PMID- 36466866
OWN - NLM
STAT- MEDLINE
DCOM- 20221206
LR  - 20221206
IS  - 1664-3224 (Electronic)
IS  - 1664-3224 (Linking)
VI  - 13
DP  - 2022
TI  - Identification of novel immune correlates of protection against acute bovine 
      babesiosis by superinfecting cattle with in vitro culture attenuated and virulent 
      Babesia bovis strains.
PG  - 1045608
LID - 10.3389/fimmu.2022.1045608 [doi]
LID - 1045608
AB  - The apicomplexan tickborne parasites Babesia bovis and B. bigemina are the major 
      causative agents of bovine babesiosis, a disease that negatively affects the 
      cattle industry and food safety around the world. The absence of correlates of 
      protection represents one major impediment for the development of effective and 
      sustainable vaccines against bovine babesiosis. Herein we superinfected cattle 
      with attenuated and virulent strains of B. bovis to investigate immune correlates 
      of protection against acute bovine babesiosis. Three 6-month-old Holstein calves 
      were infected intravenously (IV) with the in vitro culture attenuated 
      Att-S74-T3Bo B. bovis strain (10(6) infected bovine red blood cells (iRBC)/calf) 
      while three age-matched Holstein calves were inoculated IV with normal RBC as 
      controls (10(6) RBC/calf). All Att-S74-T3Bo-infected calves showed a significant 
      increase in temperature early after inoculation but recovered without treatment. 
      Att-S74-T3Bo-infected calves also developed: (a) monocytosis, neutropenia, and 
      CD4(+) lymphopenia in peripheral blood on days 3 to 7 post-inoculation; (b) 
      significant levels of TNFα, CXCL10, IFNγ, IL-4, and IL-10 in sera at day 6 after 
      infection; and (c) IgM and IgG against B. bovis antigens, starting at days 10 and 
      30 post-inoculation, respectively. At 46 days post-Att-S74-T3Bo inoculation, all 
      experimental calves were infected IV with the homologous virulent B. bovis strain 
      Vir-S74-T3Bo (10(7) iRBC/calf). All Att-S74-T3Bo-infected calves survived 
      superinfection with Vir-S74-T3Bo without displaying signs of acute babesiosis. In 
      contrast, control animals showed signs of acute disease, starting at day 10 
      post-Vir-S74-T3Bo infection, and two of them were humanely euthanized at days 13 
      and 14 after inoculation due to the severity of their symptoms. Also, control 
      calves showed higher (P<0.05) parasite load in peripheral blood compared to 
      animals previously exposed to Att-S74-T3Bo. No significant alterations in the 
      profile of leukocytes and cytokines were observed in Att-S74-T3Bo-inoculated 
      after Vir-S74-T3Bo infection. In conclusion, data demonstrate novel changes in 
      the profile of blood immune cells and cytokine expression in peripheral blood 
      that are associated with protection against acute bovine babesiosis. These 
      identified immune correlates of protection may be useful for designing effective 
      and sustainable vaccines against babesiosis in cattle.
CI  - Copyright © 2022 Bastos, Laughery, Ozubek, Alzan, Taus, Ueti and Suarez.
FAU - Bastos, Reginaldo G
AU  - Bastos RG
AD  - Department of Veterinary Microbiology and Pathology, College of Veterinary 
      Medicine, Washington State University, Pullman, WA, United States.
FAU - Laughery, Jacob M
AU  - Laughery JM
AD  - Department of Veterinary Microbiology and Pathology, College of Veterinary 
      Medicine, Washington State University, Pullman, WA, United States.
FAU - Ozubek, Sezayi
AU  - Ozubek S
AD  - Department of Parasitology, Faculty of Veterinary Medicine, University of Firat, 
      Elazig, Turkey.
FAU - Alzan, Heba F
AU  - Alzan HF
AD  - Department of Veterinary Microbiology and Pathology, College of Veterinary 
      Medicine, Washington State University, Pullman, WA, United States.
AD  - Parasitology and Animal Diseases Department, Veterinary Research Institute, 
      National Research Center, Dokki, Giza, Egypt.
FAU - Taus, Naomi S
AU  - Taus NS
AD  - Animal Disease Research Unit, United States Department of Agricultural - 
      Agricultural Research, Pullman, WA, United States.
FAU - Ueti, Massaro W
AU  - Ueti MW
AD  - Department of Veterinary Microbiology and Pathology, College of Veterinary 
      Medicine, Washington State University, Pullman, WA, United States.
AD  - Animal Disease Research Unit, United States Department of Agricultural - 
      Agricultural Research, Pullman, WA, United States.
FAU - Suarez, Carlos E
AU  - Suarez CE
AD  - Department of Veterinary Microbiology and Pathology, College of Veterinary 
      Medicine, Washington State University, Pullman, WA, United States.
AD  - Animal Disease Research Unit, United States Department of Agricultural - 
      Agricultural Research, Pullman, WA, United States.
LA  - eng
PT  - Journal Article
PT  - Research Support, Non-U.S. Gov't
DEP - 20221118
PL  - Switzerland
TA  - Front Immunol
JT  - Frontiers in immunology
JID - 101560960
RN  - 0 (Cytokines)
RN  - 0 (Blood Group Antigens)
SB  - IM
MH  - Cattle
MH  - Animals
MH  - *Babesia bovis
MH  - *Babesiosis/prevention & control
MH  - Vaccination
MH  - Cytokines
MH  - *Neutropenia
MH  - *Blood Group Antigens
PMC - PMC9716085
OTO - NOTNLM
OT  - Babesia bovis
OT  - Babesia immune correlates of protection
OT  - Babesia immunity
OT  - Babesia pathogenesis
OT  - bovine babesiosis
OT  - vaccine
COIS- The authors declare that the research was conducted in the absence of any 
      commercial or financial relationships that could be construed as a potential 
      conflict of interest.
EDAT- 2022/12/06 06:00
MHDA- 2022/12/07 06:00
PMCR- 2022/01/01
CRDT- 2022/12/05 04:13
PHST- 2022/09/15 00:00 [received]
PHST- 2022/11/02 00:00 [accepted]
PHST- 2022/12/05 04:13 [entrez]
PHST- 2022/12/06 06:00 [pubmed]
PHST- 2022/12/07 06:00 [medline]
PHST- 2022/01/01 00:00 [pmc-release]
AID - 10.3389/fimmu.2022.1045608 [doi]
PST - epublish
SO  - Front Immunol. 2022 Nov 18;13:1045608. doi: 10.3389/fimmu.2022.1045608. 
      eCollection 2022.

PMID- 36363765
OWN - NLM
STAT- PubMed-not-MEDLINE
LR  - 20221128
IS  - 2076-2607 (Print)
IS  - 2076-2607 (Electronic)
IS  - 2076-2607 (Linking)
VI  - 10
IP  - 11
DP  - 2022 Nov 2
TI  - Thrombospondin-Related Anonymous Protein (TRAP) Family Expression by Babesia 
      bovis Life Stages within the Mammalian Host and Tick Vector.
LID - 10.3390/microorganisms10112173 [doi]
LID - 2173
AB  - The tick-transmitted disease bovine babesiosis causes significant economic losses 
      in many countries around the world. Current control methods include modified 
      live-attenuated vaccines that have limited efficacy. Recombinant proteins could 
      provide effective, safe, and low-cost alternative vaccines. We compared the 
      expression of the Babesia bovis thrombospondin-related anonymous protein (TRAP) 
      family from parasites in bovine blood, in vitro induced sexual stages, and 
      kinetes from tick hemolymph. Quantitative PCR showed that in blood and sexual 
      stages, TRAP3 was highly transcribed as compared to the other TRAPs. In contrast, 
      the TRAP1 gene was highly transcribed in kinetes as compared to the other TRAPs. 
      Fixed immunofluorescence assays showed that TRAP2, 3, and 4 proteins were 
      expressed by both blood and sexual stages. Conversely, TRAP1 protein, undetected 
      on blood and induced sexual stages, was the only family member expressed by 
      kinetes. Live IFA revealed that TRAP2, 3, and 4 proteins were expressed on the 
      surface of both B. bovis blood and sexual stages. Modeling of B. bovis TRAP1 and 
      TRAP4 tertiary structure demonstrated both proteins folded the 
      metal-ion-dependent adhesion site (MIDAS) domain structure of Plasmodium TRAP. In 
      conclusion, TRAP proteins may serve as potential vaccine targets to prevent 
      infection of bovine and ticks with B. bovis essential for controlling the spread 
      of bovine babesiosis.
FAU - Masterson, Hayley E
AU  - Masterson HE
AD  - Program in Vector-Borne Diseases, Department of Veterinary Microbiology and 
      Pathology, Washington State University, Pullman, WA 99164, USA.
FAU - Taus, Naomi S
AU  - Taus NS
AUID- ORCID: 0000-0001-5928-6232
AD  - Animal Diseases Research Unit, Agricultural Research Service, US Department of 
      Agriculture, Pullman, WA 99164, USA.
FAU - Johnson, Wendell C
AU  - Johnson WC
AD  - Animal Diseases Research Unit, Agricultural Research Service, US Department of 
      Agriculture, Pullman, WA 99164, USA.
FAU - Kappmeyer, Lowell
AU  - Kappmeyer L
AUID- ORCID: 0000-0002-4081-4995
AD  - Animal Diseases Research Unit, Agricultural Research Service, US Department of 
      Agriculture, Pullman, WA 99164, USA.
FAU - Capelli-Peixoto, Janaina
AU  - Capelli-Peixoto J
AUID- ORCID: 0000-0001-8571-5870
AD  - Program in Vector-Borne Diseases, Department of Veterinary Microbiology and 
      Pathology, Washington State University, Pullman, WA 99164, USA.
FAU - Hussein, Hala E
AU  - Hussein HE
AUID- ORCID: 0000-0003-1912-2377
AD  - Program in Vector-Borne Diseases, Department of Veterinary Microbiology and 
      Pathology, Washington State University, Pullman, WA 99164, USA.
FAU - Mousel, Michelle R
AU  - Mousel MR
AD  - Animal Diseases Research Unit, Agricultural Research Service, US Department of 
      Agriculture, Pullman, WA 99164, USA.
FAU - Hernandez-Silva, Diego J
AU  - Hernandez-Silva DJ
AD  - Immunology and Vaccines Laboratory, Facultad de Ciencias Naturales, Universidad 
      Autónoma de Queretaro, Queretaro 76230, Mexico.
FAU - Laughery, Jacob M
AU  - Laughery JM
AD  - Program in Vector-Borne Diseases, Department of Veterinary Microbiology and 
      Pathology, Washington State University, Pullman, WA 99164, USA.
FAU - Mosqueda, Juan
AU  - Mosqueda J
AUID- ORCID: 0000-0001-8892-6390
AD  - Immunology and Vaccines Laboratory, Facultad de Ciencias Naturales, Universidad 
      Autónoma de Queretaro, Queretaro 76230, Mexico.
FAU - Ueti, Massaro W
AU  - Ueti MW
AUID- ORCID: 0000-0002-2680-6091
AD  - Program in Vector-Borne Diseases, Department of Veterinary Microbiology and 
      Pathology, Washington State University, Pullman, WA 99164, USA.
AD  - Animal Diseases Research Unit, Agricultural Research Service, US Department of 
      Agriculture, Pullman, WA 99164, USA.
LA  - eng
GR  - Project # 2090-32000-040-00D/United States Department of Agriculture/
PT  - Journal Article
DEP - 20221102
PL  - Switzerland
TA  - Microorganisms
JT  - Microorganisms
JID - 101625893
PMC - PMC9694230
OTO - NOTNLM
OT  - Babesia
OT  - TRAP
OT  - cattle
OT  - infection
OT  - ticks
OT  - transmission
COIS- The authors declare no conflict of interest.
EDAT- 2022/11/12 06:00
MHDA- 2022/11/12 06:01
PMCR- 2022/11/02
CRDT- 2022/11/11 01:38
PHST- 2022/10/14 00:00 [received]
PHST- 2022/10/29 00:00 [revised]
PHST- 2022/10/31 00:00 [accepted]
PHST- 2022/11/11 01:38 [entrez]
PHST- 2022/11/12 06:00 [pubmed]
PHST- 2022/11/12 06:01 [medline]
PHST- 2022/11/02 00:00 [pmc-release]
AID - microorganisms10112173 [pii]
AID - microorganisms-10-02173 [pii]
AID - 10.3390/microorganisms10112173 [doi]
PST - epublish
SO  - Microorganisms. 2022 Nov 2;10(11):2173. doi: 10.3390/microorganisms10112173.

PMID- 35792436
OWN - NLM
STAT- MEDLINE
DCOM- 20220809
LR  - 20250728
IS  - 1877-9603 (Electronic)
IS  - 1877-959X (Linking)
VI  - 13
IP  - 5
DP  - 2022 Sep
TI  - A prime-boost combination of a three-protein cocktail and multiepitopic MVA as a 
      vaccine against Babesia bigemina elicits neutralizing antibodies and a Th1 
      cellular immune response in mice.
PG  - 101991
LID - S1877-959X(22)00096-6 [pii]
LID - 10.1016/j.ttbdis.2022.101991 [doi]
AB  - In the intraerythrocytic protozoan parasites of the genus Babesia both innate and 
      adaptive immune responses are necessary to confer protection against clinical 
      disease. In particular, the adaptive immune response involves the production of 
      neutralizing antibodies as well as the presentation of parasite antigens to CD4+ 
      T lymphocytes by professional antigen-presenting cells. Therefore, the 
      development of alternative vaccines that replace the use of live attenuated 
      strains should include relevant epitopes targeting both B and T cell responses. 
      The aim of this study was to design new Babesia bigemina immunogens and evaluate 
      the humoral and cellular responses in mice. To achieve this, three B. bigemina 
      recombinant antigens called Apical Membrane Antigen 1 (AMA-1), Rhoptry Associated 
      Protein 1 (RAP-1) and the Thrombospondin Related Anonymous Protein 1 (TRAP-1) 
      were obtained. Besides, two recombinant modified vaccinia virus Ankara vectors 
      coding for chimeric constructs containing bioinformatically predicted B and T 
      cell epitopes from the same three antigens were generated. These immunogens were 
      evaluated in prime-boost heterologous schemes. Among the combinations tested, 
      priming with a cocktail of the three proteins followed by a booster immunization 
      with a mix of both viruses induced the highest activation of IFN-γ+ CD4+ and CD8+ 
      antigen-specific T cell responses. Remarkably, all vaccine schemes containing 
      antigen cocktails also induced antibodies that were capable of neutralizing 
      merozoite invasion of bovine erythrocytes in vitro at a level comparable to an 
      anti B. bigemina hyperimmune bovine serum. Our results offer a new perspective 
      for vaccines against B. bigemina combining bioinformatics predictions and 
      prime-boost immunization regimes for future control measures against bovine 
      babesiosis.
CI  - Copyright © 2022. Published by Elsevier GmbH.
FAU - Montenegro, V N
AU  - Montenegro VN
AD  - Instituto de Agrobiotecnología y Biología Molecular (IABIMO), Instituto Nacional 
      de Tecnología Agropecuaria (INTA), Consejo Nacional de investigaciones 
      Científicas y Tecnológicas (CONICET), de Los Reseros y Nicolás Repetto s/n, 
      Buenos Aires, Hurlingham B1686IGC, Argentina.
FAU - Jaramillo-Ortiz, J M
AU  - Jaramillo-Ortiz JM
AD  - Instituto de Agrobiotecnología y Biología Molecular (IABIMO), Instituto Nacional 
      de Tecnología Agropecuaria (INTA), Consejo Nacional de investigaciones 
      Científicas y Tecnológicas (CONICET), de Los Reseros y Nicolás Repetto s/n, 
      Buenos Aires, Hurlingham B1686IGC, Argentina.
FAU - Paoletta, M S
AU  - Paoletta MS
AD  - Instituto de Agrobiotecnología y Biología Molecular (IABIMO), Instituto Nacional 
      de Tecnología Agropecuaria (INTA), Consejo Nacional de investigaciones 
      Científicas y Tecnológicas (CONICET), de Los Reseros y Nicolás Repetto s/n, 
      Buenos Aires, Hurlingham B1686IGC, Argentina.
FAU - Gravisaco, M J
AU  - Gravisaco MJ
AD  - Instituto de Agrobiotecnología y Biología Molecular (IABIMO), Instituto Nacional 
      de Tecnología Agropecuaria (INTA), Consejo Nacional de investigaciones 
      Científicas y Tecnológicas (CONICET), de Los Reseros y Nicolás Repetto s/n, 
      Buenos Aires, Hurlingham B1686IGC, Argentina.
FAU - Del Médico Zajac, M P
AU  - Del Médico Zajac MP
AD  - Instituto de Agrobiotecnología y Biología Molecular (IABIMO), Instituto Nacional 
      de Tecnología Agropecuaria (INTA), Consejo Nacional de investigaciones 
      Científicas y Tecnológicas (CONICET), de Los Reseros y Nicolás Repetto s/n, 
      Buenos Aires, Hurlingham B1686IGC, Argentina.
FAU - Garanzini, D P
AU  - Garanzini DP
AD  - Instituto de Agrobiotecnología y Biología Molecular (IABIMO), Instituto Nacional 
      de Tecnología Agropecuaria (INTA), Consejo Nacional de investigaciones 
      Científicas y Tecnológicas (CONICET), de Los Reseros y Nicolás Repetto s/n, 
      Buenos Aires, Hurlingham B1686IGC, Argentina.
FAU - Valenzano, M N
AU  - Valenzano MN
AD  - Instituto de Agrobiotecnología y Biología Molecular (IABIMO), Instituto Nacional 
      de Tecnología Agropecuaria (INTA), Consejo Nacional de investigaciones 
      Científicas y Tecnológicas (CONICET), de Los Reseros y Nicolás Repetto s/n, 
      Buenos Aires, Hurlingham B1686IGC, Argentina.
FAU - Calamante, G
AU  - Calamante G
AD  - Instituto de Agrobiotecnología y Biología Molecular (IABIMO), Instituto Nacional 
      de Tecnología Agropecuaria (INTA), Consejo Nacional de investigaciones 
      Científicas y Tecnológicas (CONICET), de Los Reseros y Nicolás Repetto s/n, 
      Buenos Aires, Hurlingham B1686IGC, Argentina.
FAU - Wilkowsky, S E
AU  - Wilkowsky SE
AD  - Instituto de Agrobiotecnología y Biología Molecular (IABIMO), Instituto Nacional 
      de Tecnología Agropecuaria (INTA), Consejo Nacional de investigaciones 
      Científicas y Tecnológicas (CONICET), de Los Reseros y Nicolás Repetto s/n, 
      Buenos Aires, Hurlingham B1686IGC, Argentina. Electronic address: 
      wilkowsky.silvina@inta.gob.ar.
LA  - eng
PT  - Journal Article
PT  - Research Support, Non-U.S. Gov't
DEP - 20220623
PL  - Netherlands
TA  - Ticks Tick Borne Dis
JT  - Ticks and tick-borne diseases
JID - 101522599
RN  - 0 (Antibodies, Neutralizing)
RN  - 0 (Protozoan Vaccines)
SB  - IM
MH  - Animals
MH  - Antibodies, Neutralizing
MH  - *Babesia
MH  - Immunity, Cellular
MH  - Immunization, Secondary
MH  - Mice
MH  - *Protozoan Vaccines
MH  - Vaccinia virus
OTO - NOTNLM
OT  - Babesia bigemina
OT  - Heterologous prime-boost immunization
OT  - Multi-epitope vaccine
OT  - Recombinant modified vaccinia virus Ankara
OT  - Recombinant protein
EDAT- 2022/07/07 06:00
MHDA- 2022/08/10 06:00
CRDT- 2022/07/06 09:54
PHST- 2021/11/01 00:00 [received]
PHST- 2022/06/09 00:00 [revised]
PHST- 2022/06/10 00:00 [accepted]
PHST- 2022/07/07 06:00 [pubmed]
PHST- 2022/08/10 06:00 [medline]
PHST- 2022/07/06 09:54 [entrez]
AID - S1877-959X(22)00096-6 [pii]
AID - 10.1016/j.ttbdis.2022.101991 [doi]
PST - ppublish
SO  - Ticks Tick Borne Dis. 2022 Sep;13(5):101991. doi: 10.1016/j.ttbdis.2022.101991. 
      Epub 2022 Jun 23.

PMID- 35812841
OWN - NLM
STAT- PubMed-not-MEDLINE
LR  - 20220716
IS  - 2297-1769 (Print)
IS  - 2297-1769 (Electronic)
IS  - 2297-1769 (Linking)
VI  - 9
DP  - 2022
TI  - Immunization of Cattle With Recombinant Structural Ectodomains I and II of 
      Babesia bovis Apical Membrane Antigen 1 [BbAMA-1(I/II)] Induces Strong Th1 Immune 
      Response.
PG  - 917389
LID - 10.3389/fvets.2022.917389 [doi]
LID - 917389
AB  - Both strong innate and adaptive immune responses are an important component of 
      protection against intraerythrocytic protozoan parasites. Resistance to bovine 
      babesiosis is associated with interferon (IFN)-γ mediated responses. CD4(+) T 
      cells and macrophages have been identified as major effector cells mediating the 
      clearance of pathogens. Previously, the apical membrane antigen 1 (AMA-1) was 
      found to significantly induce the immune response inhibiting B. bovis merozoite 
      growth and invasion. However, a detailed characterization of both humoral and 
      cellular immune responses against the structure of B. bovis AMA-1 (BbAMA-1) has 
      not yet been established. Herein, the present study aimed to express the 
      recombinant BbAMA-1 domain I+II protein [rBbAMA-1(I/II)], which is the most 
      predominant immune response region, and to characterize its immune response. As a 
      result, cattle vaccinated with BbAMA-1(I/II) significantly developed high titters 
      of total immunoglobulin (Ig) G antibodies and a high ratio of IgG2/IgG1 when 
      compared to control groups. Interestingly, the BbAMA-1(I/II)-based formulations 
      produced in our study could elicit CD4(+) T cells and CD8(+) T cells producing 
      IFN-γ and tumor necrosis factor (TNF)-α. Collectively, the results indicate that 
      immunization of cattle with BbAMA-1(I/II) could induce strong Th1 cell responses. 
      In support of this, we observed the up-regulation of Th1 cytokine mRNA 
      transcripts, including IFN-γ, TNF-α, Interleukin (IL)-2 and IL-12, in contrast to 
      down regulation of IL-4, IL-6 and IL-10, which would be indicative of a Th2 
      cytokine response. Moreover, the up-regulation of inducible nitric oxide synthase 
      (iNOS) was observed. In conclusion, this is the first report on the in-depth 
      immunological characterization of the response to BbAMA-1. According to our 
      results, BbAMA-1 is recognized as a potential candidate vaccine against B. bovis 
      infection. As evidenced by the Th1 cell response, it could potentially provide 
      protective immunity. However, further challenge-exposure with virulent B. bovis 
      strain in immunized cattle would be needed to determine its protective efficacy.
CI  - Copyright © 2022 Rittipornlertrak, Nambooppha, Muenthaisong, Apinda, Koonyosying, 
      Srisawat, Chomjit, Sangkakam, Punyapornwithaya, Tiwananthagorn, Yokoyama and 
      Sthitmatee.
FAU - Rittipornlertrak, Amarin
AU  - Rittipornlertrak A
AD  - Laboratory of Veterinary Vaccine and Biological Products, Faculty of Veterinary 
      Medicine, Chiang Mai University, Chiang Mai, Thailand.
AD  - Ruminant Clinic, Department of Food Animal Clinics, Faculty of Veterinary 
      Medicine, Chiang Mai University, Chiang Mai, Thailand.
FAU - Nambooppha, Boondarika
AU  - Nambooppha B
AD  - Laboratory of Veterinary Vaccine and Biological Products, Faculty of Veterinary 
      Medicine, Chiang Mai University, Chiang Mai, Thailand.
AD  - Department of Veterinary Bioscience and Veterinary Public Health, Faculty of 
      Veterinary Medicine, Chiang Mai University, Chiang Mai, Thailand.
FAU - Muenthaisong, Anucha
AU  - Muenthaisong A
AD  - Laboratory of Veterinary Vaccine and Biological Products, Faculty of Veterinary 
      Medicine, Chiang Mai University, Chiang Mai, Thailand.
FAU - Apinda, Nisachon
AU  - Apinda N
AD  - Laboratory of Veterinary Vaccine and Biological Products, Faculty of Veterinary 
      Medicine, Chiang Mai University, Chiang Mai, Thailand.
FAU - Koonyosying, Pongpisid
AU  - Koonyosying P
AD  - Laboratory of Veterinary Vaccine and Biological Products, Faculty of Veterinary 
      Medicine, Chiang Mai University, Chiang Mai, Thailand.
FAU - Srisawat, Wanwisa
AU  - Srisawat W
AD  - Laboratory of Veterinary Vaccine and Biological Products, Faculty of Veterinary 
      Medicine, Chiang Mai University, Chiang Mai, Thailand.
FAU - Chomjit, Paweena
AU  - Chomjit P
AD  - Laboratory of Veterinary Vaccine and Biological Products, Faculty of Veterinary 
      Medicine, Chiang Mai University, Chiang Mai, Thailand.
FAU - Sangkakam, Kanokwan
AU  - Sangkakam K
AD  - Laboratory of Veterinary Vaccine and Biological Products, Faculty of Veterinary 
      Medicine, Chiang Mai University, Chiang Mai, Thailand.
FAU - Punyapornwithaya, Veerasak
AU  - Punyapornwithaya V
AD  - Ruminant Clinic, Department of Food Animal Clinics, Faculty of Veterinary 
      Medicine, Chiang Mai University, Chiang Mai, Thailand.
FAU - Tiwananthagorn, Saruda
AU  - Tiwananthagorn S
AD  - Department of Veterinary Bioscience and Veterinary Public Health, Faculty of 
      Veterinary Medicine, Chiang Mai University, Chiang Mai, Thailand.
FAU - Yokoyama, Naoaki
AU  - Yokoyama N
AD  - National Research Center for Protozoan Diseases, Obihiro University of 
      Agriculture and Veterinary Medicine, Obihiro, Japan.
FAU - Sthitmatee, Nattawooti
AU  - Sthitmatee N
AD  - Laboratory of Veterinary Vaccine and Biological Products, Faculty of Veterinary 
      Medicine, Chiang Mai University, Chiang Mai, Thailand.
AD  - Department of Veterinary Bioscience and Veterinary Public Health, Faculty of 
      Veterinary Medicine, Chiang Mai University, Chiang Mai, Thailand.
AD  - Excellent Center in Veterinary Bioscience, Chiang Mai University, Chiang Mai, 
      Thailand.
LA  - eng
PT  - Journal Article
DEP - 20220623
PL  - Switzerland
TA  - Front Vet Sci
JT  - Frontiers in veterinary science
JID - 101666658
PMC - PMC9260583
OTO - NOTNLM
OT  - AMA-1
OT  - Babesia bovis
OT  - Th1 immune response
OT  - cattle
OT  - recombinant protein
OT  - vaccine
COIS- The authors declare that the research was conducted in the absence of any 
      commercial or financial relationships that could be construed as a potential 
      conflict of interest.
EDAT- 2022/07/12 06:00
MHDA- 2022/07/12 06:01
PMCR- 2022/01/01
CRDT- 2022/07/11 03:52
PHST- 2022/04/11 00:00 [received]
PHST- 2022/05/23 00:00 [accepted]
PHST- 2022/07/11 03:52 [entrez]
PHST- 2022/07/12 06:00 [pubmed]
PHST- 2022/07/12 06:01 [medline]
PHST- 2022/01/01 00:00 [pmc-release]
AID - 10.3389/fvets.2022.917389 [doi]
PST - epublish
SO  - Front Vet Sci. 2022 Jun 23;9:917389. doi: 10.3389/fvets.2022.917389. eCollection 
      2022.

PMID- 35631112
OWN - NLM
STAT- PubMed-not-MEDLINE
LR  - 20220716
IS  - 2076-0817 (Print)
IS  - 2076-0817 (Electronic)
IS  - 2076-0817 (Linking)
VI  - 11
IP  - 5
DP  - 2022 May 18
TI  - The GP-45 Protein, a Highly Variable Antigen from Babesia bigemina, Contains 
      Conserved B-Cell Epitopes in Geographically Distant Isolates.
LID - 10.3390/pathogens11050591 [doi]
LID - 591
AB  - In B. bigemina, the 45 kilodaltons glycoprotein (GP-45) is the most studied. 
      GP-45 is exposed on the surface of the B. bigemina merozoite, it is believed to 
      play a role in the invasion of erythrocytes, and it is characterized by a high 
      genetic and antigenic polymorphism. The objective of this study was to determine 
      if GP-45 contains conserved B-cell epitopes, and if they would induce 
      neutralizing antibodies. The comparative analysis of nucleotide and amino acids 
      sequences revealed a high percentage of similarity between field isolates. 
      Antibodies against peptides containing conserved B-cell epitopes of GP-45 were 
      generated. Antibodies present in the sera of mice immunized with GP-45 peptides 
      specifically recognize B. bigemina by the IFAT. More than 95% of cattle naturally 
      infected with B. bigemina contained antibodies against conserved GP-45 peptides 
      tested by ELISA. Finally, sera from rabbits immunized with GP-45 peptides were 
      evaluated in vitro neutralization tests and it was shown that they reduced the 
      percentage of parasitemia compared to sera from rabbits immunized with adjuvant. 
      GP-45 from geographically distant isolates of B. bigemina contains conserved 
      B-cell epitopes that induce neutralizing antibodies suggesting that this gene and 
      its product play a critical role in the survival of the parasite under field 
      conditions.
FAU - Mercado-Uriostegui, Miguel Angel
AU  - Mercado-Uriostegui MA
AD  - Immunology and Vaccines Laboratory, College of Natural Sciences, Autonomous 
      University of Queretaro, Santiago de Querétaro 76140, Querétaro, Mexico.
AD  - Programa de Doctorado en Ciencias biológicas, Facultad de Ciencias Naturales, 
      Universidad Autónoma de Querétaro, Juriquilla 76230, Querétaro, Mexico.
FAU - Castro-Sánchez, Luis Alberto
AU  - Castro-Sánchez LA
AD  - Immunology and Vaccines Laboratory, College of Natural Sciences, Autonomous 
      University of Queretaro, Santiago de Querétaro 76140, Querétaro, Mexico.
FAU - Batiha, Gaber El-Saber
AU  - Batiha GE
AUID- ORCID: 0000-0002-7817-425X
AD  - National Research Center for Protozoan Diseases, Obihiro University of 
      Agriculture and Veterinary Medicine, Hokkaido 080-8555, Japan.
AD  - Department of Pharmacology and Therapeutics, Faculty of Veterinary Medicine, 
      Damanhour University, Damanhour 22511, AlBeheira, Egypt.
FAU - Valdez-Espinoza, Uriel Mauricio
AU  - Valdez-Espinoza UM
AUID- ORCID: 0000-0002-5660-8061
AD  - Immunology and Vaccines Laboratory, College of Natural Sciences, Autonomous 
      University of Queretaro, Santiago de Querétaro 76140, Querétaro, Mexico.
AD  - Facultad de Medicina Veterinaria y Zootecnia, Universidad Nacional Autonoma de 
      Mexico, Coyoacán 04510, Ciudad de Mexico, Mexico.
AD  - CENID-Salud Animal e Inocuidad/INIFAP, Carretera Federal Cuernavaca-Cuautla 
      #8534, Col. Progreso, Jiutepec 62550, Morelos, Mexico.
FAU - Falcón-Neri, Alfonso
AU  - Falcón-Neri A
AD  - CENID-Salud Animal e Inocuidad/INIFAP, Carretera Federal Cuernavaca-Cuautla 
      #8534, Col. Progreso, Jiutepec 62550, Morelos, Mexico.
FAU - Ramos-Aragon, Juan Alberto
AU  - Ramos-Aragon JA
AD  - CENID-Salud Animal e Inocuidad/INIFAP, Carretera Federal Cuernavaca-Cuautla 
      #8534, Col. Progreso, Jiutepec 62550, Morelos, Mexico.
FAU - Hernández-Ortiz, Ruben
AU  - Hernández-Ortiz R
AD  - CENID-Salud Animal e Inocuidad/INIFAP, Carretera Federal Cuernavaca-Cuautla 
      #8534, Col. Progreso, Jiutepec 62550, Morelos, Mexico.
FAU - Kawazu, Shin-Ichiro
AU  - Kawazu SI
AD  - National Research Center for Protozoan Diseases, Obihiro University of 
      Agriculture and Veterinary Medicine, Hokkaido 080-8555, Japan.
FAU - Igarashi, Ikuo
AU  - Igarashi I
AD  - National Research Center for Protozoan Diseases, Obihiro University of 
      Agriculture and Veterinary Medicine, Hokkaido 080-8555, Japan.
FAU - Mosqueda, Juan
AU  - Mosqueda J
AUID- ORCID: 0000-0001-8892-6390
AD  - Immunology and Vaccines Laboratory, College of Natural Sciences, Autonomous 
      University of Queretaro, Santiago de Querétaro 76140, Querétaro, Mexico.
LA  - eng
GR  - Graduate fellowships/Consejo Nacional de Ciencia y Tecnología/
GR  - FNV202005/Autonomous University of Queretaro/
GR  - 003691/EC-INCO-CT/
PT  - Journal Article
DEP - 20220518
PL  - Switzerland
TA  - Pathogens
JT  - Pathogens (Basel, Switzerland)
JID - 101596317
PMC - PMC9144247
OTO - NOTNLM
OT  - B-cell epitopes
OT  - B. bigemina
OT  - GP-45
OT  - indirect ELISA
COIS- The authors declare that the research was conducted in the absence of any 
      commercial or financial relationships that could be construed as a potential 
      conflict of interest.
EDAT- 2022/05/29 06:00
MHDA- 2022/05/29 06:01
PMCR- 2022/05/18
CRDT- 2022/05/28 01:36
PHST- 2022/02/24 00:00 [received]
PHST- 2022/05/06 00:00 [revised]
PHST- 2022/05/08 00:00 [accepted]
PHST- 2022/05/28 01:36 [entrez]
PHST- 2022/05/29 06:00 [pubmed]
PHST- 2022/05/29 06:01 [medline]
PHST- 2022/05/18 00:00 [pmc-release]
AID - pathogens11050591 [pii]
AID - pathogens-11-00591 [pii]
AID - 10.3390/pathogens11050591 [doi]
PST - epublish
SO  - Pathogens. 2022 May 18;11(5):591. doi: 10.3390/pathogens11050591.

PMID- 35078663
OWN - NLM
STAT- MEDLINE
DCOM- 20220310
LR  - 20220311
IS  - 1873-2518 (Electronic)
IS  - 0264-410X (Linking)
VI  - 40
IP  - 8
DP  - 2022 Feb 16
TI  - Babesia bovis AMA-1, MSA-2c and RAP-1 contain conserved B and T-cell epitopes, 
      which generate neutralizing antibodies and a long-lasting Th1 immune response in 
      vaccinated cattle.
PG  - 1108-1115
LID - S0264-410X(22)00049-4 [pii]
LID - 10.1016/j.vaccine.2022.01.023 [doi]
AB  - Vaccines against bovine babesiosis must, ideally, induce a humoral immune 
      response characterized by neutralizing antibodies against conserved epitopes and 
      a cellular Th1 immune response. In Babesia bovis, proteins such as AMA-1, MSA-2c, 
      and RAP-1 have been characterized and antibodies against these proteins have 
      shown a neutralizing effect, demonstrating the implication of B and T-cell 
      epitopes in the immune response. There is evidence of the existence of B and 
      T-cell epitopes in these proteins, however, it remains to be defined, the 
      presence of conserved peptides in strains from around the world containing B and 
      T-cell epitopes, and their role in the generation of a long-lasting immunity. The 
      aim in this paper was to identify peptides of Babesia bovis AMA-1, MSA-2c, and 
      RAP-1 that elicit a neutralizing and long-lasting Th1 immune response. Peptides 
      containing B-cell epitopes of AMA-1, MSA-2c and RAP-1, were identified. The 
      immune response generated by each peptide was characterized in cattle. All 
      peptides tested induced antibodies that recognized intraerythrocytic parasites, 
      however, only 5 peptides generated neutralizing antibodies in vitro: P2AMA-1 
      (6.28%), P3MSA-2c (10.27%), P4MSA-2c (10.42%), P1RAP-1 (32.45%), and P4RAP-1 
      (36.98%). When these neutralizing antibodies were evaluated as a pool, the 
      inhibition percentage of invasion increased to 52.37%. When the T cellular 
      response was evaluated, two peptides: P3MSA2c and P2AMA1 induced a higher 
      percentage (>70%) of activated CD4 +/CD45RO+ T cells than unstimulated cells. 
      Additionally, both peptides induced the production of gamma interferon (IFN-) in 
      PBMCs from vaccinated cattle after one year proving the implication of a 
      long-lasting Th1 immune response. In conclusion, we identified conserved peptides 
      containing B and T-cell epitopes in antigens of B. bovis that elicit a Th1 immune 
      response and showed evidence that peptides from the same protein elicit different 
      immune responses, which has implication for vaccine development in bovine 
      babesiosis.
CI  - Copyright © 2022 Elsevier Ltd. All rights reserved.
FAU - Hidalgo-Ruiz, Mario
AU  - Hidalgo-Ruiz M
AD  - Immunology and Vaccines Laboratory, College of Natural Sciences, Autonomous 
      University of Queretaro, Queretaro, Mexico.
FAU - Mejia-López, Susana
AU  - Mejia-López S
AD  - Immunology and Vaccines Laboratory, College of Natural Sciences, Autonomous 
      University of Queretaro, Queretaro, Mexico.
FAU - Pérez-Serrano, Rosa M
AU  - Pérez-Serrano RM
AD  - Genetics and Molecular Biology Laboratory, College of Medicine, Autonomous 
      University of Queretaro, Queretaro, Mexico.
FAU - Zaldívar-Lelo de Larrea, Guadalupe
AU  - Zaldívar-Lelo de Larrea G
AD  - Genetics and Molecular Biology Laboratory, College of Medicine, Autonomous 
      University of Queretaro, Queretaro, Mexico.
FAU - Ganzinelli, Sabrina
AU  - Ganzinelli S
AD  - Instituto de Patobiología Veterinaria (IPVET), CICVyA, INTA-Hurlingham and 
      Consejo Nacional de Investigaciones Científicas y Técnicas (CONICET), Buenos 
      Aires, Argentina.
FAU - Florin-Christensen, Monica
AU  - Florin-Christensen M
AD  - Instituto de Patobiología Veterinaria (IPVET), CICVyA, INTA-Hurlingham and 
      Consejo Nacional de Investigaciones Científicas y Técnicas (CONICET), Buenos 
      Aires, Argentina.
FAU - Suarez, Carlos E
AU  - Suarez CE
AD  - Animal Disease Research Unit, USDA-ARS, 3003 ADBF, WSU, P.O. Box 647030, Pullman, 
      WA 99164-6630, USA.
FAU - Hernández-Ortiz, Rubén
AU  - Hernández-Ortiz R
AD  - CENID-Salud Animal e Inocuidad/INIFAP, Carretera Federal Cuernavaca-Cuautla 
      #8534, Col. Progreso, Jiutepec, Morelos C.P. 62550, Mexico.
FAU - Mercado-Uriostegui, Miguel A
AU  - Mercado-Uriostegui MA
AD  - Immunology and Vaccines Laboratory, College of Natural Sciences, Autonomous 
      University of Queretaro, Queretaro, Mexico.
FAU - Rodríguez-Torres, Angelina
AU  - Rodríguez-Torres A
AD  - Animal Health and Environmental Microbiology, Natural Sciences College, 
      Autonomous University of Queretaro, Queretaro, Mexico.
FAU - Carvajal-Gamez, Bertha I
AU  - Carvajal-Gamez BI
AD  - Immunology and Vaccines Laboratory, College of Natural Sciences, Autonomous 
      University of Queretaro, Queretaro, Mexico.
FAU - Camacho-Nuez, Minerva
AU  - Camacho-Nuez M
AD  - Posgrado en Ciencias Genómicas, Universidad Autónoma de la Ciudad de México, San 
      Lorenzo 290, Colonia del Valle Sur, Delegación Benito Juárez, C.P. 03100 Mexico 
      D.F, Mexico.
FAU - Wilkowsky, Silvina E
AU  - Wilkowsky SE
AD  - Instituto de Agrobiotecnología y Biología Molecular (IABIMO) INTA-CONICET, Centro 
      de Investigaciones en Ciencias Veterinarias y Agronómicas, De Los Reseros y Dr. 
      Nicolás Repetto s/no., Hurlingham 1686, Buenos Aires, Argentina.
FAU - Mosqueda, Juan
AU  - Mosqueda J
AD  - Immunology and Vaccines Laboratory, College of Natural Sciences, Autonomous 
      University of Queretaro, Queretaro, Mexico. Electronic address: 
      joel.mosqueda@uaq.mx.
LA  - eng
PT  - Journal Article
PT  - Research Support, Non-U.S. Gov't
DEP - 20220122
PL  - Netherlands
TA  - Vaccine
JT  - Vaccine
JID - 8406899
RN  - 0 (Antibodies, Neutralizing)
RN  - 0 (Antigens, Protozoan)
RN  - 0 (Epitopes, T-Lymphocyte)
RN  - 0 (Protozoan Proteins)
SB  - IM
MH  - Animals
MH  - Antibodies, Neutralizing
MH  - Antigens, Protozoan
MH  - *Babesia bovis
MH  - *Babesiosis/prevention & control
MH  - Cattle
MH  - *Cattle Diseases
MH  - Epitopes, T-Lymphocyte
MH  - Immunity, Humoral
MH  - Protozoan Proteins
OTO - NOTNLM
OT  - Babesia bovis
OT  - Conserved epitopes
OT  - Interferon gamma
OT  - Long-lasting immunity
OT  - Neutralizing antibodies
COIS- Declaration of Competing Interest The authors declare that they have no known 
      competing financial interests or personal relationships that could have appeared 
      to influence the work reported in this paper.
EDAT- 2022/01/27 06:00
MHDA- 2022/03/11 06:00
CRDT- 2022/01/26 05:27
PHST- 2021/06/22 00:00 [received]
PHST- 2022/01/11 00:00 [revised]
PHST- 2022/01/13 00:00 [accepted]
PHST- 2022/01/27 06:00 [pubmed]
PHST- 2022/03/11 06:00 [medline]
PHST- 2022/01/26 05:27 [entrez]
AID - S0264-410X(22)00049-4 [pii]
AID - 10.1016/j.vaccine.2022.01.023 [doi]
PST - ppublish
SO  - Vaccine. 2022 Feb 16;40(8):1108-1115. doi: 10.1016/j.vaccine.2022.01.023. Epub 
      2022 Jan 22.

PMID- 35242841
OWN - NLM
STAT- PubMed-not-MEDLINE
LR  - 20220305
IS  - 2297-1769 (Print)
IS  - 2297-1769 (Electronic)
IS  - 2297-1769 (Linking)
VI  - 9
DP  - 2022
TI  - Identification of CCp5 and FNPA as Novel Non-canonical Members of the CCp Protein 
      Family in Babesia bovis.
PG  - 833183
LID - 10.3389/fvets.2022.833183 [doi]
LID - 833183
AB  - Bovine babesiosis, caused by Babesia bovis, is an economically significant 
      tick-borne disease that imposes restrictions to livestock production worldwide. 
      Current methods to control bovine babesiosis have severe limitations and novel 
      approaches, including transmission-blocking vaccines, are needed. Members of the 
      widely conserved CCp family are multidomain adhesion proteins containing LCCL 
      motifs, which are differentially expressed on gametocytes of apicomplexans, 
      including Babesia spp. and Plasmodium spp. While Plasmodium parasites contain 6 
      distinct CCp genes, only three members (CCp 1-3) were previously identified in B. 
      bovis. In this study, we describe the identification and characterization of two 
      novel non-canonical members of the CCp gene family in B. bovis, named CCp5 and 
      FNPA. The genes were identified in silico by TBLASTN using P. falciparum CCp 
      family domains as queries. Unlike CCp1-3, the B. bovis CCp5 and FNPA proteins 
      lack the LCCL canonical domain but contain other typical multidomain adhesion 
      motifs which are present in classical CCp proteins. In addition, the B. bovis 
      CCp5 and FNPA are in synteny with known CCp genes in related apicomplexans. 
      Sequence analysis of these two proteins demonstrated high sequence conservation 
      among B. bovis different isolates. Transcription, immunoblot, and 
      immunofluorescence analyses demonstrated expression of CCp5 and FNPA in blood and 
      in vitro induced sexual stages of B. bovis. The FNPA, in contrast to CCp5, has a 
      predicted transmembrane domain, suggesting that it might be expressed in the 
      surface of sexual stage parasites. Altogether, finding of this study support FNPA 
      as a possible target of a transmission-blocking vaccine against B. bovis.
CI  - Copyright © 2022 Ozubek, Alzan, Bastos, Laughery and Suarez.
FAU - Ozubek, Sezayi
AU  - Ozubek S
AD  - Department of Veterinary Microbiology and Pathology, College of Veterinary 
      Medicine, Washington State University, Pullman, WA, United States.
AD  - Department of Parasitology, Faculty of Veterinary Medicine, University of Firat, 
      Elâzig, Turkey.
FAU - Alzan, Heba F
AU  - Alzan HF
AD  - Department of Veterinary Microbiology and Pathology, College of Veterinary 
      Medicine, Washington State University, Pullman, WA, United States.
AD  - Parasitology and Animal Diseases Department, Veterinary Research Institute, 
      National Research Center, Giza, Egypt.
FAU - Bastos, Reginaldo G
AU  - Bastos RG
AD  - Department of Veterinary Microbiology and Pathology, College of Veterinary 
      Medicine, Washington State University, Pullman, WA, United States.
FAU - Laughery, Jacob M
AU  - Laughery JM
AD  - Department of Veterinary Microbiology and Pathology, College of Veterinary 
      Medicine, Washington State University, Pullman, WA, United States.
FAU - Suarez, Carlos E
AU  - Suarez CE
AD  - Department of Veterinary Microbiology and Pathology, College of Veterinary 
      Medicine, Washington State University, Pullman, WA, United States.
AD  - Animal Disease Research Unit, Agricultural Research Service, United States 
      Department of Agriculture, Pullman, WA, United States.
LA  - eng
PT  - Journal Article
DEP - 20220215
PL  - Switzerland
TA  - Front Vet Sci
JT  - Frontiers in veterinary science
JID - 101666658
PMC - PMC8886879
OTO - NOTNLM
OT  - Babesia bovis
OT  - CCp protein family
OT  - bovine babesiosis
OT  - sexual stages
OT  - transmission blocking vaccine
COIS- The authors declare that the research was conducted in the absence of any 
      commercial or financial relationships that could be construed as a potential 
      conflict of interest.
EDAT- 2022/03/05 06:00
MHDA- 2022/03/05 06:01
PMCR- 2022/01/01
CRDT- 2022/03/04 05:42
PHST- 2021/12/10 00:00 [received]
PHST- 2022/01/10 00:00 [accepted]
PHST- 2022/03/04 05:42 [entrez]
PHST- 2022/03/05 06:00 [pubmed]
PHST- 2022/03/05 06:01 [medline]
PHST- 2022/01/01 00:00 [pmc-release]
AID - 10.3389/fvets.2022.833183 [doi]
PST - epublish
SO  - Front Vet Sci. 2022 Feb 15;9:833183. doi: 10.3389/fvets.2022.833183. eCollection 
      2022.

PMID- 35223550
OWN - NLM
STAT- MEDLINE
DCOM- 20220406
LR  - 20220406
IS  - 2235-2988 (Electronic)
IS  - 2235-2988 (Linking)
VI  - 12
DP  - 2022
TI  - A Culture-Adapted Strain of Babesia bovis Has Reduced Subpopulation Complexity 
      and Is Unable to Complete Its Natural Life Cycle in Ticks.
PG  - 827347
LID - 10.3389/fcimb.2022.827347 [doi]
LID - 827347
AB  - Babesia bovis natural field strains are composed of several geno-phenotypically 
      distinct subpopulations. This feature, together with possible epigenetic 
      modifications, may facilitate adaptation to variable environmental conditions. In 
      this study we compare geno-phenotypical features among long-term (more than 12 
      years) (LTCP) and short-term cultured B. bovis parasites (STCP) derived from the 
      B. bovis S74-T3Bo strain. LTCPs intraerythrocytic forms are smaller in size than 
      STCPs and have faster in vitro growth rate. In contrast to its parental strain, 
      the LTCP lack expression of the sexual stage specific 6cysA and 6cysB proteins 
      and are unable to develop sexual forms upon in vitro sexual stage induction. 
      Consistently, in contrast to its parental strain, LTCPs have reduced virulence 
      and are not transmissible to cattle by vector competent Rhipicephalus microplus 
      (R. microplus). Similar to previous comparisons among attenuated and virulent B. 
      bovis strains, the LTCP line has decreased genomic diversity compared to the STCP 
      line. Thus, LTCP may contribute to our understanding of adaptive mechanisms used 
      by the parasites in response to environmental changes, protective immunity, 
      virulence, and transmission by ticks. In addition, LTCPs may be considered as 
      candidates for a non-tick transmissible vaccine against bovine babesiosis.
CI  - Copyright © 2022 Alzan, Bastos, Laughery, Scoles, Ueti, Johnson and Suarez.
FAU - Alzan, Heba F
AU  - Alzan HF
AD  - Department of Veterinary Microbiology and Pathology, College of Veterinary 
      Medicine, Washington State University, Pullman, WA, United States.
AD  - Parasitology and Animal Diseases Department, National Research Center, Giza, 
      Egypt.
AD  - Tick and Tick-Borne Disease Research Unit, National Research Center, Giza, Egypt.
FAU - Bastos, Reginaldo G
AU  - Bastos RG
AD  - Department of Veterinary Microbiology and Pathology, College of Veterinary 
      Medicine, Washington State University, Pullman, WA, United States.
FAU - Laughery, Jacob M
AU  - Laughery JM
AD  - Department of Veterinary Microbiology and Pathology, College of Veterinary 
      Medicine, Washington State University, Pullman, WA, United States.
FAU - Scoles, Glen A
AU  - Scoles GA
AD  - Invasive Insect Biocontrol and Behavior Laboratory, Agricultural Research 
      Service, Beltsville, MD, United States.
FAU - Ueti, Massaro W
AU  - Ueti MW
AD  - Department of Veterinary Microbiology and Pathology, College of Veterinary 
      Medicine, Washington State University, Pullman, WA, United States.
AD  - Animal Disease Research Unit, United States Department of Agricultural - 
      Agricultural Research Service, Pullman, WA, United States.
FAU - Johnson, Wendell C
AU  - Johnson WC
AD  - Animal Disease Research Unit, United States Department of Agricultural - 
      Agricultural Research Service, Pullman, WA, United States.
FAU - Suarez, Carlos E
AU  - Suarez CE
AD  - Department of Veterinary Microbiology and Pathology, College of Veterinary 
      Medicine, Washington State University, Pullman, WA, United States.
AD  - Animal Disease Research Unit, United States Department of Agricultural - 
      Agricultural Research Service, Pullman, WA, United States.
LA  - eng
PT  - Journal Article
PT  - Research Support, Non-U.S. Gov't
PT  - Research Support, U.S. Gov't, Non-P.H.S.
DEP - 20220210
PL  - Switzerland
TA  - Front Cell Infect Microbiol
JT  - Frontiers in cellular and infection microbiology
JID - 101585359
SB  - IM
MH  - Animals
MH  - *Babesia bovis/genetics
MH  - *Babesiosis/parasitology
MH  - Cattle
MH  - *Cattle Diseases/parasitology
MH  - Life Cycle Stages/genetics
MH  - *Rhipicephalus/parasitology
PMC - PMC8867610
OTO - NOTNLM
OT  - Babesia bovis
OT  - attenuation
OT  - in vitro culture
OT  - sexual stages
OT  - tick
OT  - transmission
COIS- The authors declare that the research was conducted in the absence of any 
      commercial or financial relationships that could be construed as a potential 
      conflict of interest.
EDAT- 2022/03/01 06:00
MHDA- 2022/04/07 06:00
PMCR- 2022/01/01
CRDT- 2022/02/28 05:38
PHST- 2021/12/01 00:00 [received]
PHST- 2022/01/21 00:00 [accepted]
PHST- 2022/02/28 05:38 [entrez]
PHST- 2022/03/01 06:00 [pubmed]
PHST- 2022/04/07 06:00 [medline]
PHST- 2022/01/01 00:00 [pmc-release]
AID - 10.3389/fcimb.2022.827347 [doi]
PST - epublish
SO  - Front Cell Infect Microbiol. 2022 Feb 10;12:827347. doi: 
      10.3389/fcimb.2022.827347. eCollection 2022.

PMID- 35071386
OWN - NLM
STAT- PubMed-not-MEDLINE
LR  - 20220125
IS  - 2297-1769 (Print)
IS  - 2297-1769 (Electronic)
IS  - 2297-1769 (Linking)
VI  - 8
DP  - 2021
TI  - Identification and Characterization of P0 Protein as a Vaccine Candidate Against 
      Babesia divergens, Blood Parasite of Veterinary and Zoonotic Importance.
PG  - 795906
LID - 10.3389/fvets.2021.795906 [doi]
LID - 795906
AB  - The molecular identification and antigenic characterization of P0 protein in 
      Babesia divergens, a blood parasite of veterinary and zoonotic importance, were 
      carried out in this study for use in developing subunit vaccines against B. 
      divergens infection. Recombinant protein encoding P0 (BdP0) was developed in 
      Escherichia coli, and its antiserum was generated in mice for further molecular 
      characterization. Anti-rBdP0 serum had a specific interaction with the 
      corresponding legitimate B. divergens protein, as confirmed by Western blotting 
      and indirect fluorescent antibody tests. ELISA was used to assess the 
      immunogenicity of BdP0 in a group of 68 bovine field samples, and significant 
      immunological reactivity was found in 19 and 20 positive samples of rBdp0 and B. 
      divergens lysate, respectively. The in vitro growth of B. divergens cultures 
      treated with anti-rBdP0 serum was significantly inhibited (p < 0.05). 
      Furthermore, after 6 h of incubation with 2 mg/ml anti-rBdP0 serum, the ability 
      of pre-incubated free merozoites to invade bovine erythrocytes was reduced by 
      59.88%. The obtained data suggest the possible use of rBdP0 as diagnostic antigen 
      and may serve as a vaccine candidate against babesiosis caused by B. divergens 
      either in animal or human.
CI  - Copyright © 2022 El-Sayed, Rizk, Eldoumani, Sorour, Terkawi, AbouLaila, Igarashi 
      and Sayed-Ahmed.
FAU - El-Sayed, Shimaa Abd El-Salam
AU  - El-Sayed SAE
AD  - National Research Center for Protozoan Diseases, Obihiro University of 
      Agriculture and Veterinary Medicine, Obihiro, Japan.
AD  - Department of Biochemistry and Chemistry of Nutrition, Faculty of Veterinary 
      Medicine, Mansoura University, Mansoura, Egypt.
FAU - Rizk, Mohamed Abdo
AU  - Rizk MA
AD  - National Research Center for Protozoan Diseases, Obihiro University of 
      Agriculture and Veterinary Medicine, Obihiro, Japan.
AD  - Department of Internal Medicine and Infectious Diseases, Faculty of Veterinary 
      Medicine, Mansoura University, Mansoura, Egypt.
FAU - Eldoumani, Haitham
AU  - Eldoumani H
AD  - Department of Anatomy, Faculty of Veterinary Medicine, Mansoura University, 
      Mansoura, Egypt.
FAU - Sorour, Shimaa Sobhy
AU  - Sorour SS
AD  - Department of Parasitology, Faculty of Veterinary Medicine, Kafrelsheikh 
      University, Kafr El-Shaikh, Egypt.
FAU - Terkawi, Mohamad Alaa
AU  - Terkawi MA
AD  - National Research Center for Protozoan Diseases, Obihiro University of 
      Agriculture and Veterinary Medicine, Obihiro, Japan.
FAU - AbouLaila, Mahmoud
AU  - AbouLaila M
AD  - Department of Parasitology, Faculty of Veterinary Medicine, Damanhour University, 
      Damanhour, Egypt.
FAU - Igarashi, Ikuo
AU  - Igarashi I
AD  - National Research Center for Protozoan Diseases, Obihiro University of 
      Agriculture and Veterinary Medicine, Obihiro, Japan.
FAU - Sayed-Ahmed, Mohamed Z
AU  - Sayed-Ahmed MZ
AD  - Department of Internal Medicine and Infectious Diseases, Faculty of Veterinary 
      Medicine, Mansoura University, Mansoura, Egypt.
AD  - Department of Clinical Pharmacy, College of Pharmacy, Jazan University, Jizan, 
      Saudi Arabia.
LA  - eng
PT  - Journal Article
DEP - 20220107
PL  - Switzerland
TA  - Front Vet Sci
JT  - Frontiers in veterinary science
JID - 101666658
PMC - PMC8776984
OTO - NOTNLM
OT  - Babesia divergens
OT  - P0 protein
OT  - diagnosis
OT  - vaccine
OT  - zoonotic infection
COIS- The authors declare that the research was conducted in the absence of any 
      commercial or financial relationships that could be construed as a potential 
      conflict of interest.
EDAT- 2022/01/25 06:00
MHDA- 2022/01/25 06:01
PMCR- 2021/01/01
CRDT- 2022/01/24 08:55
PHST- 2021/10/15 00:00 [received]
PHST- 2021/11/22 00:00 [accepted]
PHST- 2022/01/24 08:55 [entrez]
PHST- 2022/01/25 06:00 [pubmed]
PHST- 2022/01/25 06:01 [medline]
PHST- 2021/01/01 00:00 [pmc-release]
AID - 10.3389/fvets.2021.795906 [doi]
PST - epublish
SO  - Front Vet Sci. 2022 Jan 7;8:795906. doi: 10.3389/fvets.2021.795906. eCollection 
      2021.

PMID- 34959553
OWN - NLM
STAT- PubMed-not-MEDLINE
LR  - 20211231
IS  - 2076-0817 (Print)
IS  - 2076-0817 (Electronic)
IS  - 2076-0817 (Linking)
VI  - 10
IP  - 12
DP  - 2021 Dec 9
TI  - Immunization against a Conserved Surface Polysaccharide Stimulates Bovine 
      Antibodies with Opsonic Killing Activity but Does Not Protect against Babesia 
      bovis Challenge.
LID - 10.3390/pathogens10121598 [doi]
LID - 1598
AB  - Arthropod-borne apicomplexan pathogens remain a great concern and challenge for 
      disease control in animals and humans. In order to prevent Babesia infection, the 
      discovery of antigens that elicit protective immunity is essential to establish 
      approaches to stop disease dissemination. In this study, we determined that 
      poly-N-acetylglucosamine (PNAG) is conserved among tick-borne pathogens including 
      B. bovis, B. bigemina, B. divergens, B. microti, and Babesia WA1. Calves 
      immunized with synthetic ß-(1→6)-linked glucosamine oligosaccharides conjugated 
      to tetanus toxoid (5GlcNH(2)-TT) developed antibodies with in vitro 
      opsonophagocytic activity against Staphylococcus aureus. Sera from immunized 
      calves reacted to B. bovis. These results suggest strong immune responses against 
      PNAG. However, 5GlcNH(2)-TT-immunized bovines challenged with B. bovis developed 
      acute babesiosis with the cytoadhesion of infected erythrocytes to brain 
      capillary vessels. While this antigen elicited antibodies that did not prevent 
      disease, we are continuing to explore other antigens that may mitigate these 
      vector-borne diseases for the cattle industry.
FAU - Taus, Naomi S
AU  - Taus NS
AUID- ORCID: 0000-0001-5928-6232
AD  - Animal Disease Research Unit, Agricultural Research Service, U.S. Department of 
      Agriculture, Pullman, WA 99164, USA.
FAU - Cywes-Bentley, Colette
AU  - Cywes-Bentley C
AD  - Division of Infectious Diseases, Department of Medicine, Brigham and Women's 
      Hospital, Harvard Medical School, Boston, MA 02115, USA.
FAU - Johnson, Wendell C
AU  - Johnson WC
AD  - Animal Disease Research Unit, Agricultural Research Service, U.S. Department of 
      Agriculture, Pullman, WA 99164, USA.
FAU - Pier, Gerald B
AU  - Pier GB
AD  - Division of Infectious Diseases, Department of Medicine, Brigham and Women's 
      Hospital, Harvard Medical School, Boston, MA 02115, USA.
FAU - Fry, Lindsay M
AU  - Fry LM
AD  - Animal Disease Research Unit, Agricultural Research Service, U.S. Department of 
      Agriculture, Pullman, WA 99164, USA.
AD  - Program in Vector-Borne Diseases, Department of Veterinary Microbiology and 
      Pathology, Pullman, WA 99164, USA.
FAU - Mousel, Michelle R
AU  - Mousel MR
AD  - Animal Disease Research Unit, Agricultural Research Service, U.S. Department of 
      Agriculture, Pullman, WA 99164, USA.
AD  - Paul G. Allen School for Global Animal Health, Washington State University, 
      Pullman, WA 99164, USA.
FAU - Ueti, Massaro W
AU  - Ueti MW
AD  - Animal Disease Research Unit, Agricultural Research Service, U.S. Department of 
      Agriculture, Pullman, WA 99164, USA.
AD  - Program in Vector-Borne Diseases, Department of Veterinary Microbiology and 
      Pathology, Pullman, WA 99164, USA.
AD  - Paul G. Allen School for Global Animal Health, Washington State University, 
      Pullman, WA 99164, USA.
LA  - eng
GR  - 2090-32000-039-00D/United States Department of Agriculture/
GR  - None/Alopexx Vaccine, LLC/
PT  - Journal Article
DEP - 20211209
PL  - Switzerland
TA  - Pathogens
JT  - Pathogens (Basel, Switzerland)
JID - 101596317
PMC - PMC8709247
OTO - NOTNLM
OT  - Babesia
OT  - PNAG
OT  - Rhipicephalus ticks
OT  - antibody response
OT  - immunization
COIS- Gerald B. Pier is an inventor of intellectual properties (human monoclonal 
      antibody to PNAG and PNAG vaccines) that are licensed by Brigham and Women’s 
      Hospital to Alopexx Vaccine, LLC, and Alopexx Pharmaceuticals, LLC, entities in 
      which GBP also holds equity. As an inventor of intellectual properties, GBP also 
      has the right to receive a share of licensing-related income (royalties, fees) 
      through the Brigham and Women’s Hospital from Alopexx Pharmaceuticals, LLC, and 
      Alopexx Vaccine, LLC. GBP’s interests were reviewed and are managed by the 
      Brigham and Women’s Hospital and Partners Health care in accordance with their 
      conflict of interest policies. Colette Cywes-Bentley is an inventor of 
      intellectual properties (use of human monoclonal antibody to PNAG and use of PNAG 
      vaccines) that are licensed by the Brigham and Women’s Hospital to Alopexx 
      Pharmaceuticals, LLC. As an inventor of intellectual properties, CC-B also has 
      the right to receive a share of licensing-related income (royalties, fees) 
      through Brigham and Women’s Hospital from Alopexx Pharmaceuticals, LLC.
EDAT- 2021/12/29 06:00
MHDA- 2021/12/29 06:01
PMCR- 2021/12/09
CRDT- 2021/12/28 01:04
PHST- 2021/11/04 00:00 [received]
PHST- 2021/12/03 00:00 [revised]
PHST- 2021/12/07 00:00 [accepted]
PHST- 2021/12/28 01:04 [entrez]
PHST- 2021/12/29 06:00 [pubmed]
PHST- 2021/12/29 06:01 [medline]
PHST- 2021/12/09 00:00 [pmc-release]
AID - pathogens10121598 [pii]
AID - pathogens-10-01598 [pii]
AID - 10.3390/pathogens10121598 [doi]
PST - epublish
SO  - Pathogens. 2021 Dec 9;10(12):1598. doi: 10.3390/pathogens10121598.

PMID- 34376245
OWN - NLM
STAT- MEDLINE
DCOM- 20211119
LR  - 20211119
IS  - 1756-3305 (Electronic)
IS  - 1756-3305 (Linking)
VI  - 14
IP  - 1
DP  - 2021 Aug 10
TI  - Differential expression of calcium-dependent protein kinase 4, tubulin tyrosine 
      ligase, and methyltransferase by xanthurenic acid-induced Babesia bovis sexual 
      stages.
PG  - 395
LID - 10.1186/s13071-021-04902-3 [doi]
LID - 395
AB  - BACKGROUND: Babesia bovis is one of the most significant tick-transmitted 
      pathogens of cattle worldwide. Babesia bovis parasites have a complex lifecycle, 
      including development within the mammalian host and tick vector. Each life stage 
      has developmental forms that differ in morphology and metabolism. Differentiation 
      between these forms is highly regulated in response to changes in the parasite's 
      environment. Understanding the mechanisms by which Babesia parasites respond to 
      environmental changes and the transmission cycle through the biological vector is 
      critically important for developing bovine babesiosis control strategies. 
      RESULTS: In this study, we induced B. bovis sexual stages in vitro using 
      xanthurenic acid and documented changes in morphology and gene expression. In 
      vitro induced B. bovis sexual stages displayed distinctive protrusive structures 
      and surface ruffles. We also demonstrated the upregulation of B. bovis 
      calcium-dependent protein kinase 4 (cdpk4), tubulin-tyrosine ligase (ttl), and 
      methyltransferase (mt) genes by in vitro induced sexual stages and during 
      parasite development within tick midguts. CONCLUSIONS: Similar to other 
      apicomplexan parasites, it is likely that B. bovis upregulated genes play a vital 
      role in sexual reproduction and parasite transmission. Herein, we document the 
      upregulation of cdpk4, ttl, and mt genes by both B. bovis in vitro induced sexual 
      stages and parasites developing in the tick vector. Understanding the parasite's 
      biology and identifying target genes essential for sexual reproduction will 
      enable the production of non-transmissible live vaccines to control bovine 
      babesiosis.
CI  - © 2021. The Author(s).
FAU - Hussein, Hala E
AU  - Hussein HE
AUID- ORCID: 0000-0003-1912-2377
AD  - Department of Veterinary Microbiology and Pathology, Washington State University, 
      Pullman, WA, USA. hala.elsayed@wsu.edu.
AD  - Department of Entomology, Faculty of Science, Cairo University, Giza, Egypt. 
      hala.elsayed@wsu.edu.
FAU - Johnson, Wendell C
AU  - Johnson WC
AD  - The US Department of Agriculture-ARS-Animal Disease Research Unit, Pullman, WA, 
      USA.
FAU - Taus, Naomi S
AU  - Taus NS
AD  - Department of Veterinary Microbiology and Pathology, Washington State University, 
      Pullman, WA, USA.
AD  - The US Department of Agriculture-ARS-Animal Disease Research Unit, Pullman, WA, 
      USA.
FAU - Capelli-Peixoto, Janaina
AU  - Capelli-Peixoto J
AD  - Department of Veterinary Microbiology and Pathology, Washington State University, 
      Pullman, WA, USA.
FAU - Suarez, Carlos E
AU  - Suarez CE
AD  - Department of Veterinary Microbiology and Pathology, Washington State University, 
      Pullman, WA, USA.
AD  - The US Department of Agriculture-ARS-Animal Disease Research Unit, Pullman, WA, 
      USA.
FAU - Mousel, Michelle R
AU  - Mousel MR
AD  - The US Department of Agriculture-ARS-Animal Disease Research Unit, Pullman, WA, 
      USA.
AD  - Paul G. Allen School for Global Animal Health, Washington State University, 
      Pullman, WA, USA.
FAU - Ueti, Massaro W
AU  - Ueti MW
AD  - Department of Veterinary Microbiology and Pathology, Washington State University, 
      Pullman, WA, USA.
AD  - The US Department of Agriculture-ARS-Animal Disease Research Unit, Pullman, WA, 
      USA.
LA  - eng
GR  - #2090-32000-039-00D/Agricultural Research Service/
GR  - #2020-67030-31476/National Institute of Food and Agriculture/
PT  - Journal Article
DEP - 20210810
PL  - England
TA  - Parasit Vectors
JT  - Parasites & vectors
JID - 101462774
RN  - 0 (Xanthurenates)
RN  - 58LAB1BG8J (xanthurenic acid)
RN  - EC 2.1.1.- (Methyltransferases)
RN  - EC 2.7.- (Protein Kinases)
RN  - EC 2.7.1.- (calcium-dependent protein kinase)
RN  - EC 6.3.2.- (Peptide Synthases)
RN  - EC 6.3.2.- (tyrosyltubulin ligase)
SB  - IM
MH  - Animals
MH  - Babesia bovis/*drug effects/*genetics
MH  - Babesiosis/parasitology/transmission
MH  - Cattle
MH  - Cattle Diseases/parasitology
MH  - Female
MH  - *Gene Expression
MH  - Life Cycle Stages/*drug effects/genetics
MH  - Male
MH  - Methyltransferases/*genetics
MH  - Peptide Synthases/*genetics
MH  - Protein Kinases/*genetics
MH  - Ticks/parasitology
MH  - Xanthurenates/*pharmacology
PMC - PMC8353865
OTO - NOTNLM
OT  - Babesia bovis
OT  - Calcium-dependent protein kinase 4 (CDPK4)
OT  - Methyltransferase
OT  - Rhipicephalus microplus
OT  - Xanthurenic acid
COIS- The authors declare that they have no competing interests.
EDAT- 2021/08/12 06:00
MHDA- 2021/11/20 06:00
PMCR- 2021/08/10
CRDT- 2021/08/11 05:37
PHST- 2021/04/29 00:00 [received]
PHST- 2021/07/28 00:00 [accepted]
PHST- 2021/08/11 05:37 [entrez]
PHST- 2021/08/12 06:00 [pubmed]
PHST- 2021/11/20 06:00 [medline]
PHST- 2021/08/10 00:00 [pmc-release]
AID - 10.1186/s13071-021-04902-3 [pii]
AID - 4902 [pii]
AID - 10.1186/s13071-021-04902-3 [doi]
PST - epublish
SO  - Parasit Vectors. 2021 Aug 10;14(1):395. doi: 10.1186/s13071-021-04902-3.

PMID- 34367264
OWN - NLM
STAT- PubMed-not-MEDLINE
LR  - 20210810
IS  - 1664-8021 (Print)
IS  - 1664-8021 (Electronic)
IS  - 1664-8021 (Linking)
VI  - 12
DP  - 2021
TI  - Predicting Protein Therapeutic Candidates for Bovine Babesiosis Using Secondary 
      Structure Properties and Machine Learning.
PG  - 716132
LID - 10.3389/fgene.2021.716132 [doi]
LID - 716132
AB  - Bovine babesiosis causes significant annual global economic loss in the beef and 
      dairy cattle industry. It is a disease instigated from infection of red blood 
      cells by haemoprotozoan parasites of the genus Babesia in the phylum Apicomplexa. 
      Principal species are Babesia bovis, Babesia bigemina, and Babesia divergens. 
      There is no subunit vaccine. Potential therapeutic targets against babesiosis 
      include members of the exportome. This study investigates the novel use of 
      protein secondary structure characteristics and machine learning algorithms to 
      predict exportome membership probabilities. The premise of the approach is to 
      detect characteristic differences that can help classify one protein type from 
      another. Structural properties such as a protein's local conformational 
      classification states, backbone torsion angles ϕ (phi) and ψ (psi), 
      solvent-accessible surface area, contact number, and half-sphere exposure are 
      explored here as potential distinguishing protein characteristics. The presented 
      methods that exploit these structural properties via machine learning are shown 
      to have the capacity to detect exportome from non-exportome Babesia bovis 
      proteins with an 86-92% accuracy (based on 10-fold cross validation and 
      independent testing). These methods are encapsulated in freely available Linux 
      pipelines setup for automated, high-throughput processing. Furthermore, proposed 
      therapeutic candidates for laboratory investigation are provided for B. bovis, B. 
      bigemina, and two other haemoprotozoan species, Babesia canis, and Plasmodium 
      falciparum.
CI  - Copyright © 2021 Goodswen, Kennedy and Ellis.
FAU - Goodswen, Stephen J
AU  - Goodswen SJ
AD  - School of Life Sciences, University of Technology Sydney, Ultimo, NSW, Australia.
FAU - Kennedy, Paul J
AU  - Kennedy PJ
AD  - School of Computer Science, Faculty of Engineering and Information Technology and 
      the Australian Artificial Intelligence Institute, University of Technology 
      Sydney, Ultimo, NSW, Australia.
FAU - Ellis, John T
AU  - Ellis JT
AD  - School of Life Sciences, University of Technology Sydney, Ultimo, NSW, Australia.
LA  - eng
PT  - Journal Article
DEP - 20210723
PL  - Switzerland
TA  - Front Genet
JT  - Frontiers in genetics
JID - 101560621
PMC - PMC8343536
OTO - NOTNLM
OT  - Babesia bigemina
OT  - Babesia bovis
OT  - Babesia canis
OT  - exportome
OT  - machine learning
OT  - protein secondary structure
OT  - vaccine
COIS- The authors declare that the research was conducted in the absence of any 
      commercial or financial relationships that could be construed as a potential 
      conflict of interest.
EDAT- 2021/08/10 06:00
MHDA- 2021/08/10 06:01
PMCR- 2021/07/23
CRDT- 2021/08/09 06:30
PHST- 2021/05/28 00:00 [received]
PHST- 2021/06/28 00:00 [accepted]
PHST- 2021/08/09 06:30 [entrez]
PHST- 2021/08/10 06:00 [pubmed]
PHST- 2021/08/10 06:01 [medline]
PHST- 2021/07/23 00:00 [pmc-release]
AID - 10.3389/fgene.2021.716132 [doi]
PST - epublish
SO  - Front Genet. 2021 Jul 23;12:716132. doi: 10.3389/fgene.2021.716132. eCollection 
      2021.

PMID- 34316404
OWN - NLM
STAT- PubMed-not-MEDLINE
LR  - 20220425
IS  - 2167-8359 (Print)
IS  - 2167-8359 (Electronic)
IS  - 2167-8359 (Linking)
VI  - 9
DP  - 2021
TI  - Structural and immunological characterization of an epitope within the PAN motif 
      of ectodomain I in Babesia bovis apical membrane antigen 1 for vaccine 
      development.
PG  - e11765
LID - 10.7717/peerj.11765 [doi]
LID - e11765
AB  - BACKGROUND: Bovine babesiosis caused by Babesia bovis (B. bovis) has had a 
      significant effect on the mobility and mortality rates of the cattle industry 
      worldwide. Live-attenuated vaccines are currently being used in many endemic 
      countries, but their wide use has been limited for a number of reasons. Although 
      recombinant vaccines have been proposed as an alternative to live vaccines, such 
      vaccines are not commercially available to date. Apical membrane antigen-1 
      (AMA-1) is one of the leading candidates in the development of a vaccine against 
      diseases caused by apicomplexan parasite species. In Plasmodium falciparum (P. 
      falciparum) AMA-1 (PfAMA-1), several antibodies against epitopes in the 
      plasminogen, apple, and nematode (PAN) motif of PfAMA-1 domain I significantly 
      inhibited parasite growth. Therefore, the purpose of this study was to predict an 
      epitope from the PAN motif of domain I in the B. bovis AMA-1 (BbAMA-1) using a 
      combination of linear and conformational B-cell epitope prediction software. The 
      selected epitope was then bioinformatically analyzed, synthesized as a peptide 
      (sBbAMA-1), and then used to immunize a rabbit. Subsequently, in vitro growth- 
      and the invasion-inhibitory effects of the rabbit antiserum were immunologically 
      characterized. RESULTS: Our results demonstrated that the predicted BbAMA-1 
      epitope was located on the surface-exposed α-helix of the PAN motif in domain I 
      at the apex area between residues 181 and 230 with six polymorphic sites. 
      Subsequently, sBbAMA-1 elicited antibodies capable of recognizing the native 
      BbAMA-1 in immunoassays. Furthermore, anti-serum against sBbAMA-1 was 
      immunologically evaluated for its growth- and invasion-inhibitory effects on B. 
      bovis merozoites in vitro. Our results demonstrated that the rabbit anti-sBbAMA-1 
      serum at a dilution of 1:5 significantly inhibited (p < 0.05) the growth of B. 
      bovis merozoites by approximately 50-70% on days 3 and 4 of cultivation, along 
      with the invasion of merozoites by approximately 60% within 4 h of incubation 
      when compared to the control groups. CONCLUSION: Our results indicate that the 
      epitope predicted from the PAN motif of BbAMA-1 domain I is 
      neutralization-sensitive and may serve as a target antigen for vaccine 
      development against bovine babesiosis caused by B. bovis.
CI  - © 2021 Rittipornlertrak et al.
FAU - Rittipornlertrak, Amarin
AU  - Rittipornlertrak A
AD  - Graduate School of Veterinary Sciences, Chiang Mai University, Muang, Chiang Mai, 
      Thailand.
FAU - Nambooppha, Boondarika
AU  - Nambooppha B
AUID- ORCID: 0000-0002-9951-9915
AD  - Graduate School of Veterinary Sciences, Chiang Mai University, Muang, Chiang Mai, 
      Thailand.
FAU - Muenthaisong, Anucha
AU  - Muenthaisong A
AD  - Graduate School of Veterinary Sciences, Chiang Mai University, Muang, Chiang Mai, 
      Thailand.
FAU - Punyapornwithaya, Veerasak
AU  - Punyapornwithaya V
AD  - Department of Food Animal Clinic, Faculty of Veterinary Medicine, Chiang Mai 
      University, Muang, Chiang Mai, Thailand.
FAU - Tiwananthagorn, Saruda
AU  - Tiwananthagorn S
AUID- ORCID: 0000-0002-9066-7137
AD  - Department of Veterinary Bioscience and Veterinary Public Health, Faculty of 
      Veterinary Medicine, Chiang Mai University, Muang, Chiang Mai, Thailand.
FAU - Chung, Yang-Tsung
AU  - Chung YT
AD  - Department of Veterinary Medicine, College of Veterinary Medicine, National Chung 
      Hsing University, Taichung, Taichung, Taiwan.
FAU - Tuvshintulga, Bumduuren
AU  - Tuvshintulga B
AD  - National Research Center for Protozoan Diseases, Obihiro University of 
      Agriculture and Veterinary Medicine, Obihiro, Hokkaido, Japan.
FAU - Sivakumar, Thillaiampalam
AU  - Sivakumar T
AUID- ORCID: 0000-0002-1189-165X
AD  - National Research Center for Protozoan Diseases, Obihiro University of 
      Agriculture and Veterinary Medicine, Obihiro, Hokkaido, Japan.
FAU - Yokoyama, Naoaki
AU  - Yokoyama N
AD  - National Research Center for Protozoan Diseases, Obihiro University of 
      Agriculture and Veterinary Medicine, Obihiro, Hokkaido, Japan.
FAU - Sthitmatee, Nattawooti
AU  - Sthitmatee N
AUID- ORCID: 0000-0002-2329-8802
AD  - Department of Veterinary Bioscience and Veterinary Public Health, Faculty of 
      Veterinary Medicine, Chiang Mai University, Muang, Chiang Mai, Thailand.
LA  - eng
PT  - Journal Article
DEP - 20210716
PL  - United States
TA  - PeerJ
JT  - PeerJ
JID - 101603425
PMC - PMC8288113
OTO - NOTNLM
OT  - Apical membrane antigen 1
OT  - Babesia bovis
OT  - Growth-inhibition
OT  - Invasion-inhibition
OT  - Synthetic peptide
COIS- The authors declare that they have no competing interests.
EDAT- 2021/07/29 06:00
MHDA- 2021/07/29 06:01
PMCR- 2021/07/16
CRDT- 2021/07/28 06:33
PHST- 2021/04/02 00:00 [received]
PHST- 2021/06/22 00:00 [accepted]
PHST- 2021/07/28 06:33 [entrez]
PHST- 2021/07/29 06:00 [pubmed]
PHST- 2021/07/29 06:01 [medline]
PHST- 2021/07/16 00:00 [pmc-release]
AID - 11765 [pii]
AID - 10.7717/peerj.11765 [doi]
PST - epublish
SO  - PeerJ. 2021 Jul 16;9:e11765. doi: 10.7717/peerj.11765. eCollection 2021.

PMID- 33753093
OWN - NLM
STAT- MEDLINE
DCOM- 20211011
LR  - 20220531
IS  - 1879-0135 (Electronic)
IS  - 0020-7519 (Linking)
VI  - 51
IP  - 8
DP  - 2021 Jul
TI  - The key to egress? Babesia bovis perforin-like protein 1 (PLP1) with hemolytic 
      capacity is required for blood stage replication and is involved in the exit of 
      the parasite from the host cell.
PG  - 643-658
LID - S0020-7519(21)00110-7 [pii]
LID - 10.1016/j.ijpara.2020.12.010 [doi]
AB  - Bovine babesiosis is a tick-borne disease caused by apicomplexan parasites of the 
      Babesia genus that represents a major constraint to livestock production 
      worldwide. Currently available vaccines are based on live parasites which have 
      archetypal limitations. Our goal is to identify candidate antigens so that new 
      and effective vaccines against Babesia may be developed. The perforin-like 
      protein (PLP) family has been identified as a key player in cell traversal and 
      egress in related apicomplexans and it was also identified in Babesia, but its 
      function in this parasite remains unknown. The aim of this work was to define the 
      PLP family in Babesia and functionally characterize PLP1, a representative member 
      of the family in Babesia bovis. Bioinformatic analyses demonstrate a variable 
      number of plp genes (four to eight) in the genomes of six different Babesia spp. 
      and conservation of the family members at the secondary and tertiary structure 
      levels. We demonstrate here that Babesia PLPs contain the critical domains 
      present in other apicomplexan PLPs to display the lytic capacity. We then focused 
      on the functional characterization of PLP1 of B. bovis, both in vitro and in 
      vivo. PLP1 is expressed and exposed to the host immune system during infection 
      and has high hemolytic capacity under a wide range of conditions in vitro. A B. 
      bovis plp1 knockout line displayed a decreased growth rate in vitro compared with 
      the wild type strain and a peculiar phenotype consisting of multiple parasites 
      within a single red blood cell, although at low frequency. This phenotype 
      suggests that the lack of PLP1 has a negative impact on the mechanism of 
      egression of the parasite and, therefore, on its capacity to proliferate. It is 
      possible that PLP1 is associated with other proteins in the processes of invasion 
      and egress, which were found to have redundant mechanisms in related 
      apicomplexans. Future work will be focused on unravelling the network of proteins 
      involved in these essential parasite functions.
CI  - Copyright © 2021 Australian Society for Parasitology. Published by Elsevier Ltd. 
      All rights reserved.
FAU - Paoletta, Martina Soledad
AU  - Paoletta MS
AD  - Instituto de Agrobiotecnología y Biología Molecular (IABIMO) INTA - CONICET, De 
      Los Reseros y Dr. Nicolás Repetto s/n, P.O. Box 25 (B1712WAA), Castelar, Buenos 
      Aires, Argentina.
FAU - Laughery, Jacob Michael
AU  - Laughery JM
AD  - Department of Veterinary Microbiology and Pathology, Washington State University, 
      Pullman, WA 99164, USA.
FAU - Arias, Ludmila Sol López
AU  - Arias LSL
AD  - Instituto de Agrobiotecnología y Biología Molecular (IABIMO) INTA - CONICET, De 
      Los Reseros y Dr. Nicolás Repetto s/n, P.O. Box 25 (B1712WAA), Castelar, Buenos 
      Aires, Argentina.
FAU - Ortiz, José Manuel Jaramillo
AU  - Ortiz JMJ
AD  - Instituto de Agrobiotecnología y Biología Molecular (IABIMO) INTA - CONICET, De 
      Los Reseros y Dr. Nicolás Repetto s/n, P.O. Box 25 (B1712WAA), Castelar, Buenos 
      Aires, Argentina.
FAU - Montenegro, Valeria Noely
AU  - Montenegro VN
AD  - Instituto de Agrobiotecnología y Biología Molecular (IABIMO) INTA - CONICET, De 
      Los Reseros y Dr. Nicolás Repetto s/n, P.O. Box 25 (B1712WAA), Castelar, Buenos 
      Aires, Argentina.
FAU - Petrigh, Romina
AU  - Petrigh R
AD  - Instituto de Agrobiotecnología y Biología Molecular (IABIMO) INTA - CONICET, De 
      Los Reseros y Dr. Nicolás Repetto s/n, P.O. Box 25 (B1712WAA), Castelar, Buenos 
      Aires, Argentina.
FAU - Ueti, Massaro W
AU  - Ueti MW
AD  - Department of Veterinary Microbiology and Pathology, Washington State University, 
      Pullman, WA 99164, USA; Animal Disease Research Unit, USDA-ARS, Washington State 
      University, 3003 ADBF, P.O. Box 646630, Pullman, WA 99164, USA.
FAU - Suarez, Carlos Esteban
AU  - Suarez CE
AD  - Department of Veterinary Microbiology and Pathology, Washington State University, 
      Pullman, WA 99164, USA; Animal Disease Research Unit, USDA-ARS, Washington State 
      University, 3003 ADBF, P.O. Box 646630, Pullman, WA 99164, USA.
FAU - Farber, Marisa Diana
AU  - Farber MD
AD  - Instituto de Agrobiotecnología y Biología Molecular (IABIMO) INTA - CONICET, De 
      Los Reseros y Dr. Nicolás Repetto s/n, P.O. Box 25 (B1712WAA), Castelar, Buenos 
      Aires, Argentina.
FAU - Wilkowsky, Silvina Elizabeth
AU  - Wilkowsky SE
AD  - Instituto de Agrobiotecnología y Biología Molecular (IABIMO) INTA - CONICET, De 
      Los Reseros y Dr. Nicolás Repetto s/n, P.O. Box 25 (B1712WAA), Castelar, Buenos 
      Aires, Argentina. Electronic address: wilkowsky.silvina@inta.gob.ar.
LA  - eng
PT  - Journal Article
PT  - Research Support, Non-U.S. Gov't
PT  - Research Support, U.S. Gov't, Non-P.H.S.
DEP - 20210320
PL  - England
TA  - Int J Parasitol
JT  - International journal for parasitology
JID - 0314024
RN  - 126465-35-8 (Perforin)
SB  - IM
MH  - Animals
MH  - *Babesia
MH  - *Babesia bovis/genetics
MH  - *Babesiosis
MH  - Cattle
MH  - *Cattle Diseases
MH  - *Parasites
MH  - Perforin
OTO - NOTNLM
OT  - Babesia bovis
OT  - Hemolysis assay
OT  - Membrane attack complex/perforin (MACPF) domain
OT  - Perforin-like protein
OT  - Pore forming protein
OT  - Transfection
EDAT- 2021/03/24 06:00
MHDA- 2021/10/12 06:00
CRDT- 2021/03/23 06:14
PHST- 2020/06/19 00:00 [received]
PHST- 2020/11/27 00:00 [revised]
PHST- 2020/12/03 00:00 [accepted]
PHST- 2021/03/24 06:00 [pubmed]
PHST- 2021/10/12 06:00 [medline]
PHST- 2021/03/23 06:14 [entrez]
AID - S0020-7519(21)00110-7 [pii]
AID - 10.1016/j.ijpara.2020.12.010 [doi]
PST - ppublish
SO  - Int J Parasitol. 2021 Jul;51(8):643-658. doi: 10.1016/j.ijpara.2020.12.010. Epub 
      2021 Mar 20.

PMID- 33879245
OWN - NLM
STAT- MEDLINE
DCOM- 20211005
LR  - 20211109
IS  - 1756-3305 (Electronic)
IS  - 1756-3305 (Linking)
VI  - 14
IP  - 1
DP  - 2021 Apr 20
TI  - Assessment of Babesia bovis 6cys A and 6cys B as components of transmission 
      blocking vaccines for babesiosis.
PG  - 210
LID - 10.1186/s13071-021-04712-7 [doi]
LID - 210
AB  - BACKGROUND: Babesia bovis reproduces sexually in the gut of its tick vector 
      Rhipicephalus microplus, which involves expression of 6cys A and 6cys B proteins. 
      Members of the widely conserved 6cys superfamily are candidates for transmission 
      blocking vaccines (TBV), but intricacies in the immunogenicity of the 6cys 
      proteins in the related Plasmodium parasites required the identification of 
      transmission blocking domains in these molecules for vaccine design. Hereby, the 
      immunogenic efficacy of recombinant (r) B. bovis 6cys A and B proteins as a TBV 
      formulation was studied. METHODS: The immunogenicity of r6cys A and 6cys B 
      proteins expressed in a eukaryotic system was evaluated in a cattle immunization 
      trial (3 immunized and 3 control calves). A B. bovis sexual stage induction in 
      vitro inhibition assay to assess the ability of antibodies to block the 
      production of sexual forms by the parasite was developed. RESULTS: Immunized 
      cattle generated antibodies against r6cys A and r6cys B that were unable to block 
      sexual reproduction of the parasite in ticks. Additionally, these antibodies also 
      failed in recognizing native 6cys A and 6cys B and peptides representing 6cys A 
      and 6cys B functional domains and in inhibiting the development of sexual forms 
      in an in vitro induction system. In contrast, rabbit antibodies generated against 
      synthetic peptides representing predicted B-cell epitopes of 6cys A and 6cys B 
      recognized recombinant and native forms of both 6cys proteins as well as peptides 
      representing 6cys A and 6cys B functional domains and were able to neutralize 
      development of sexual forms of the parasite in vitro. CONCLUSIONS: These data, 
      combined with similar work performed on Plasmodium 6cys proteins, indicate that 
      an effective 6cys protein-based TBV against B. bovis will require identifying and 
      targeting selected regions of proteins containing epitopes able to reduce 
      transmission.
FAU - Alzan, Heba F
AU  - Alzan HF
AUID- ORCID: 0000-0002-0260-7813
AD  - Department of Veterinary Microbiology and Pathology, College of Veterinary 
      Medicine, Washington State University, Pullman, WA, USA. Heba.alzan@wsu.edu.
AD  - Parasitology and Animal Diseases Department, National Research Center, Dokki, 
      Giza, Egypt. Heba.alzan@wsu.edu.
AD  - Tick and Tick-Borne Disease Research Unit, National Research Center, Dokki, Giza, 
      12622, Egypt. Heba.alzan@wsu.edu.
FAU - Bastos, Reginaldo G
AU  - Bastos RG
AD  - Department of Veterinary Microbiology and Pathology, College of Veterinary 
      Medicine, Washington State University, Pullman, WA, USA.
FAU - Ueti, Massaro W
AU  - Ueti MW
AD  - Department of Veterinary Microbiology and Pathology, College of Veterinary 
      Medicine, Washington State University, Pullman, WA, USA.
AD  - Animal Disease Research Unit, United States Department of Agricultural - 
      Agricultural Research Service, Pullman, WA, USA.
FAU - Laughery, Jacob M
AU  - Laughery JM
AD  - Department of Veterinary Microbiology and Pathology, College of Veterinary 
      Medicine, Washington State University, Pullman, WA, USA.
FAU - Rathinasamy, Vignesh A
AU  - Rathinasamy VA
AD  - Australian Institute of Tropical Health and Medicine, James Cook University, 
      Cairns, Queensland, Australia.
FAU - Cooke, Brian M
AU  - Cooke BM
AD  - Australian Institute of Tropical Health and Medicine, James Cook University, 
      Cairns, Queensland, Australia.
FAU - Suarez, Carlos E
AU  - Suarez CE
AD  - Department of Veterinary Microbiology and Pathology, College of Veterinary 
      Medicine, Washington State University, Pullman, WA, USA. carlos.suarez@usda.gov.
AD  - Animal Disease Research Unit, United States Department of Agricultural - 
      Agricultural Research Service, Pullman, WA, USA. carlos.suarez@usda.gov.
LA  - eng
GR  - Grant 108525/International Development Research Center (IDRC)/
GR  - DP180102584/Australian Research Council/
GR  - ARS-USDA CRIS 2090-32000-039-00-D/United States Department of Agriculture/
PT  - Journal Article
DEP - 20210420
PL  - England
TA  - Parasit Vectors
JT  - Parasites & vectors
JID - 101462774
RN  - 0 (Antibodies, Protozoan)
RN  - 0 (Protozoan Proteins)
RN  - 0 (Protozoan Vaccines)
SB  - IM
MH  - Animals
MH  - Antibodies, Protozoan/immunology
MH  - Babesia bovis/genetics/*immunology/physiology
MH  - Babesiosis/immunology/parasitology/*prevention & control/transmission
MH  - Cattle
MH  - Cattle Diseases/parasitology/*prevention & control/transmission
MH  - Drug Evaluation, Preclinical
MH  - Female
MH  - Male
MH  - Protozoan Proteins/administration & dosage/genetics/*immunology
MH  - Protozoan Vaccines/administration & dosage/genetics/*immunology
MH  - Rabbits
MH  - Reproduction
MH  - Rhipicephalus/parasitology/physiology
PMC - PMC8056569
OTO - NOTNLM
OT  - Babesia bovis
OT  - Neutralizing antibodies
OT  - Recombinant proteins
OT  - Rhipicephalus microplus
OT  - Sexual stages
OT  - Synthetic peptides
OT  - Tick
OT  - Transmission blocking vaccine
COIS- The authors declare that they have no competing interests.
EDAT- 2021/04/22 06:00
MHDA- 2021/10/06 06:00
PMCR- 2021/04/20
CRDT- 2021/04/21 05:45
PHST- 2021/02/01 00:00 [received]
PHST- 2021/03/31 00:00 [accepted]
PHST- 2021/04/21 05:45 [entrez]
PHST- 2021/04/22 06:00 [pubmed]
PHST- 2021/10/06 06:00 [medline]
PHST- 2021/04/20 00:00 [pmc-release]
AID - 10.1186/s13071-021-04712-7 [pii]
AID - 4712 [pii]
AID - 10.1186/s13071-021-04712-7 [doi]
PST - epublish
SO  - Parasit Vectors. 2021 Apr 20;14(1):210. doi: 10.1186/s13071-021-04712-7.

PMID- 33572875
OWN - NLM
STAT- PubMed-not-MEDLINE
LR  - 20210316
IS  - 2076-0817 (Print)
IS  - 2076-0817 (Electronic)
IS  - 2076-0817 (Linking)
VI  - 10
IP  - 2
DP  - 2021 Jan 29
TI  - Experimental Infection of Calves with Transfected Attenuated Babesia bovis 
      Expressing the Rhipicephalus microplus Bm86 Antigen and eGFP Marker: Preliminary 
      Studies towards a Dual Anti-Tick/Babesia Vaccine.
LID - 10.3390/pathogens10020135 [doi]
LID - 135
AB  - Bovine babesiosis, caused by Babesia bovis and B. bigemina, is a major tick-borne 
      disease of cattle with global economic impact. The disease can be prevented using 
      integrated control measures including attenuated Babesia vaccines, babesicidal 
      drugs, and tick control approaches. Vaccination of cattle with the Rhipicephalus 
      microplus Bm86-based recombinant vaccine reduces the fitness of R. microplus and 
      R. annulatus, but several booster inoculations are required to maintain 
      protection. Herein, we generated a stable transfected strain of B. bovis 
      expressing an enhanced GFP (eGFP) and a chimeric version of Bm86 (B. 
      bovis/Bm86/eGFP). The eGFP was expressed in the parasite cytoplasm, whereas Bm86 
      was displayed on the surface of merozoites. Three splenectomized calves 
      experimentally infected with B. bovis/Bm86/eGFP showed mild signs of acute 
      disease and developed long-lasting antibody responses to B. bovis and native 
      Bm86. No evidence of sequestration of parasites in the cerebral capillaries was 
      found upon postmortem analysis, confirming attenuation of the strain. This is the 
      first report of transfected B. bovis expressing the tick antigen Bm86 on the 
      merozoite surface that elicits an antibody response to native Bm86. These results 
      represent a proof of concept for a novel live, attenuated, tagged dual-vaccine 
      approach to attempt simultaneous control of babesiosis and tick infestation.
FAU - Mazuz, Monica L
AU  - Mazuz ML
AD  - Division of Parasitology, Kimron Veterinary Institute, P.O.B. 12, Bet Dagan 
      50250, Israel.
FAU - Laughery, Jacob M
AU  - Laughery JM
AD  - Department of Veterinary Microbiology and Pathology, College of Veterinary 
      Medicine, Washington State University, Pullman, WA 99164-7040, USA.
FAU - Lebovitz, Benjamin
AU  - Lebovitz B
AD  - Division of Parasitology, Kimron Veterinary Institute, P.O.B. 12, Bet Dagan 
      50250, Israel.
FAU - Yasur-Landau, Daniel
AU  - Yasur-Landau D
AD  - Division of Parasitology, Kimron Veterinary Institute, P.O.B. 12, Bet Dagan 
      50250, Israel.
FAU - Rot, Assael
AU  - Rot A
AD  - Division of Parasitology, Kimron Veterinary Institute, P.O.B. 12, Bet Dagan 
      50250, Israel.
FAU - Bastos, Reginaldo G
AU  - Bastos RG
AD  - Department of Veterinary Microbiology and Pathology, College of Veterinary 
      Medicine, Washington State University, Pullman, WA 99164-7040, USA.
FAU - Edery, Nir
AU  - Edery N
AD  - Division of Pathology, Kimron Veterinary Institute, P.O.B. 12, Bet Dagan 50250, 
      Israel.
FAU - Fleiderovitz, Ludmila
AU  - Fleiderovitz L
AD  - Division of Parasitology, Kimron Veterinary Institute, P.O.B. 12, Bet Dagan 
      50250, Israel.
FAU - Levi, Maayan Margalit
AU  - Levi MM
AD  - Division of Parasitology, Kimron Veterinary Institute, P.O.B. 12, Bet Dagan 
      50250, Israel.
FAU - Suarez, Carlos E
AU  - Suarez CE
AD  - Department of Veterinary Microbiology and Pathology, College of Veterinary 
      Medicine, Washington State University, Pullman, WA 99164-7040, USA.
AD  - Animal Disease Research Unit, Agricultural Research Service, USDA, WSU, Pullman, 
      WA 99164-6630, USA.
LA  - eng
GR  - US-4700-14/United States - Israel Binational Agricultural Research and 
      Development Fund/
GR  - Current Research Information System Project No. 2090-32000-039-00D/United States 
      Department of Agriculture-Agriculture Research Service/
PT  - Journal Article
DEP - 20210129
PL  - Switzerland
TA  - Pathogens
JT  - Pathogens (Basel, Switzerland)
JID - 101596317
PMC - PMC7911397
OTO - NOTNLM
OT  - Babesia bovis
OT  - anti-Babesia vaccine
OT  - anti-tick vaccine
OT  - transfected B. bovis
COIS- The authors declare no conflict of interest.
EDAT- 2021/02/13 06:00
MHDA- 2021/02/13 06:01
PMCR- 2021/01/29
CRDT- 2021/02/12 01:03
PHST- 2020/12/09 00:00 [received]
PHST- 2021/01/25 00:00 [revised]
PHST- 2021/01/26 00:00 [accepted]
PHST- 2021/02/12 01:03 [entrez]
PHST- 2021/02/13 06:00 [pubmed]
PHST- 2021/02/13 06:01 [medline]
PHST- 2021/01/29 00:00 [pmc-release]
AID - pathogens10020135 [pii]
AID - pathogens-10-00135 [pii]
AID - 10.3390/pathogens10020135 [doi]
PST - epublish
SO  - Pathogens. 2021 Jan 29;10(2):135. doi: 10.3390/pathogens10020135.

PMID- 33261638
OWN - NLM
STAT- MEDLINE
DCOM- 20210806
LR  - 20210819
IS  - 1756-3305 (Electronic)
IS  - 1756-3305 (Linking)
VI  - 13
IP  - 1
DP  - 2020 Dec 1
TI  - Identification and characterization of a Babesia bigemina thrombospondin-related 
      superfamily member, TRAP-1: a novel antigen containing neutralizing epitopes 
      involved in merozoite invasion.
PG  - 602
LID - 10.1186/s13071-020-04469-5 [doi]
LID - 602
AB  - BACKGROUND: Thrombospondin-related anonymous protein (TRAP) has been described as 
      a potential vaccine candidate for several diseases caused by apicomplexan 
      parasites. However, this protein and members of this family have not yet been 
      characterized in Babesia bigemina, one of the most prevalent species causing 
      bovine babesiosis. METHODS: The 3186-bp Babesia bigemina TRAP-1 (BbiTRAP-1) gene 
      was identified by a bioinformatics search using the B. bovis TRAP-1 sequence. 
      Members of the TRAP and TRAP-related protein families (TRP) were identified in 
      Babesia and Theileria through a search of the TSP-1 adhesive domain, which is the 
      hallmark motif in both proteins. Structural modeling and phylogenetic analysis 
      were performed with the identified TRAP proteins. A truncated recombinant 
      BbiTRAP-1 that migrates at approximately 107 kDa and specific antisera were 
      produced and used in Western blot analysis and indirect fluorescent antibody 
      tests (IFAT). B-cell epitopes with neutralizing activity in BbiTRAP-1 were 
      defined by enzyme-linked immunosorbent assays (ELISA) and invasion assays. 
      RESULTS: Three members of the TRAP family of proteins were identified in B. 
      bigemina (BbiTRAP-1 to -3). All are type 1 transmembrane proteins containing the 
      von Willebrand factor A (vWFA), thrombospondin type 1 (TSP-1), and cytoplasmic 
      C-terminus domains, as well as transmembrane regions. The BbiTRAP-1 predicted 
      structure also contains a metal ion-dependent adhesion site for interaction with 
      the host cell. The TRP family in Babesia and Theileria species contains the 
      canonical TSP-1 domain but lacks the vWFA domain and together with TRAP define a 
      novel gene superfamily. A variable number of tandem repeat units are present in 
      BbiTRAP-1 and could be used for strain genotyping. Western blot and IFAT analysis 
      confirmed the expression of BbiTRAP-1 by blood-stage parasites. Partial 
      recognition by a panel of sera from B. bigemina-infected cattle in ELISAs using 
      truncated BbiTRAP-1 suggests that this protein is not an immunodominant antigen. 
      Additionally, bovine anti-recombinant BbiTRAP-1 antibodies were found to be 
      capable of neutralizing merozoite invasion in vitro. CONCLUSIONS: We have 
      identified the TRAP and TRP gene families in several Babesia and Theileria 
      species and characterized BbiTRAP-1 as a novel antigen of B. bigemina. The 
      functional relevance and presence of neutralization-sensitive B-cell epitopes 
      suggest that BbiTRAP-1 could be included in tests for future vaccine candidates 
      against B. bigemina.
FAU - Montenegro, Valeria Noely
AU  - Montenegro VN
AD  - Instituto de Agrobiotecnología y Biología Molecular (IABIMO) (INTA-CONICET), De 
      Los Reseros y Dr. Nicolás Repetto s/N, P.O. Box 25, B1712WAA, Castelar, Buenos 
      Aires, Argentina.
FAU - Paoletta, Martina Soledad
AU  - Paoletta MS
AD  - Instituto de Agrobiotecnología y Biología Molecular (IABIMO) (INTA-CONICET), De 
      Los Reseros y Dr. Nicolás Repetto s/N, P.O. Box 25, B1712WAA, Castelar, Buenos 
      Aires, Argentina.
FAU - Jaramillo Ortiz, José M
AU  - Jaramillo Ortiz JM
AD  - Instituto de Agrobiotecnología y Biología Molecular (IABIMO) (INTA-CONICET), De 
      Los Reseros y Dr. Nicolás Repetto s/N, P.O. Box 25, B1712WAA, Castelar, Buenos 
      Aires, Argentina.
FAU - Suarez, Carlos E
AU  - Suarez CE
AD  - Department of Veterinary Microbiology and Pathology, Washington State University, 
      Pullman, WA, 99164, USA.
AD  - Animal Disease Research Unit, U.S. Department of Agriculture-Agricultural 
      Research Service (USDA-ARS), Washington State University, 3003 ADBF, P.O. Box 
      646630, Pullman, WA, 99164, USA.
FAU - Wilkowsky, Silvina Elizabeth
AU  - Wilkowsky SE
AD  - Instituto de Agrobiotecnología y Biología Molecular (IABIMO) (INTA-CONICET), De 
      Los Reseros y Dr. Nicolás Repetto s/N, P.O. Box 25, B1712WAA, Castelar, Buenos 
      Aires, Argentina. wilkowsky.silvina@inta.gob.ar.
LA  - eng
GR  - PICT 2015.626/Fondo para la Investigación Científica y Tecnológica/
PT  - Journal Article
DEP - 20201201
PL  - England
TA  - Parasit Vectors
JT  - Parasites & vectors
JID - 101462774
RN  - 0 (Protozoan Proteins)
RN  - 0 (Thrombospondin 1)
SB  - IM
MH  - Amino Acid Motifs
MH  - Amino Acid Sequence
MH  - Animals
MH  - Babesia/classification/genetics/growth & development/*immunology
MH  - Babesiosis/*parasitology
MH  - Cattle
MH  - Cattle Diseases/*parasitology
MH  - Female
MH  - Male
MH  - Merozoites/chemistry/genetics/growth & development/*immunology
MH  - Mice
MH  - Mice, Inbred BALB C
MH  - Multigene Family
MH  - Phylogeny
MH  - Protozoan Proteins/*chemistry/genetics/*immunology
MH  - Sequence Alignment
MH  - Thrombospondin 1/*chemistry/genetics/*immunology
PMC - PMC7705850
OTO - NOTNLM
OT  - Babesia bigemina
OT  - Babesiosis
OT  - TRAP and TRP protein families
OT  - Thrombospondin-related anonymous protein 1
COIS- Not applicable.
EDAT- 2020/12/03 06:00
MHDA- 2021/08/07 06:00
PMCR- 2020/12/01
CRDT- 2020/12/02 05:21
PHST- 2020/07/29 00:00 [received]
PHST- 2020/11/05 00:00 [accepted]
PHST- 2020/12/02 05:21 [entrez]
PHST- 2020/12/03 06:00 [pubmed]
PHST- 2021/08/07 06:00 [medline]
PHST- 2020/12/01 00:00 [pmc-release]
AID - 10.1186/s13071-020-04469-5 [pii]
AID - 4469 [pii]
AID - 10.1186/s13071-020-04469-5 [doi]
PST - epublish
SO  - Parasit Vectors. 2020 Dec 1;13(1):602. doi: 10.1186/s13071-020-04469-5.

PMID- 33091630
OWN - NLM
STAT- Publisher
LR  - 20240222
IS  - 1873-2550 (Electronic)
IS  - 0304-4017 (Linking)
VI  - 287
DP  - 2020 Oct 16
TI  - Characterization of GASA-1, a new vaccine candidate antigen of Babesia bovis.
PG  - 109275
LID - S0304-4017(20)30255-7 [pii]
LID - 10.1016/j.vetpar.2020.109275 [doi]
AB  - Surface proteins bound to the cell membrane by glycosylphosphatidylinositol (GPI) 
      anchors are considered essential for the survival of pathogenic protozoans. In 
      the case of the tick-transmitted hemoparasite Babesia bovis, the most virulent 
      causative agent of bovine babesiosis, the GPI-anchored proteome was recently 
      unraveled by an in silico approach. In this work, one of the identified proteins, 
      GASA-1 (GPI-Anchored Surface Antigen-1), was thoroughly characterized. GASA-1 is 
      179 aa long and has the characteristic features of a GPI-anchored protein, 
      including a signal peptide, a hydrophilic core and a hydrophobic tail that 
      harbors a GPI anchor signal. Transcriptomic analysis shows that it is expressed 
      in pathogenic and attenuated B. bovis strains. Notably, the gasa-1 gene has 
      syntenic counterparts in B. bigemina and B. ovata, which also encode GPI-anchored 
      proteins. This is highly unusual since all piroplasmid GPI-anchored proteins 
      described so far have been found to be species-specific. Sequencing of gasa-1 
      alleles from B. bovis geographical isolates originating from Argentina, USA, 
      Brazil, Mexico and Australia showed over 98 % identity in both nucleotide and 
      amino acid sequences. A recombinant form of GASA-1 (rGASA-1) was generated in E. 
      coli and anti-rGASA-1 antibodies were raised in mice. Fixed and live 
      immunofluorescence assays showed that GASA-1 is expressed in in vitro cultured B. 
      bovis merozoites and surface-exposed. Moreover, incubation of B. bovis in vitro 
      cultures with anti-GASA-1 antibodies partially, but significantly, reduced 
      erythrocyte invasion, indicating that this protein bears neutralization-sensitive 
      antibody epitopes. Splenocytes of rGASA-1-inoculated mice showed a specific 
      proliferative response when exposed to the recombinant protein, indicating that 
      GASA-1 bears T-cell epitopes. Finally, sera from a group of B. bovis-infected 
      cattle reacted with the recombinant protein, demonstrating that GASA-1 is 
      expressed during natural infection of bovines with B. bovis, and suggesting that 
      it is immunodominant. The high degree of conservation among B. bovis isolates and 
      the presence of syntenic genes in other Babesia species suggest a relevant role 
      of GASA-1 and GASA-1-like proteins for parasite survival, especially considering 
      that, due to their surface location, they are exposed to the selection pressure 
      of the host immune system. The highlighted features of GASA-1 make it an 
      interesting candidate for the development of vaccines against bovine babesiosis.
CI  - Crown Copyright © 2020. Published by Elsevier B.V. All rights reserved.
FAU - Flores, Daniela A
AU  - Flores DA
AD  - Instituto de Patobiologia Veterinaria, Centro de Investigaciones en Ciencias 
      Veterinarias y Agronomicas (CICVyA), Instituto Nacional de Tecnologia 
      Agropecuaria (INTA), Hurlingham, Argentina; Consejo Nacional de Investigaciones 
      Cientificas y Tecnologicas (CONICET), Buenos Aires, Argentina.
FAU - Rodriguez, Anabel E
AU  - Rodriguez AE
AD  - Instituto de Patobiologia Veterinaria, Centro de Investigaciones en Ciencias 
      Veterinarias y Agronomicas (CICVyA), Instituto Nacional de Tecnologia 
      Agropecuaria (INTA), Hurlingham, Argentina.
FAU - Tomazic, Mariela L
AU  - Tomazic ML
AD  - Instituto de Patobiologia Veterinaria, Centro de Investigaciones en Ciencias 
      Veterinarias y Agronomicas (CICVyA), Instituto Nacional de Tecnologia 
      Agropecuaria (INTA), Hurlingham, Argentina; Consejo Nacional de Investigaciones 
      Cientificas y Tecnologicas (CONICET), Buenos Aires, Argentina.
FAU - Torioni de Echaide, Susana
AU  - Torioni de Echaide S
AD  - Estacion Experimental Agricola Rafaela, INTA, Santa Fe, Argentina.
FAU - Echaide, Ignacio
AU  - Echaide I
AD  - Estacion Experimental Agricola Rafaela, INTA, Santa Fe, Argentina.
FAU - Zamorano, Patricia
AU  - Zamorano P
AD  - Instituto de Patobiologia Veterinaria, Centro de Investigaciones en Ciencias 
      Veterinarias y Agronomicas (CICVyA), Instituto Nacional de Tecnologia 
      Agropecuaria (INTA), Hurlingham, Argentina; Instituto de Virologia e Innovaciones 
      Tecnologicas, CICVyA, INTA, Argentina.
FAU - Langellotti, Cecilia
AU  - Langellotti C
AD  - Instituto de Patobiologia Veterinaria, Centro de Investigaciones en Ciencias 
      Veterinarias y Agronomicas (CICVyA), Instituto Nacional de Tecnologia 
      Agropecuaria (INTA), Hurlingham, Argentina; Instituto de Virologia e Innovaciones 
      Tecnologicas, CICVyA, INTA, Argentina.
FAU - Araujo, Flabio R
AU  - Araujo FR
AD  - EMBRAPA, Campo Grande, Brazil.
FAU - Rolls, Peter
AU  - Rolls P
AD  - Department of Agriculture & Fisheries, Tick Fever Centre, Queensland, Australia.
FAU - Schnittger, Leonhard
AU  - Schnittger L
AD  - Instituto de Patobiologia Veterinaria, Centro de Investigaciones en Ciencias 
      Veterinarias y Agronomicas (CICVyA), Instituto Nacional de Tecnologia 
      Agropecuaria (INTA), Hurlingham, Argentina; Consejo Nacional de Investigaciones 
      Cientificas y Tecnologicas (CONICET), Buenos Aires, Argentina.
FAU - Florin-Christensen, Monica
AU  - Florin-Christensen M
AD  - Instituto de Patobiologia Veterinaria, Centro de Investigaciones en Ciencias 
      Veterinarias y Agronomicas (CICVyA), Instituto Nacional de Tecnologia 
      Agropecuaria (INTA), Hurlingham, Argentina; Consejo Nacional de Investigaciones 
      Cientificas y Tecnologicas (CONICET), Buenos Aires, Argentina. Electronic 
      address: jacobsen.monica@inta.gob.ar.
LA  - eng
PT  - Journal Article
DEP - 20201016
PL  - Netherlands
TA  - Vet Parasitol
JT  - Veterinary parasitology
JID - 7602745
SB  - IM
OTO - NOTNLM
OT  - Bovine babesiosis
OT  - Glycosylphosphatidylinositol
OT  - Subunit vaccines
OT  - Surface antigen
EDAT- 2020/10/23 06:00
MHDA- 2020/10/23 06:00
CRDT- 2020/10/22 20:12
PHST- 2020/07/09 00:00 [received]
PHST- 2020/10/12 00:00 [revised]
PHST- 2020/10/13 00:00 [accepted]
PHST- 2020/10/23 06:00 [pubmed]
PHST- 2020/10/23 06:00 [medline]
PHST- 2020/10/22 20:12 [entrez]
AID - S0304-4017(20)30255-7 [pii]
AID - 10.1016/j.vetpar.2020.109275 [doi]
PST - aheadofprint
SO  - Vet Parasitol. 2020 Oct 16;287:109275. doi: 10.1016/j.vetpar.2020.109275.

PMID- 31231975
OWN - NLM
STAT- MEDLINE
DCOM- 20201030
LR  - 20201030
IS  - 1865-1682 (Electronic)
IS  - 1865-1674 (Linking)
VI  - 67 Suppl 2
DP  - 2020 Jul
TI  - Identification of conserved peptides containing B-cell epitopes of Babesia bovis 
      AMA-1 and their potential as diagnostics candidates.
PG  - 60-68
LID - 10.1111/tbed.13213 [doi]
AB  - The apical membrane antigen 1 (AMA-1) is a protein of the micronemes that is 
      present in all organisms of the phylum Apicomplexa; it has been shown that AMA-1 
      plays an essential role for parasite invasion to target cells. It has been 
      reported that AMA-1 is conserved among different isolates of Babesia; however, it 
      is unknown whether the protein contains conserved B-cell epitopes and whether 
      these epitopes are recognized by antibodies from cattle in endemic areas. In this 
      research, using an in silico analysis, four peptides were designed containing 
      exposed and conserved linear B-cell epitopes from the extracellular region of 
      Babesia bovis AMA-1. The selected peptides were chemically synthesized, and then 
      each peptide was emulsified and used to immunize two bovines per peptide. The 
      antibodies produced against these peptides were able to recognize 
      intra-erythrocytic parasites in an IFAT, except peptide 4, which was insoluble. 
      The synthetic peptides were covalently fixed to the wells of an ELISA plate and 
      incubated with sera from B. bovis naturally infected cattle. Peptides P2AMA and 
      P3AMA were recognized by the sera of naturally infected cattle from different 
      regions of Mexico. Statistical analysis showed that the ELISA test for peptides 
      P2AMA and P3AMA had a concordance of 91.2% and 61.1% compared to the IFAT, a 
      sensitivity of 94.56% and 71.74%, and a specificity of 76.19% and 14.2%, 
      respectively. The presence of antibodies in bovine sera from endemic areas that 
      bind to the identified peptides indicates that AMA-1 from B. bovis has conserved 
      B-cell epitopes involved in the immune response under natural conditions. 
      However, to propose their use as vaccine or diagnostics candidates, a further 
      characterization of the humoral immune response elicited in cattle by these 
      peptides is needed.
CI  - © 2019 Blackwell Verlag GmbH.
FAU - Barreda, Dante
AU  - Barreda D
AD  - Immunology and Vaccines Laboratory, C. A. Facultad de Ciencias Naturales, 
      Universidad Autónoma de Querétaro, Queretaro, Mexico.
AD  - Maestría en Ciencias de la Producción y de la Salud Animal, Facultad de Medicina 
      Veterinaria y Zootecnia, Universidad Nacional Autonoma de Mexico, Mexico City, 
      Mexico.
FAU - Hidalgo-Ruiz, Mario
AU  - Hidalgo-Ruiz M
AD  - Immunology and Vaccines Laboratory, C. A. Facultad de Ciencias Naturales, 
      Universidad Autónoma de Querétaro, Queretaro, Mexico.
FAU - Hernandez-Ortiz, Ruben
AU  - Hernandez-Ortiz R
AD  - CENID-Parasitologia Veterinaria/INIFAP, Jiutepec, Mexico.
FAU - Ramos, Juan Alberto
AU  - Ramos JA
AD  - CENID-Parasitologia Veterinaria/INIFAP, Jiutepec, Mexico.
FAU - Galindo-Velasco, Edelmira
AU  - Galindo-Velasco E
AD  - Facultad de Medicina Veterinaria y Zootecnia, Universidad de Colima, Tecoman, 
      Mexico.
FAU - Mosqueda, Juan
AU  - Mosqueda J
AUID- ORCID: 0000-0001-8892-6390
AD  - Immunology and Vaccines Laboratory, C. A. Facultad de Ciencias Naturales, 
      Universidad Autónoma de Querétaro, Queretaro, Mexico.
LA  - eng
GR  - FOPER-UAQ/
GR  - PRODEP-REDES/
GR  - CONACyT-Ciencia Basica/
PT  - Journal Article
DEP - 20190624
PL  - Germany
TA  - Transbound Emerg Dis
JT  - Transboundary and emerging diseases
JID - 101319538
RN  - 0 (Antibodies, Protozoan)
RN  - 0 (Antigens, Protozoan)
RN  - 0 (Epitopes, B-Lymphocyte)
RN  - 0 (Membrane Proteins)
RN  - 0 (Peptides)
RN  - 0 (Protozoan Proteins)
SB  - IM
MH  - Animals
MH  - Antibodies, Protozoan/blood
MH  - Antigens, Protozoan/immunology
MH  - Babesia bovis/*immunology
MH  - Babesiosis/*immunology
MH  - Cattle
MH  - Cattle Diseases/*immunology
MH  - Computer Simulation
MH  - Enzyme-Linked Immunosorbent Assay/veterinary
MH  - Epitopes, B-Lymphocyte/*immunology
MH  - Fluorescent Antibody Technique, Indirect/veterinary
MH  - Immunity, Humoral
MH  - Immunization/veterinary
MH  - Membrane Proteins/*immunology
MH  - Mexico
MH  - Peptides/*immunology
MH  - Protozoan Proteins/*immunology
MH  - Vaccination/veterinary
OTO - NOTNLM
OT  - ELISA
OT  - AMA-1
OT  - B-cell epitope
OT  - bovine babesiosis
OT  - natural infection
EDAT- 2019/06/25 06:00
MHDA- 2020/10/31 06:00
CRDT- 2019/06/25 06:00
PHST- 2018/12/09 00:00 [received]
PHST- 2019/03/12 00:00 [revised]
PHST- 2019/04/23 00:00 [accepted]
PHST- 2019/06/25 06:00 [pubmed]
PHST- 2020/10/31 06:00 [medline]
PHST- 2019/06/25 06:00 [entrez]
AID - 10.1111/tbed.13213 [doi]
PST - ppublish
SO  - Transbound Emerg Dis. 2020 Jul;67 Suppl 2:60-68. doi: 10.1111/tbed.13213. Epub 
      2019 Jun 24.

PMID- 31452491
OWN - NLM
STAT- MEDLINE
DCOM- 20200603
LR  - 20200603
IS  - 1469-8161 (Electronic)
IS  - 0031-1820 (Print)
IS  - 0031-1820 (Linking)
VI  - 146
IP  - 13
DP  - 2019 Nov
TI  - RON2, a novel gene in Babesia bigemina, contains conserved, immunodominant B-cell 
      epitopes that induce antibodies that block merozoite invasion.
PG  - 1646-1654
LID - 10.1017/S0031182019001161 [doi]
AB  - Bovine babesiosis is the most important protozoan disease transmitted by ticks. 
      In Plasmodium falciparum, another Apicomplexa protozoan, the interaction of 
      rhoptry neck protein 2 (RON2) with apical membrane antigen-1 (AMA-1) has been 
      described to have a key role in the invasion process. To date, RON2 has not been 
      described in Babesia bigemina, the causal agent of bovine babesiosis in the 
      Americas. In this work, we found a ron2 gene in the B. bigemina genome. RON2 
      encodes a protein that is 1351 amino acids long, has an identity of 64% (98% 
      coverage) with RON2 of B. bovis and contains the CLAG domain, a conserved domain 
      in Apicomplexa. B. bigemina ron2 is a single copy gene and it is transcribed and 
      expressed in blood stages as determined by RT-PCR, Western blot, and confocal 
      microscopy. Serum samples from B. bigemina-infected bovines were screened for the 
      presence of RON2-specific antibodies, showing the recognition of conserved B-cell 
      epitopes. Importantly, in vitro neutralization assays showed an inhibitory effect 
      of RON2-specific antibodies on the red blood cell invasion by B. bigemina. 
      Therefore, RON2 is a novel antigen in B. bigemina and contains conserved B-cell 
      epitopes, which induce antibodies that inhibit merozoite invasion.
FAU - Mosqueda, Juan
AU  - Mosqueda J
AUID- ORCID: 0000-0001-8892-6390
AD  - Immunology and Vaccines Laboratory. Facultad de Ciencias Naturales, Universidad 
      Autónoma de Querétaro, Querétaro, Qro, Mexico.
FAU - Hidalgo-Ruiz, Mario
AU  - Hidalgo-Ruiz M
AD  - Immunology and Vaccines Laboratory. Facultad de Ciencias Naturales, Universidad 
      Autónoma de Querétaro, Querétaro, Qro, Mexico.
FAU - Calvo-Olvera, Diana Alexandra
AU  - Calvo-Olvera DA
AD  - Immunology and Vaccines Laboratory. Facultad de Ciencias Naturales, Universidad 
      Autónoma de Querétaro, Querétaro, Qro, Mexico.
FAU - Hernandez-Silva, Diego Josimar
AU  - Hernandez-Silva DJ
AD  - Immunology and Vaccines Laboratory. Facultad de Ciencias Naturales, Universidad 
      Autónoma de Querétaro, Querétaro, Qro, Mexico.
FAU - Ueti, Massaro Wilson
AU  - Ueti MW
AD  - U. S. Department of Agriculture, Animal Disease Research Unit, Agricultural 
      Research Service, Pullman, WA, 99164, USA.
FAU - Mercado-Uriostegui, Miguel Angel
AU  - Mercado-Uriostegui MA
AD  - Immunology and Vaccines Laboratory. Facultad de Ciencias Naturales, Universidad 
      Autónoma de Querétaro, Querétaro, Qro, Mexico.
FAU - Rodriguez, Angelina
AU  - Rodriguez A
AD  - Facultad de Ciencias Naturales, Universidad Autónoma de Querétaro, Querétaro, 
      Qro, Mexico.
FAU - Ramos-Aragon, Juan Alberto
AU  - Ramos-Aragon JA
AD  - CENID-Parasitologia-INIFAP, Morelos, Mexico.
FAU - Hernandez-Ortiz, Ruben
AU  - Hernandez-Ortiz R
AD  - CENID-Parasitologia-INIFAP, Morelos, Mexico.
FAU - Kawazu, Shin-Ichiro
AU  - Kawazu SI
AD  - National Research Center for Protozoan Diseases, Obihiro University of 
      Agriculture and Veterinary Medicine, Inada, Obihiro, Japan.
FAU - Igarashi, Ikuo
AU  - Igarashi I
AD  - National Research Center for Protozoan Diseases, Obihiro University of 
      Agriculture and Veterinary Medicine, Inada, Obihiro, Japan.
LA  - eng
PT  - Journal Article
PT  - Research Support, Non-U.S. Gov't
DEP - 20190913
PL  - England
TA  - Parasitology
JT  - Parasitology
JID - 0401121
RN  - 0 (Antibodies, Protozoan)
RN  - 0 (DNA, Protozoan)
RN  - 0 (Epitopes, B-Lymphocyte)
RN  - 0 (Protozoan Proteins)
SB  - IM
MH  - Animals
MH  - Antibodies, Protozoan/*blood
MH  - Babesia/*genetics/immunology
MH  - Babesiosis/parasitology
MH  - Cattle
MH  - DNA, Protozoan/immunology
MH  - Epitopes, B-Lymphocyte/*immunology
MH  - Erythrocytes/parasitology
MH  - Genome, Protozoan
MH  - Male
MH  - Merozoites/genetics/immunology
MH  - Neutralization Tests
MH  - Protozoan Proteins/*genetics/*immunology
PMC - PMC6786967
OTO - NOTNLM
OT  - Babesia bigemina
OT  - RON2
OT  - bovine babesiosis
OT  - neutralizing antibodies
OT  - peptides
EDAT- 2019/08/28 06:00
MHDA- 2020/06/04 06:00
PMCR- 2019/10/11
CRDT- 2019/08/28 06:00
PHST- 2019/08/28 06:00 [pubmed]
PHST- 2020/06/04 06:00 [medline]
PHST- 2019/08/28 06:00 [entrez]
PHST- 2019/10/11 00:00 [pmc-release]
AID - S0031182019001161 [pii]
AID - 00116 [pii]
AID - 10.1017/S0031182019001161 [doi]
PST - ppublish
SO  - Parasitology. 2019 Nov;146(13):1646-1654. doi: 10.1017/S0031182019001161. Epub 
      2019 Sep 13.

PMID- 31445874
OWN - NLM
STAT- MEDLINE
DCOM- 20200130
LR  - 20200130
IS  - 1877-9603 (Electronic)
IS  - 1877-959X (Linking)
VI  - 10
IP  - 6
DP  - 2019 Oct
TI  - Immunisation of cattle against Babesia bovis combining a multi-epitope modified 
      vaccinia Ankara virus and a recombinant protein induce strong Th1 cell responses 
      but fails to trigger neutralising antibodies required for protection.
PG  - 101270
LID - S1877-959X(19)30090-1 [pii]
LID - 10.1016/j.ttbdis.2019.101270 [doi]
AB  - Protection against the intraerythrocytic protozoan parasite Babesia bovis depends 
      on both strong innate and adaptive immune response, this latter involving the 
      presentation of parasite antigens to CD4(+) T-lymphocytes by professional 
      antigen-presenting cells. Secretion of Th1 cytokines by CD4(+) T cell is also 
      very important for isotype switching to IgG(2), the best opsonising antibody 
      isotype in cattle, to target extracellular parasites and parasite antigens 
      displayed at the erythrocyte surface. In the field of vaccinology, heterologous 
      prime-boost schemes combining protein-adjuvant formulations with a modified 
      vaccinia Ankara vector expressing the same antigen have demonstrated the 
      induction of both humoral and cellular immune responses. It has been previously 
      demonstrated that MVA-infected dendritic cells can present antigens in the 
      context of MHC II and activate CD4(+) T cell. These results support the use of 
      the MVA viral vector for a pathogen like Babesia bovis, which only resides within 
      erythrocytes. In this study, 13-15-months-old Holstein-Friesian steers were 
      immunised with a subunit vaccine as a prime and a modified vaccinia Ankara vector 
      as a boost, both expressing a chimeric multi-antigen (rMABbo - rMVA). This 
      antigen includes the immunodominant B and T cell epitopes of three B. bovis 
      proteins: merozoite surface antigen - 2c (MSA - 2c), rhoptry associated protein 1 
      (RAP - 1) and heat shock protein 20 (HSP20). Responses were compared with the 
      Babesia bovis live attenuated vaccine used in Argentina (R1A). Eleven weeks after 
      the first immunisation, all bovines were challenged by the inoculation of a 
      virulent B. bovis strain. All groups were monitored daily for hyperthermia and 
      reduction of packed cell volume. Both the rMABbo - rMVA and R1A vaccinated 
      animals developed high titters of total IgG antibodies and an antigen-specific 
      Th1 cellular response before and after challenge. However, all rMABbo - rMVA 
      steers showed clinical signs of disease upon challenge. Only the R1A live vaccine 
      group developed an immune response associated with in vitro neutralising 
      antibodies at a level that significantly inhibited the parasite invasion. The 
      lack of protection observed with this recombinant formulation indicates the need 
      to perform further basic and clinical studies in the bovine model in order to 
      achieve the desired effectiveness. This is the first report in which a novel 
      vaccine candidate against Babesia bovis was constructed based on a recombinant 
      and rationally designed viral vector and evaluated in the biological model of the 
      disease.
CI  - Copyright © 2019 Elsevier GmbH. All rights reserved.
FAU - Jaramillo Ortiz, José Manuel
AU  - Jaramillo Ortiz JM
AD  - Instituto de Agrobiotecnología y Biología Molecular (IABIMO) INTA - CONICET, De 
      Los Reseros y Dr. Nicolás Repetto s/n, P.O. Box 25 (B1712WAA), Castelar, Buenos 
      Aires, Argentina.
FAU - Paoletta, Martina Soledad
AU  - Paoletta MS
AD  - Instituto de Agrobiotecnología y Biología Molecular (IABIMO) INTA - CONICET, De 
      Los Reseros y Dr. Nicolás Repetto s/n, P.O. Box 25 (B1712WAA), Castelar, Buenos 
      Aires, Argentina.
FAU - Gravisaco, María José
AU  - Gravisaco MJ
AD  - Instituto de Agrobiotecnología y Biología Molecular (IABIMO) INTA - CONICET, De 
      Los Reseros y Dr. Nicolás Repetto s/n, P.O. Box 25 (B1712WAA), Castelar, Buenos 
      Aires, Argentina.
FAU - López Arias, Ludmila Sol
AU  - López Arias LS
AD  - Instituto de Agrobiotecnología y Biología Molecular (IABIMO) INTA - CONICET, De 
      Los Reseros y Dr. Nicolás Repetto s/n, P.O. Box 25 (B1712WAA), Castelar, Buenos 
      Aires, Argentina.
FAU - Montenegro, Valeria Noely
AU  - Montenegro VN
AD  - Instituto de Agrobiotecnología y Biología Molecular (IABIMO) INTA - CONICET, De 
      Los Reseros y Dr. Nicolás Repetto s/n, P.O. Box 25 (B1712WAA), Castelar, Buenos 
      Aires, Argentina.
FAU - de la Fournière, Sofía Ana María
AU  - de la Fournière SAM
AD  - Instituto de Agrobiotecnología y Biología Molecular (IABIMO) INTA - CONICET, De 
      Los Reseros y Dr. Nicolás Repetto s/n, P.O. Box 25 (B1712WAA), Castelar, Buenos 
      Aires, Argentina.
FAU - Valenzano, Magalí Nicole
AU  - Valenzano MN
AD  - Instituto de Agrobiotecnología y Biología Molecular (IABIMO) INTA - CONICET, De 
      Los Reseros y Dr. Nicolás Repetto s/n, P.O. Box 25 (B1712WAA), Castelar, Buenos 
      Aires, Argentina.
FAU - Guillemi, Eliana Carolina
AU  - Guillemi EC
AD  - Instituto de Agrobiotecnología y Biología Molecular (IABIMO) INTA - CONICET, De 
      Los Reseros y Dr. Nicolás Repetto s/n, P.O. Box 25 (B1712WAA), Castelar, Buenos 
      Aires, Argentina.
FAU - Valentini, Beatriz
AU  - Valentini B
AD  - Laboratorio de Inmunología y Parasitología Veterinaria, EEA Rafaela, INTA, RN 34, 
      Km 227, CC 22, 2300, Rafaela, Santa Fe, Argentina.
FAU - Echaide, Ignacio
AU  - Echaide I
AD  - Laboratorio de Inmunología y Parasitología Veterinaria, EEA Rafaela, INTA, RN 34, 
      Km 227, CC 22, 2300, Rafaela, Santa Fe, Argentina.
FAU - Farber, Marisa Diana
AU  - Farber MD
AD  - Instituto de Agrobiotecnología y Biología Molecular (IABIMO) INTA - CONICET, De 
      Los Reseros y Dr. Nicolás Repetto s/n, P.O. Box 25 (B1712WAA), Castelar, Buenos 
      Aires, Argentina.
FAU - Wilkowsky, Silvina Elizabeth
AU  - Wilkowsky SE
AD  - Instituto de Agrobiotecnología y Biología Molecular (IABIMO) INTA - CONICET, De 
      Los Reseros y Dr. Nicolás Repetto s/n, P.O. Box 25 (B1712WAA), Castelar, Buenos 
      Aires, Argentina. Electronic address: wilkowsky.silvina@inta.gob.ar.
LA  - eng
PT  - Journal Article
PT  - Research Support, Non-U.S. Gov't
DEP - 20190816
PL  - Netherlands
TA  - Ticks Tick Borne Dis
JT  - Ticks and tick-borne diseases
JID - 101522599
RN  - 0 (Antibodies, Neutralizing)
RN  - 0 (Epitopes)
RN  - 0 (Protozoan Vaccines)
RN  - 0 (Recombinant Proteins)
RN  - 0 (Vaccines, Attenuated)
SB  - IM
MH  - Animals
MH  - Antibodies, Neutralizing/immunology
MH  - Babesia bovis/*immunology
MH  - Babesiosis/immunology/*prevention & control
MH  - Cattle
MH  - Cattle Diseases/immunology/*prevention & control
MH  - Epitopes/immunology
MH  - Immunity, Cellular
MH  - Immunity, Humoral
MH  - Male
MH  - Protozoan Vaccines/*immunology
MH  - Recombinant Proteins/immunology
MH  - Th1 Cells/immunology
MH  - Vaccination/*veterinary
MH  - Vaccines, Attenuated/immunology
MH  - Vaccinia virus/immunology
OTO - NOTNLM
OT  - Bovine babesiosis
OT  - Modified vaccinia Ankara vector
OT  - Multi-antigen
OT  - Prime-boost-vaccine-bovine
EDAT- 2019/08/26 06:00
MHDA- 2020/01/31 06:00
CRDT- 2019/08/26 06:00
PHST- 2019/03/05 00:00 [received]
PHST- 2019/08/04 00:00 [revised]
PHST- 2019/08/15 00:00 [accepted]
PHST- 2019/08/26 06:00 [pubmed]
PHST- 2020/01/31 06:00 [medline]
PHST- 2019/08/26 06:00 [entrez]
AID - S1877-959X(19)30090-1 [pii]
AID - 10.1016/j.ttbdis.2019.101270 [doi]
PST - ppublish
SO  - Ticks Tick Borne Dis. 2019 Oct;10(6):101270. doi: 10.1016/j.ttbdis.2019.101270. 
      Epub 2019 Aug 16.

PMID- 31425518
OWN - NLM
STAT- MEDLINE
DCOM- 20200107
LR  - 20201213
IS  - 1935-2735 (Electronic)
IS  - 1935-2727 (Print)
IS  - 1935-2727 (Linking)
VI  - 13
IP  - 8
DP  - 2019 Aug
TI  - Comparative and functional genomics of the protozoan parasite Babesia divergens 
      highlighting the invasion and egress processes.
PG  - e0007680
LID - 10.1371/journal.pntd.0007680 [doi]
LID - e0007680
AB  - Babesiosis is considered an emerging disease because its incidence has 
      significantly increased in the last 30 years, providing evidence of the expanding 
      range of this rare but potentially life-threatening zoonotic disease. Babesia 
      divergens is a causative agent of babesiosis in humans and cattle in Europe. The 
      recently sequenced genome of B. divergens revealed over 3,741 protein 
      coding-genes and the 10.7-Mb high-quality draft become the first reference tool 
      to study the genome structure of B. divergens. Now, by exploiting this sequence 
      data and using new computational tools and assembly strategies, we have 
      significantly improved the quality of the B. divergens genome. The new assembly 
      shows better continuity and has a higher correspondence to B. bovis chromosomes. 
      Moreover, we present a differential expression analysis using RNA sequencing of 
      the two different stages of the asexual lifecycle of B. divergens: the free 
      merozoite capable of invading erythrocytes and the intraerythrocytic parasite 
      stage that remains within the erythrocyte until egress. Comparison of mRNA levels 
      of both stages identified 1,441 differentially expressed genes. From these, 
      around half were upregulated and the other half downregulated in the 
      intraerythrocytic stage. Orthogonal validation by real-time quantitative reverse 
      transcription PCR confirmed the differential expression. A moderately increased 
      expression level of genes, putatively involved in the invasion and egress 
      processes, were revealed in the intraerythrocytic stage compared with the free 
      merozoite. On the basis of these results and in the absence of molecular models 
      of invasion and egress for B. divergens, we have proposed the identified genes as 
      putative molecular players in the invasion and egress processes. Our results 
      contribute to an understanding of key parasitic strategies and pathogenesis and 
      could be a valuable genomic resource to exploit for the design of diagnostic 
      methods, drugs and vaccines to improve the control of babesiosis.
FAU - González, Luis Miguel
AU  - González LM
AD  - Laboratorio de Referencia e Investigación en Parasitología, Centro Nacional de 
      Microbiología, ISCIII Majadahonda, Madrid, Spain.
FAU - Estrada, Karel
AU  - Estrada K
AD  - Unidad Universitaria de Secuenciación Masiva y Bioinformática, Instituto de 
      Biotecnología, Cuernavaca, México.
FAU - Grande, Ricardo
AU  - Grande R
AD  - Unidad Universitaria de Secuenciación Masiva y Bioinformática, Instituto de 
      Biotecnología, Cuernavaca, México.
FAU - Jiménez-Jacinto, Verónica
AU  - Jiménez-Jacinto V
AD  - Unidad Universitaria de Secuenciación Masiva y Bioinformática, Instituto de 
      Biotecnología, Cuernavaca, México.
FAU - Vega-Alvarado, Leticia
AU  - Vega-Alvarado L
AD  - Instituto de Ciencias Aplicadas y Tecnología, UNAM, Ciudad de México, México.
FAU - Sevilla, Elena
AU  - Sevilla E
AD  - Laboratorio de Referencia e Investigación en Parasitología, Centro Nacional de 
      Microbiología, ISCIII Majadahonda, Madrid, Spain.
FAU - Barrera, Jorge de la
AU  - Barrera J
AD  - Unidad de Bioinformática, Área de Unidades Centrales Científico-Técnicas, ISCIII, 
      Majadahonda, Madrid, Spain.
FAU - Cuesta, Isabel
AU  - Cuesta I
AD  - Unidad de Bioinformática, Área de Unidades Centrales Científico-Técnicas, ISCIII, 
      Majadahonda, Madrid, Spain.
FAU - Zaballos, Ángel
AU  - Zaballos Á
AD  - Unidad de Genómica, Área de Unidades Centrales Científico-Técnicas, ISCIII, 
      Majadahonda, Madrid, Spain.
FAU - Bautista, José Manuel
AU  - Bautista JM
AD  - Department of Biochemistry and Molecular Biology & Research Institute Hospital 12 
      de Octubre, Facultad de Veterinaria, Universidad Complutense de Madrid, Madrid, 
      Spain.
FAU - Lobo, Cheryl A
AU  - Lobo CA
AD  - Blood Borne Parasites, LFKRI, New York Blood Center, New York, New York, United 
      States of America.
FAU - Sánchez-Flores, Alejandro
AU  - Sánchez-Flores A
AD  - Unidad Universitaria de Secuenciación Masiva y Bioinformática, Instituto de 
      Biotecnología, Cuernavaca, México.
FAU - Montero, Estrella
AU  - Montero E
AUID- ORCID: 0000-0002-3852-960X
AD  - Laboratorio de Referencia e Investigación en Parasitología, Centro Nacional de 
      Microbiología, ISCIII Majadahonda, Madrid, Spain.
LA  - eng
GR  - R01 HL140625/HL/NHLBI NIH HHS/United States
PT  - Journal Article
PT  - Research Support, N.I.H., Extramural
PT  - Research Support, Non-U.S. Gov't
DEP - 20190819
PL  - United States
TA  - PLoS Negl Trop Dis
JT  - PLoS neglected tropical diseases
JID - 101291488
SB  - IM
MH  - Animals
MH  - Babesia/*genetics/*growth & development
MH  - Babesiosis/parasitology
MH  - Cattle
MH  - Cattle Diseases/parasitology
MH  - Computational Biology
MH  - *Gene Expression Profiling
MH  - *Genome, Protozoan
MH  - Genomics
MH  - Humans
PMC - PMC6715253
COIS- The authors have declared that no competing interests exist.
EDAT- 2019/08/20 06:00
MHDA- 2020/01/08 06:00
PMCR- 2019/08/19
CRDT- 2019/08/20 06:00
PHST- 2019/03/20 00:00 [received]
PHST- 2019/08/01 00:00 [accepted]
PHST- 2019/08/29 00:00 [revised]
PHST- 2019/08/20 06:00 [pubmed]
PHST- 2020/01/08 06:00 [medline]
PHST- 2019/08/20 06:00 [entrez]
PHST- 2019/08/19 00:00 [pmc-release]
AID - PNTD-D-19-00475 [pii]
AID - 10.1371/journal.pntd.0007680 [doi]
PST - epublish
SO  - PLoS Negl Trop Dis. 2019 Aug 19;13(8):e0007680. doi: 
      10.1371/journal.pntd.0007680. eCollection 2019 Aug.

PMID- 31189559
OWN - NLM
STAT- MEDLINE
DCOM- 20200210
LR  - 20200309
IS  - 2379-5042 (Electronic)
IS  - 2379-5042 (Linking)
VI  - 4
IP  - 3
DP  - 2019 Jun 12
TI  - Genome Editing of Babesia bovis Using the CRISPR/Cas9 System.
LID - 10.1128/mSphere.00109-19 [doi]
LID - e00109-19
AB  - Babesia bovis, the most virulent causative agent of bovine babesiosis, is 
      prevalent in tropical and subtropical regions of the world. Although the 
      whole-genome sequence was released more than a decade ago, functional analysis of 
      the genomics of this parasite is hampered by the limited breadth of genetic 
      engineering tools. In this study, we implemented the clustered regularly 
      interspaced short palindromic repeat (CRISPR)/Cas9 system for B. bovis and 
      demonstrated its potential for genome editing. Cas9 and human dihydrofolate 
      reductase (hDHFR) were simultaneously expressed by the B. boviselongation 
      factor-1α bidirectional promoter, and a single guide RNA was expressed via the B. 
      bovisU6 spliceosomal RNA promoter. Using a single plasmid construct, we were able 
      to add an epitope tag to spherical body protein 3 (SBP3), introduce a point 
      mutation into thioredoxin peroxidase 1 (tpx-1) to impair the function of the 
      product, and replace the tpx-1 open reading frame with the other protein. Epitope 
      tagging of SBP3 was efficient using this system, with a negligible number of 
      remaining wild-type parasites and a pure transgenic population produced by 
      allelic replacement of tpx-1 This advancement in genetic engineering tools for B. 
      bovis will aid functional analysis of the genome and underpin characterization of 
      candidate drug and vaccine targets.IMPORTANCEBabesia bovis is the most virulent 
      cause of bovine babesiosis worldwide. The disease consequences are death, 
      abortion, and economical loss due to reduced milk and meat production. Available 
      vaccines are not effective, treatment options are limited, and emergence of drug 
      and acaricide resistance has been reported from different regions. There is an 
      urgent need to identify new drug and vaccine targets. Greater than half of the 
      genes in B. bovis genome, including several expanded gene families which are 
      unique for Babesia spp., have no predicted function. The available genetic 
      engineering tools are based on conventional homologous recombination, which is 
      time-consuming and inefficient. In this study, we adapted the CRISPR/Cas9 system 
      as a robust genetic engineering tool for B. bovis This advancement will aid 
      future functional studies of uncharacterized genes.
CI  - Copyright © 2019 Hakimi et al.
FAU - Hakimi, Hassan
AU  - Hakimi H
AD  - Department of Protozoology, Institute of Tropical Medicine (NEKKEN), Nagasaki 
      University, Nagasaki, Japan hassanhakimi@nagasaki-u.ac.jp 
      masahitoasada@nagasaki-u.ac.jp.
FAU - Ishizaki, Takahiro
AU  - Ishizaki T
AD  - Department of Protozoology, Institute of Tropical Medicine (NEKKEN), Nagasaki 
      University, Nagasaki, Japan.
AD  - Program for Nurturing Global Leaders in Tropical and Emerging Communicable 
      Diseases, Graduate School of Biomedical Sciences, Nagasaki University, Nagasaki, 
      Japan.
FAU - Kegawa, Yuto
AU  - Kegawa Y
AD  - Department of Protozoology, Institute of Tropical Medicine (NEKKEN), Nagasaki 
      University, Nagasaki, Japan.
AD  - Program for Nurturing Global Leaders in Tropical and Emerging Communicable 
      Diseases, Graduate School of Biomedical Sciences, Nagasaki University, Nagasaki, 
      Japan.
FAU - Kaneko, Osamu
AU  - Kaneko O
AD  - Department of Protozoology, Institute of Tropical Medicine (NEKKEN), Nagasaki 
      University, Nagasaki, Japan.
AD  - Program for Nurturing Global Leaders in Tropical and Emerging Communicable 
      Diseases, Graduate School of Biomedical Sciences, Nagasaki University, Nagasaki, 
      Japan.
FAU - Kawazu, Shin-Ichiro
AU  - Kawazu SI
AD  - National Research Center for Protozoan Diseases, Obihiro University of 
      Agriculture and Veterinary Medicine, Obihiro, Hokkaido, Japan.
FAU - Asada, Masahito
AU  - Asada M
AD  - Department of Protozoology, Institute of Tropical Medicine (NEKKEN), Nagasaki 
      University, Nagasaki, Japan hassanhakimi@nagasaki-u.ac.jp 
      masahitoasada@nagasaki-u.ac.jp.
AD  - Program for Nurturing Global Leaders in Tropical and Emerging Communicable 
      Diseases, Graduate School of Biomedical Sciences, Nagasaki University, Nagasaki, 
      Japan.
LA  - eng
PT  - Journal Article
PT  - Research Support, Non-U.S. Gov't
DEP - 20190612
PL  - United States
TA  - mSphere
JT  - mSphere
JID - 101674533
RN  - 0 (green fluorescent protein, Aequorea victoria)
RN  - 147336-22-9 (Green Fluorescent Proteins)
RN  - EC 1.5.1.3 (Tetrahydrofolate Dehydrogenase)
SB  - IM
MH  - Babesia bovis/*genetics
MH  - *CRISPR-Cas Systems
MH  - Gene Deletion
MH  - *Gene Editing
MH  - Green Fluorescent Proteins/genetics
MH  - Humans
MH  - Plasmids/genetics
MH  - Point Mutation
MH  - Tetrahydrofolate Dehydrogenase/genetics
PMC - PMC6563353
OTO - NOTNLM
OT  - Babesia bovis
OT  - CRISPR/Cas9
OT  - genome editing
OT  - thioredoxin peroxidase
EDAT- 2019/06/14 06:00
MHDA- 2020/02/11 06:00
PMCR- 2019/06/12
CRDT- 2019/06/14 06:00
PHST- 2019/06/14 06:00 [entrez]
PHST- 2019/06/14 06:00 [pubmed]
PHST- 2020/02/11 06:00 [medline]
PHST- 2019/06/12 00:00 [pmc-release]
AID - 4/3/e00109-19 [pii]
AID - mSphere00109-19 [pii]
AID - 10.1128/mSphere.00109-19 [doi]
PST - epublish
SO  - mSphere. 2019 Jun 12;4(3):e00109-19. doi: 10.1128/mSphere.00109-19.

PMID- 31138276
OWN - NLM
STAT- MEDLINE
DCOM- 20190807
LR  - 20200225
IS  - 1756-3305 (Electronic)
IS  - 1756-3305 (Linking)
VI  - 12
IP  - 1
DP  - 2019 May 28
TI  - Identification of proteins expressed by Babesia bigemina kinetes.
PG  - 271
LID - 10.1186/s13071-019-3531-7 [doi]
LID - 271
AB  - BACKGROUND: Babesia bigemina is an apicomplexan parasite transovarially 
      transmitted via Rhipicephalus ticks that infect red blood cells and causes bovine 
      babesiosis, a poorly controlled severe acute disease in cattle. New methods of 
      control are urgently needed, including the development of transmission blocking 
      vaccines (TBV). Babesia bigemina reproduces sexually in the gut of adult female 
      R. microplus upon acquisition following a blood meal. Sexual reproduction results 
      in zygotes that infect gut epithelial cells to transform into kinete stage 
      parasites, which invade tick ovaries and infects the egg mass. The subsequent 
      tick generation transmits B. bigemina upon feeding on bovine hosts. An important 
      limitation for developing novel TBV is that the pattern of protein expression in 
      B. bigemina tick stages, such as the kinete stage, remain essentially 
      uncharacterized. RESULTS: We determined the protein expression profile of three 
      B. bigemina putative tick stage candidates BbiKSP (BBBOND_0206730), CCp2 and 
      CCp3. We found that BbiKSP expression was restricted to B. bigemina kinetes. CCp2 
      and CCp3, previously shown to be expressed by induced sexual stages, were also 
      expressed by kinetes. Importantly, none of these proteins were expressed by B. 
      bigemina blood stages. CONCLUSIONS: Babesia bigemina kinetes express BbiKSP, CCp2 
      and CCp3 proteins, therefore, these proteins may play important roles during B. 
      bigemina development within tick hemolymph and may serve as potential candidate 
      targets for the development of TBV.
FAU - Bohaliga, Gamila A R
AU  - Bohaliga GAR
AD  - Program in Vector-borne Diseases, Department of Veterinary Microbiology and 
      Pathology, Washington State University, Pullman, WA, 99164, USA.
FAU - Johnson, Wendell C
AU  - Johnson WC
AD  - Animal Disease Research Unit, USDA-ARS, Pullman, WA, 99164-6630, USA.
FAU - Taus, Naomi S
AU  - Taus NS
AD  - Program in Vector-borne Diseases, Department of Veterinary Microbiology and 
      Pathology, Washington State University, Pullman, WA, 99164, USA.
AD  - Animal Disease Research Unit, USDA-ARS, Pullman, WA, 99164-6630, USA.
FAU - Hussein, Hala E
AU  - Hussein HE
AD  - Program in Vector-borne Diseases, Department of Veterinary Microbiology and 
      Pathology, Washington State University, Pullman, WA, 99164, USA.
AD  - Department of Entomology, Faculty of Science, Cairo University, Giza, 12613, 
      Egypt.
FAU - Bastos, Reginaldo G
AU  - Bastos RG
AD  - Program in Vector-borne Diseases, Department of Veterinary Microbiology and 
      Pathology, Washington State University, Pullman, WA, 99164, USA.
FAU - Suarez, Carlos E
AU  - Suarez CE
AD  - Program in Vector-borne Diseases, Department of Veterinary Microbiology and 
      Pathology, Washington State University, Pullman, WA, 99164, USA.
AD  - Animal Disease Research Unit, USDA-ARS, Pullman, WA, 99164-6630, USA.
FAU - Scoles, Glen A
AU  - Scoles GA
AD  - Program in Vector-borne Diseases, Department of Veterinary Microbiology and 
      Pathology, Washington State University, Pullman, WA, 99164, USA.
AD  - Animal Disease Research Unit, USDA-ARS, Pullman, WA, 99164-6630, USA.
FAU - Ueti, Massaro W
AU  - Ueti MW
AD  - Program in Vector-borne Diseases, Department of Veterinary Microbiology and 
      Pathology, Washington State University, Pullman, WA, 99164, USA. 
      massaro_ueti@wsu.edu.
AD  - Animal Disease Research Unit, USDA-ARS, Pullman, WA, 99164-6630, USA. 
      massaro_ueti@wsu.edu.
AD  - The Paul G. Allen School for Global Animal Health, Washington State University, 
      Pullman, WA, 99164-70403, USA. massaro_ueti@wsu.edu.
LA  - eng
GR  - CRIS project number 2090-32000-039-00D/USDA-ARS/
PT  - Journal Article
DEP - 20190528
PL  - England
TA  - Parasit Vectors
JT  - Parasites & vectors
JID - 101462774
RN  - 0 (Protozoan Proteins)
MH  - Animals
MH  - Babesia/*genetics
MH  - Babesiosis/transmission
MH  - Cattle
MH  - Cattle Diseases/parasitology
MH  - Female
MH  - Fluorescent Antibody Technique
MH  - Life Cycle Stages
MH  - Ovary/parasitology
MH  - *Proteomics
MH  - Protozoan Proteins/*genetics/*isolation & purification
MH  - Reproduction
MH  - Rhipicephalus/parasitology
PMC - PMC6537212
OTO - NOTNLM
OT  - Babesia bigemina
OT  - Kinete
OT  - Kinete stage-specific protein
OT  - Rhipicephalus microplus
OT  - in vitro induced sexual stages
COIS- The authors declare that they have no competing interests.
EDAT- 2019/05/30 06:00
MHDA- 2019/08/08 06:00
PMCR- 2019/05/28
CRDT- 2019/05/30 06:00
PHST- 2019/01/31 00:00 [received]
PHST- 2019/05/23 00:00 [accepted]
PHST- 2019/05/30 06:00 [entrez]
PHST- 2019/05/30 06:00 [pubmed]
PHST- 2019/08/08 06:00 [medline]
PHST- 2019/05/28 00:00 [pmc-release]
AID - 10.1186/s13071-019-3531-7 [pii]
AID - 3531 [pii]
AID - 10.1186/s13071-019-3531-7 [doi]
PST - epublish
SO  - Parasit Vectors. 2019 May 28;12(1):271. doi: 10.1186/s13071-019-3531-7.

PMID- 30711475
OWN - NLM
STAT- MEDLINE
DCOM- 20190507
LR  - 20190507
IS  - 1877-9603 (Electronic)
IS  - 1877-959X (Linking)
VI  - 10
IP  - 3
DP  - 2019 Apr
TI  - Transgenic Babesia bovis lacking 6-Cys sexual-stage genes as the foundation for 
      non-transmissible live vaccines against bovine babesiosis.
PG  - 722-728
LID - S1877-959X(18)30223-1 [pii]
LID - 10.1016/j.ttbdis.2019.01.006 [doi]
AB  - Babesia bovis, a tick-borne apicomplexan parasite responsible for bovine 
      babesiosis has a complex life cycle including sexual development in its 
      Rhipicephalus microplus vector. Understanding the molecular mechanisms involved 
      in sexual development is essential for developing future-generation transmission 
      blocking vaccines (TBVs) and/or non-transmissible attenuated live vaccines. The 
      widely conserved members of the 6-Cys gene family likely play roles in the 
      development of sexual stages of B. bovis, and are candidates for developing novel 
      TBV. The recently defined sexual markers 6-CysA and 6-CysB of B. bovis are 
      strain-conserved and exclusively surface-expressed in tick-stage parasites. 
      However, the high level of sequence identity among the 6-Cys A and 6-Cys B 
      proteins (52% identity), together with similar 6-Cys domain distribution and 
      sub-cellular localization, are suggestive of redundant function. We hypothesized 
      that disruption of both 6-CysA and 6-CysB in B. bovis would result in unaltered 
      ability of the parasite to invade and grow in red blood cells (RBCs), with 
      concomitant loss of the transmission phenotype. Taking advantage of their 
      contiguous genome localization, we generated a double gene-knockout system to 
      disrupt a 3287 bp region encompassing both 6-CysA and 6-CysB genes using a single 
      transfection plasmid. The resulting red-fluorescent ΔAΔB 6-Cys B. bovis 
      transgenic parasite line was able to grow continuously in bovine RBCs in vitro at 
      a similar rate to wild-type parasites, demonstrating that the 6-CysA and 6-CysB 
      genes are not required for the development of blood-stage parasites. This novel 
      gene manipulation approach will allow future experiments aimed at determining the 
      tick-transmission phenotype of parasites lacking tick-stage genes. Parasites 
      deficient in genes required for sexual reproduction could be the foundation for 
      genetically-defined, non-transmissible live vaccines against bovine babesiosis. 
      Developing a non-tick transmissible live vaccine based on attenuated parasites 
      unable to express critical 6-Cys genes and including a molecular vaccine marker 
      could help reduce the burden of bovine babesiosis globally.
CI  - Published by Elsevier GmbH.
FAU - Alzan, Heba F
AU  - Alzan HF
AD  - Department of Veterinary Microbiology and Pathology, College of Veterinary 
      Medicine, Washington State University, Pullman, WA, USA; Parasitology and Animal 
      Diseases Department, National Research Center, Dokki, Giza, Egypt.
FAU - Cooke, Brian M
AU  - Cooke BM
AD  - Department of Microbiology, Biomedicine Discovery Institute, Monash University, 
      Victoria, 3800, Australia.
FAU - Suarez, Carlos E
AU  - Suarez CE
AD  - Department of Veterinary Microbiology and Pathology, College of Veterinary 
      Medicine, Washington State University, Pullman, WA, USA; Animal Disease Research 
      Unit, United States Department of Agricultural - Agricultural Research Service, 
      Pullman, WA, USA. Electronic address: suarez@wsu.edu.
LA  - eng
PT  - Journal Article
PT  - Research Support, Non-U.S. Gov't
PT  - Research Support, U.S. Gov't, Non-P.H.S.
DEP - 20190125
PL  - Netherlands
TA  - Ticks Tick Borne Dis
JT  - Ticks and tick-borne diseases
JID - 101522599
RN  - 0 (Protozoan Vaccines)
RN  - 0 (Vaccines, Attenuated)
SB  - IM
MH  - Animals
MH  - Babesia bovis/*genetics
MH  - Babesiosis/*prevention & control
MH  - Cattle
MH  - Cattle Diseases/parasitology/*prevention & control
MH  - Gene Knockout Techniques
MH  - *Genes, Protozoan
MH  - Life Cycle Stages/genetics
MH  - *Organisms, Genetically Modified
MH  - Phenotype
MH  - Protozoan Vaccines/*genetics
MH  - Transfection
MH  - Vaccines, Attenuated/genetics
OTO - NOTNLM
OT  - 6-Cys genes
OT  - Babesia bovis
OT  - Live vaccine
OT  - Tick transmission
OT  - Transfection
EDAT- 2019/02/04 06:00
MHDA- 2019/05/08 06:00
CRDT- 2019/02/04 06:00
PHST- 2018/05/21 00:00 [received]
PHST- 2018/11/08 00:00 [revised]
PHST- 2019/01/22 00:00 [accepted]
PHST- 2019/02/04 06:00 [pubmed]
PHST- 2019/05/08 06:00 [medline]
PHST- 2019/02/04 06:00 [entrez]
AID - S1877-959X(18)30223-1 [pii]
AID - 10.1016/j.ttbdis.2019.01.006 [doi]
PST - ppublish
SO  - Ticks Tick Borne Dis. 2019 Apr;10(3):722-728. doi: 10.1016/j.ttbdis.2019.01.006. 
      Epub 2019 Jan 25.

PMID- 30390674
OWN - NLM
STAT- MEDLINE
DCOM- 20190130
LR  - 20190130
IS  - 1756-3305 (Electronic)
IS  - 1756-3305 (Linking)
VI  - 11
IP  - 1
DP  - 2018 Nov 3
TI  - Babesia bovis RON2 contains conserved B-cell epitopes that induce an 
      invasion-blocking humoral immune response in immunized cattle.
PG  - 575
LID - 10.1186/s13071-018-3164-2 [doi]
LID - 575
AB  - BACKGROUND: Babesia bovis belongs to the phylum Apicomplexa and is the major 
      causal agent of bovine babesiosis, the most important veterinary disease 
      transmitted by arthropods. In apicomplexan parasites, the interaction between 
      AMA1 and RON2 is necessary for the invasion process, and it is a target for 
      vaccine development. In B. bovis, the existence of AMA1 has already been 
      reported; however, the presence of a homolog of RON2 is unknown. The aim of this 
      study was to characterize RON2 in B. bovis. RESULTS: The B. bovis ron2 gene has a 
      similar synteny with the orthologous gene in the B. bigemina genome. The entire 
      ron2 gene was sequenced from different B. bovis strains showing > 99% similarity 
      at the amino acid and nucleotide level among all the sequences obtained, 
      including the characteristic CLAG domain for cytoadherence in the amino acid 
      sequence, as is described in other Apicomplexa. The in silico transcription 
      analysis showed similar levels of transcription between attenuated and virulent 
      B. bovis strains, and expression of RON2 was confirmed by western blot in the B. 
      bovis T3Bo virulent strain. Four conserved peptides, containing predicted B-cell 
      epitopes in hydrophilic regions of the protein, were designed and chemically 
      synthesized. The humoral immune response generated by the synthetic peptides was 
      characterized in bovines, showing that anti-RON2 antibodies against peptides 
      recognized intraerythrocytic merozoites of B. bovis. Only peptides P2 and P3 
      generated partially neutralizing antibodies that had an inhibitory effect of 
      28.10% and 21.42%, respectively, on the invasion process of B. bovis in bovine 
      erythrocytes. Consistently, this effect is additive since inhibition increased to 
      42.09% when the antibodies were evaluated together. Finally, P2 and P3 peptides 
      were also recognized by 83.33% and 87.77%, respectively, of naturally infected 
      cattle from endemic areas. CONCLUSIONS: The data support RON2 as a novel B. bovis 
      vaccine candidate antigen that contains conserved B-cell epitopes that elicit 
      partially neutralizing antibodies.
FAU - Hidalgo-Ruiz, Mario
AU  - Hidalgo-Ruiz M
AD  - Immunology and Vaccines Laboratory, C. A. Facultad de Ciencias Naturales, 
      Universidad Autónoma de Querétaro, Carretera a Chichimequillas, Ejido Bolaños, 
      76140, Queretaro, Queretaro, Mexico.
FAU - Suarez, Carlos E
AU  - Suarez CE
AD  - Animal Disease Research Unit, USDA-ARS, 3003 ADBF, WSU, P. O. Box 647030, 
      Pullman, WA, 99164-6630, USA.
FAU - Mercado-Uriostegui, Miguel A
AU  - Mercado-Uriostegui MA
AD  - Immunology and Vaccines Laboratory, C. A. Facultad de Ciencias Naturales, 
      Universidad Autónoma de Querétaro, Carretera a Chichimequillas, Ejido Bolaños, 
      76140, Queretaro, Queretaro, Mexico.
FAU - Hernandez-Ortiz, Ruben
AU  - Hernandez-Ortiz R
AD  - CENID-Parasitologia Veterinaria / INIFAP, Carretera federal Cuernavaca-Cuautla 
      #8534, Col. Progreso, 62550, Jiutepec, Morelos, Mexico.
FAU - Ramos, Juan Alberto
AU  - Ramos JA
AD  - CENID-Parasitologia Veterinaria / INIFAP, Carretera federal Cuernavaca-Cuautla 
      #8534, Col. Progreso, 62550, Jiutepec, Morelos, Mexico.
FAU - Galindo-Velasco, Edelmira
AU  - Galindo-Velasco E
AD  - Facultad de Medicina Veterinaria y Zootecnia, Universidad de Colima, Km. 40 
      carretera Colima-Manzanillo, 28100, Tecoman, Colima, Mexico.
FAU - León-Ávila, Gloria
AU  - León-Ávila G
AD  - Departamento de Zoología, Escuela Nacional de Ciencias Biológicas, Instituto 
      Politécnico Nacional, Carpio y Plan de Ayala, Col. Casco de Santo Tomás, 11340, 
      Mexico City, Mexico.
FAU - Hernández, José Manuel
AU  - Hernández JM
AD  - Departamento de Biología Celular, Centro de Investigación y Estudios Avanzados 
      del Instituto Politécnico Nacional, Av. IPN 2508, Col. San Pedro Zacatenco, 
      07360, Mexico City, Mexico.
FAU - Mosqueda, Juan
AU  - Mosqueda J
AD  - Immunology and Vaccines Laboratory, C. A. Facultad de Ciencias Naturales, 
      Universidad Autónoma de Querétaro, Carretera a Chichimequillas, Ejido Bolaños, 
      76140, Queretaro, Queretaro, Mexico. joel.mosqueda@uaq.mx.
LA  - eng
GR  - 167129/Consejo Nacional de Ciencia y Tecnología/
PT  - Journal Article
DEP - 20181103
PL  - England
TA  - Parasit Vectors
JT  - Parasites & vectors
JID - 101462774
RN  - 0 (Antibodies, Neutralizing)
RN  - 0 (Antibodies, Protozoan)
RN  - 0 (Antigens, Protozoan)
RN  - 0 (Epitopes, B-Lymphocyte)
RN  - 0 (Peptides)
RN  - 0 (Protozoan Proteins)
SB  - IM
MH  - Animals
MH  - Antibodies, Neutralizing/biosynthesis
MH  - Antibodies, Protozoan/blood
MH  - Antigens, Protozoan/administration & dosage/*immunology
MH  - Babesia bovis/*immunology/pathogenicity
MH  - Babesiosis/*immunology
MH  - Cattle
MH  - Cattle Diseases/immunology/parasitology
MH  - Computer Simulation
MH  - Epitopes, B-Lymphocyte/genetics/*immunology
MH  - Erythrocytes/parasitology
MH  - *Immunity, Humoral
MH  - Immunization
MH  - Peptides/administration & dosage/chemical synthesis/genetics/*immunology
MH  - Protozoan Proteins/administration & dosage/genetics/*immunology
PMC - PMC6215676
OTO - NOTNLM
OT  - Babesia bovis
OT  - Bovine babesiosis
OT  - CLAG domain
OT  - Invasion process
OT  - Tight junction
COIS- ETHICS APPROVAL AND CONSENT TO PARTICIPATE: All the procedures performed on 
      animals were revised and approved by the bioethics committee of the Faculty of 
      Natural Sciences of the Autonomous University of Queretaro (17FCN2017). CONSENT 
      FOR PUBLICATION: Not applicable. COMPETING INTERESTS: The authors declare that 
      they have no competing interests PUBLISHER’S NOTE: Springer Nature remains 
      neutral with regard to jurisdictional claims in published maps and institutional 
      affiliations.
EDAT- 2018/11/06 06:00
MHDA- 2019/01/31 06:00
PMCR- 2018/11/03
CRDT- 2018/11/05 06:00
PHST- 2018/07/10 00:00 [received]
PHST- 2018/10/22 00:00 [accepted]
PHST- 2018/11/05 06:00 [entrez]
PHST- 2018/11/06 06:00 [pubmed]
PHST- 2019/01/31 06:00 [medline]
PHST- 2018/11/03 00:00 [pmc-release]
AID - 10.1186/s13071-018-3164-2 [pii]
AID - 3164 [pii]
AID - 10.1186/s13071-018-3164-2 [doi]
PST - epublish
SO  - Parasit Vectors. 2018 Nov 3;11(1):575. doi: 10.1186/s13071-018-3164-2.

PMID- 30143025
OWN - NLM
STAT- MEDLINE
DCOM- 20190130
LR  - 20250103
IS  - 1756-3305 (Electronic)
IS  - 1756-3305 (Linking)
VI  - 11
IP  - 1
DP  - 2018 Aug 24
TI  - Identification of a putative methyltransferase gene of Babesia bigemina as a 
      novel molecular biomarker uniquely expressed in parasite tick stages.
PG  - 480
LID - 10.1186/s13071-018-3052-9 [doi]
LID - 480
AB  - BACKGROUND: Bovine babesiosis is caused by apicomplexan pathogens of the genus 
      Babesia such as B. bigemina and B. bovis. These tick-borne pathogens have a 
      complex life-cycle involving asexual multiplication in vertebrate hosts and 
      sexual reproduction in invertebrate vectors. In the tick midgut, extracellular 
      Babesia parasites transform into gametes that fuse to form zygotes. Understanding 
      the mechanisms that underlie formation of extracellular Babesia tick stages is an 
      important step towards developing control strategies for preventing tick 
      infection and subsequent parasite transmission. RESULTS: We induced B. bigemina 
      sexual stages in vitro by exposing parasites to Tris 2-carboxyethyl phosphine 
      (TCEP). Subsequently, we identified a novel putative methyltransferase gene 
      (BBBOND_0204030) that is expressed uniquely in all B. bigemina tick stages but 
      not in blood stages. In vitro TCEP-exposed B. bigemina presented diverse 
      morphology including parasites with long projections, round forms and clusters of 
      round forms indicative of sexual stage induction. We confirmed the development of 
      sexual stages by detecting upregulation of previously defined B. bigemina sexual 
      stage marker genes, ccp2 and 3, and their respective protein expression in 
      TCEP-induced B. bigemina cultures. Next, transcription analysis of in vitro 
      TCEP-induced B. bigemina culture based on an in silico derived list of homologs 
      of Plasmodium falciparum gamete-specific genes demonstrated differential 
      expression of the gene BBBOND_0204030 in induced cells. Further examination of ex 
      vivo infected ticks demonstrated that BBBOND_0204030 is transcribed by multiple 
      stages of B. bigemina during parasite development in tick midgut, ovary and 
      hemolymph. Interestingly, ex vivo results confirmed our in vitro observation that 
      blood stages of B. bigemina do not express BBBOND_0204030 and validated the in 
      vitro system of inducing sexual stages. CONCLUSIONS: Herein we describe the 
      identification of a B. bigemina gene transcribed exclusively by parasites 
      infecting ticks using a novel method of inducing B. bigemina sexual stages in 
      vitro. We propose that this gene can be used as a marker for parasite development 
      within the tick vector. Together, these tools will facilitate our understanding 
      of parasite-tick interactions, the identification of novel vaccine targets and, 
      consequently, the development of additional strategies to control bovine 
      babesiosis.
FAU - Bohaliga, Gamila A R
AU  - Bohaliga GAR
AD  - Program in Vector-borne Diseases, Department of Veterinary Microbiology and 
      Pathology, Washington State University, Pullman, Washington, 99164, USA.
FAU - Johnson, Wendell C
AU  - Johnson WC
AD  - Animal Diseases Research Unit, USDA-ARS, Pullman, Washington, 99164-6630, USA.
FAU - Taus, Naomi S
AU  - Taus NS
AD  - Program in Vector-borne Diseases, Department of Veterinary Microbiology and 
      Pathology, Washington State University, Pullman, Washington, 99164, USA.
AD  - Animal Diseases Research Unit, USDA-ARS, Pullman, Washington, 99164-6630, USA.
FAU - Hussein, Hala E
AU  - Hussein HE
AD  - Program in Vector-borne Diseases, Department of Veterinary Microbiology and 
      Pathology, Washington State University, Pullman, Washington, 99164, USA.
AD  - Department of Entomology, Faculty of Science, Cairo University, Giza, 12613, 
      Egypt.
FAU - Bastos, Reginaldo G
AU  - Bastos RG
AD  - Program in Vector-borne Diseases, Department of Veterinary Microbiology and 
      Pathology, Washington State University, Pullman, Washington, 99164, USA.
FAU - Suarez, Carlos E
AU  - Suarez CE
AD  - Animal Diseases Research Unit, USDA-ARS, Pullman, Washington, 99164-6630, USA.
FAU - O'Connor, Roberta
AU  - O'Connor R
AD  - Program in Vector-borne Diseases, Department of Veterinary Microbiology and 
      Pathology, Washington State University, Pullman, Washington, 99164, USA.
FAU - Ueti, Massaro W
AU  - Ueti MW
AD  - Program in Vector-borne Diseases, Department of Veterinary Microbiology and 
      Pathology, Washington State University, Pullman, Washington, 99164, USA. 
      massaro_ueti@wsu.edu.
AD  - Animal Diseases Research Unit, USDA-ARS, Pullman, Washington, 99164-6630, USA. 
      massaro_ueti@wsu.edu.
AD  - The Paul G. Allen School for Global Animal Health, Washington State University, 
      Pullman, Washington, 99164-70403, USA. massaro_ueti@wsu.edu.
LA  - eng
GR  - USDA-ARS CRIS project number 2090-32000-039-00D./Agricultural Research Service/
PT  - Journal Article
DEP - 20180824
PL  - England
TA  - Parasit Vectors
JT  - Parasites & vectors
JID - 101462774
RN  - 0 (Biomarkers)
RN  - 0 (DNA, Protozoan)
RN  - 0 (Phosphines)
RN  - H49AAM893K (tris(2-carboxyethyl)phosphine)
RN  - EC 2.1.1.- (Methyltransferases)
SB  - IM
MH  - Animals
MH  - Babesia/drug effects/enzymology/*genetics/growth & development
MH  - Babesiosis/parasitology
MH  - Biomarkers/analysis
MH  - Cattle
MH  - Cattle Diseases/diagnosis/parasitology
MH  - Computer Simulation
MH  - DNA, Protozoan/*genetics
MH  - *Gene Expression
MH  - In Vitro Techniques
MH  - Life Cycle Stages/*genetics
MH  - Methyltransferases/*genetics/isolation & purification
MH  - Phosphines/pharmacology
MH  - Reproduction/genetics
MH  - Rhipicephalus/*parasitology
PMC - PMC6109354
OTO - NOTNLM
OT  - Babesia bigemina
OT  - In vitro induction
OT  - Parasite-specific tick stage genes
OT  - Rhipicephalus microplus
OT  - Sexual stages
OT  - TCEP
COIS- ETHICS APPROVAL AND CONSENT TO PARTICIPATE: This study was approved by the 
      Institutional Animal Care and Use Committee of the University of Idaho, Moscow, 
      Idaho, in accordance with institutional guidelines based on the U.S. National 
      Institutes of Health Guide for the Care and Use of Laboratory Animals. CONSENT 
      FOR PUBLICATION: Not applicable. COMPETING INTERESTS: The authors declare that 
      they have no competing interests. PUBLISHER’S NOTE: Springer Nature remains 
      neutral with regard to jurisdictional claims in published maps and institutional 
      affiliations.
EDAT- 2018/08/26 06:00
MHDA- 2019/01/31 06:00
PMCR- 2018/08/24
CRDT- 2018/08/26 06:00
PHST- 2018/04/30 00:00 [received]
PHST- 2018/08/06 00:00 [accepted]
PHST- 2018/08/26 06:00 [entrez]
PHST- 2018/08/26 06:00 [pubmed]
PHST- 2019/01/31 06:00 [medline]
PHST- 2018/08/24 00:00 [pmc-release]
AID - 10.1186/s13071-018-3052-9 [pii]
AID - 3052 [pii]
AID - 10.1186/s13071-018-3052-9 [doi]
PST - epublish
SO  - Parasit Vectors. 2018 Aug 24;11(1):480. doi: 10.1186/s13071-018-3052-9.

PMID- 29666434
OWN - NLM
STAT- MEDLINE
DCOM- 20191010
LR  - 20191010
IS  - 2045-2322 (Electronic)
IS  - 2045-2322 (Linking)
VI  - 8
IP  - 1
DP  - 2018 Apr 17
TI  - Stable transformation of Babesia bigemina and Babesia bovis using a single 
      transfection plasmid.
PG  - 6096
LID - 10.1038/s41598-018-23010-4 [doi]
LID - 6096
AB  - Babesia bigemina and Babesia bovis, are the two major causes of bovine 
      babesiosis, a global neglected disease in need of improved methods of control. 
      Here, we describe a shared method for the stable transfection of these two 
      parasites using electroporation and blasticidin/blasticidin deaminase as a 
      selectable marker. Stably transfected B. bigemina and B. bovis were obtained 
      using a common transfection plasmid targeting the enhanced green fluorescent 
      protein-BSD (egfp-bsd) fusion gene into the elongation factor-1α (ef-1α) locus of 
      B. bigemina and B. bovis under the control of the B. bigemina ef-1α promoter. 
      Sequencing, Southern blotting, immunoblotting and immunofluorescence analysis of 
      parasite-infected red blood cells, demonstrated that the egfp-bsd gene was 
      expressed and stably integrated solely into the ef-1α locus of both, B. bigemina 
      and B. bovis. Interestingly, heterologous B. bigemina ef-1α sequences were able 
      to drive integration into the B. bovis genome by homologous recombination, and 
      the stably integrated B. bigemina ef-1α-A promoter is fully functional in B. 
      bovis. Collectively, the data provides a new tool for genetic analysis of these 
      parasites, and suggests that the development of vaccine platform delivery systems 
      based on transfected B. bovis and B. bigemina parasites using homologous and 
      heterologous promoters is feasible.
FAU - Silva, Marta G
AU  - Silva MG
AD  - Department of Veterinary Microbiology and Pathology, Washington State University, 
      Pullman, Washington, United States of America. marta_silva@wsu.edu.
FAU - Knowles, Donald P
AU  - Knowles DP
AD  - Department of Veterinary Microbiology and Pathology, Washington State University, 
      Pullman, Washington, United States of America.
AD  - Animal Disease Research Unit, Agricultural Research Service, USDA, WSU, Pullman, 
      Washington, United States of America.
FAU - Mazuz, Monica L
AU  - Mazuz ML
AD  - Division of Parasitology, Kimron Veterinary Institute, P.O.B. 12, Bet Dagan, 
      50250, Israel.
FAU - Cooke, Brian M
AU  - Cooke BM
AD  - Department of Microbiology, Biomedicine Discovery Institute, Monash University, 
      Victoria, 3800, Australia.
FAU - Suarez, Carlos E
AU  - Suarez CE
AD  - Department of Veterinary Microbiology and Pathology, Washington State University, 
      Pullman, Washington, United States of America.
AD  - Animal Disease Research Unit, Agricultural Research Service, USDA, WSU, Pullman, 
      Washington, United States of America.
LA  - eng
PT  - Journal Article
PT  - Research Support, U.S. Gov't, Non-P.H.S.
DEP - 20180417
PL  - England
TA  - Sci Rep
JT  - Scientific reports
JID - 101563288
RN  - 0 (Peptide Elongation Factor 1)
RN  - 0 (Protozoan Proteins)
RN  - 0 (Recombinant Fusion Proteins)
RN  - 0 (enhanced green fluorescent protein)
RN  - 147336-22-9 (Green Fluorescent Proteins)
SB  - IM
MH  - Animals
MH  - Babesia/*genetics
MH  - Babesia bovis/*genetics
MH  - Babesiosis/*parasitology
MH  - Cattle/parasitology
MH  - Cattle Diseases/*parasitology
MH  - Electroporation/methods
MH  - Green Fluorescent Proteins/genetics
MH  - Homologous Recombination
MH  - Peptide Elongation Factor 1/genetics
MH  - Plasmids/genetics
MH  - Promoter Regions, Genetic
MH  - Protozoan Proteins/genetics
MH  - Recombinant Fusion Proteins/genetics
MH  - Transfection/*methods
MH  - Transformation, Genetic
PMC - PMC5904164
COIS- The authors declare no competing interests.
EDAT- 2018/04/19 06:00
MHDA- 2019/10/11 06:00
PMCR- 2018/04/17
CRDT- 2018/04/19 06:00
PHST- 2017/11/30 00:00 [received]
PHST- 2018/02/26 00:00 [accepted]
PHST- 2018/04/19 06:00 [entrez]
PHST- 2018/04/19 06:00 [pubmed]
PHST- 2019/10/11 06:00 [medline]
PHST- 2018/04/17 00:00 [pmc-release]
AID - 10.1038/s41598-018-23010-4 [pii]
AID - 23010 [pii]
AID - 10.1038/s41598-018-23010-4 [doi]
PST - epublish
SO  - Sci Rep. 2018 Apr 17;8(1):6096. doi: 10.1038/s41598-018-23010-4.

PMID- 29155165
OWN - NLM
STAT- MEDLINE
DCOM- 20190130
LR  - 20190130
IS  - 1873-0329 (Electronic)
IS  - 1383-5769 (Linking)
VI  - 67
IP  - 2
DP  - 2018 Apr
TI  - Bovine babesiosis: Cattle protected in the field with a frozen vaccine containing 
      Babesia bovis and Babesia bigemina cultured in vitro with a serum-free medium.
PG  - 190-195
LID - S1383-5769(17)30093-4 [pii]
LID - 10.1016/j.parint.2017.11.004 [doi]
AB  - An attenuated live vaccine containing Babesia bovis and B. bigemina cultured in 
      vitro with a serum-free medium was assessed for its clinical protection conferred 
      of naïve cattle, under natural tick-challenge in a high endemicity zone to 
      Babesia spp. Three groups of six animals were treated as follows: group I (GI) 
      received a vaccine derived from parasites cultured with a free-serum medium; 
      group II (GII) were immunized with the standard vaccine, with parasites cultured 
      in a medium supplemented with 40% (v/v) bovine serum; and a control group (GIII) 
      inoculated with non-infected bovine erythrocytes. Inocula were administered by IM 
      route. Experimental animals were kept during 23days after vaccination in a cattle 
      farm free of ticks and Babesia spp. Thereafter, cattle were moved to a high 
      endemicity farm for natural exposure to Babesia spp. transmitted by Rhipicephalus 
      microplus ticks. Protection against clinical babesiosis was observed in bovines 
      belonging to GI (100%) and GII (83.33%), while the control animals (GIII) were 
      not protected, and showed severe clinical signs, closely related to babesiosis, 
      were observed for at least three consecutive days during the challenge. These 
      were fever, anemia, which were measured simultaneously, and circulating parasites 
      were detected by optic light microscopy. All cattle showed B. bovis and B. 
      bigemina in stained blood films during the challenge; B. bovis antibody titers 
      were higher than those to B. bigemina in GI and GII, and lower titers were 
      determined in GIII. The protective capacity of the vaccine derived from B. bovis 
      and B. bigemina cultured in vitro in a serum-free medium was demonstrated.
CI  - Copyright © 2017 Elsevier B.V. All rights reserved.
FAU - Rojas-Martínez, Carmen
AU  - Rojas-Martínez C
AD  - Centro Nacional de Investigación Disciplinaria en Parasitología Veterinaria 
      (CENID-PAVET), Instituto Nacional de Investigaciones Forestales, Agrícolas y 
      Pecuarias (INIFAP), Jiutepec, Morelos, Mexico; Campus de Ciencias Biológicas y 
      Agropecuarias, FMVZ, Universidad Autónoma de Yucatán, km 15.5 Carretera 
      Mérida-Xmatkuil, C.P. 97100, Mérida, Yucatán, Mexico.
FAU - Rodríguez-Vivas, Roger Iván
AU  - Rodríguez-Vivas RI
AD  - Campus de Ciencias Biológicas y Agropecuarias, FMVZ, Universidad Autónoma de 
      Yucatán, km 15.5 Carretera Mérida-Xmatkuil, C.P. 97100, Mérida, Yucatán, Mexico.
FAU - Millán, Julio Vicente Figueroa
AU  - Millán JVF
AD  - Centro Nacional de Investigación Disciplinaria en Parasitología Veterinaria 
      (CENID-PAVET), Instituto Nacional de Investigaciones Forestales, Agrícolas y 
      Pecuarias (INIFAP), Jiutepec, Morelos, Mexico.
FAU - Bautista-Garfias, Carlos Ramón
AU  - Bautista-Garfias CR
AD  - Centro Nacional de Investigación Disciplinaria en Parasitología Veterinaria 
      (CENID-PAVET), Instituto Nacional de Investigaciones Forestales, Agrícolas y 
      Pecuarias (INIFAP), Jiutepec, Morelos, Mexico.
FAU - Castañeda-Arriola, Roberto Omar
AU  - Castañeda-Arriola RO
AD  - C.E.P. La Posta, km 22.4 Carretera Veracruz-Córdoba, Paso del Toro, Medellín de 
      Bravo C.P. 91700, Veracruz, Mexico.
FAU - Lira-Amaya, José Juan
AU  - Lira-Amaya JJ
AD  - Centro Nacional de Investigación Disciplinaria en Parasitología Veterinaria 
      (CENID-PAVET), Instituto Nacional de Investigaciones Forestales, Agrícolas y 
      Pecuarias (INIFAP), Jiutepec, Morelos, Mexico.
FAU - Urióstegui, Patricia Vargas
AU  - Urióstegui PV
AD  - Centro Nacional de Investigación Disciplinaria en Parasitología Veterinaria 
      (CENID-PAVET), Instituto Nacional de Investigaciones Forestales, Agrícolas y 
      Pecuarias (INIFAP), Jiutepec, Morelos, Mexico.
FAU - Carrasco, Juan José Ojeda
AU  - Carrasco JJO
AD  - Universidad Autónoma del Estado de México, Carretera Amecameca-Ayapango Km. 2.5, 
      Amecameca, Estado de México, Mexico.
FAU - Martínez, Jesús Antonio Álvarez
AU  - Martínez JAÁ
AD  - Centro Nacional de Investigación Disciplinaria en Parasitología Veterinaria 
      (CENID-PAVET), Instituto Nacional de Investigaciones Forestales, Agrícolas y 
      Pecuarias (INIFAP), Jiutepec, Morelos, Mexico. Electronic address: 
      alvarez.jesus@inifap.gob.mx.
LA  - eng
PT  - Journal Article
DEP - 20171116
PL  - Netherlands
TA  - Parasitol Int
JT  - Parasitology international
JID - 9708549
RN  - 0 (Antibodies, Protozoan)
RN  - 0 (Culture Media, Serum-Free)
RN  - 0 (Vaccines, Attenuated)
SB  - IM
MH  - Anemia/parasitology
MH  - Animals
MH  - Antibodies, Protozoan/blood
MH  - Babesia/growth & development/*immunology/ultrastructure
MH  - Babesia bovis/growth & development/*immunology/ultrastructure
MH  - Babesiosis/blood/immunology/*prevention & control/transmission
MH  - Cattle
MH  - Culture Media, Serum-Free
MH  - Fever/parasitology
MH  - Microscopy
MH  - Rhipicephalus/parasitology
MH  - Transition Temperature
MH  - Vaccination/methods
MH  - Vaccines, Attenuated/*administration & dosage/immunology
OTO - NOTNLM
OT  - Bovine babesiosis vaccine
OT  - Bovine serum-free medium
OT  - In vitro culture
EDAT- 2017/11/21 06:00
MHDA- 2019/01/31 06:00
CRDT- 2017/11/21 06:00
PHST- 2017/02/19 00:00 [received]
PHST- 2017/09/21 00:00 [revised]
PHST- 2017/11/15 00:00 [accepted]
PHST- 2017/11/21 06:00 [pubmed]
PHST- 2019/01/31 06:00 [medline]
PHST- 2017/11/21 06:00 [entrez]
AID - S1383-5769(17)30093-4 [pii]
AID - 10.1016/j.parint.2017.11.004 [doi]
PST - ppublish
SO  - Parasitol Int. 2018 Apr;67(2):190-195. doi: 10.1016/j.parint.2017.11.004. Epub 
      2017 Nov 16.

PMID- 29570654
OWN - NLM
STAT- PubMed-not-MEDLINE
LR  - 20201001
IS  - 2306-7381 (Electronic)
IS  - 2306-7381 (Linking)
VI  - 5
IP  - 2
DP  - 2018 Mar 23
TI  - Immunomolecular Characterization of MIC-1, a Novel Antigen in Babesia bigemina, 
      Which Contains Conserved and Immunodominant B-Cell Epitopes that Induce 
      Neutralizing Antibodies.
LID - 10.3390/vetsci5020032 [doi]
LID - 32
AB  - Babesia bigemina is one of the most prevalent species causing bovine babesiosis 
      around the world. Antigens involved in host cell invasion are vaccine targets for 
      this disease but are largely unknown in this species. The invasion process of 
      Babesia spp. into erythrocytes involves membrane proteins from the apical 
      complex. A protein stored in the micronemes, called Micronemal Protein 1 (MIC-1), 
      contains a sialic acid binding domain that participates in the invasion process 
      of host cells and is a vaccine candidate in other apicomplexan parasites. It is 
      not known if there is a homologous gene for mic-1 in B. bigemina. Therefore, the 
      aim of this study was to characterize the mic-1 gene homologue in Babesia 
      bigemina. A gene was found with a microneme adhesive repeat (MAR) domain in the 
      predicted amino acid sequence. Transcription was determined by reverse 
      transcription polymerase chain reaction (RT-PCR). Subsequently, antibodies 
      against peptides containing conserved B-cell epitopes were used to confirm the 
      expression of MIC-1 in intraerythrocytic merozoites. The presence of anti MIC-1 
      antibodies in cattle naturally infected with B. bigemina was determined and up to 
      97.4% of the cattle sera (113 out of 116) identified MIC-1 using enzyme-linked 
      immunosorbent assay (ELISA) methods. Finally, antibodies against MIC-1 were able 
      to block 70% merozoite invasion in-vitro.
FAU - Hernández-Silva, Diego Josimar
AU  - Hernández-Silva DJ
AD  - Immunology and Vaccines Laboratory, Facultad de Ciencias Naturales, Universidad 
      Autonoma de Queretaro, Av. de las Ciencias s/n Col Juriquilla, Queretaro 76230, 
      Mexico. qfbjosimar@gmail.com.
FAU - Valdez-Espinoza, Uriel Mauricio
AU  - Valdez-Espinoza UM
AD  - Immunology and Vaccines Laboratory, Facultad de Ciencias Naturales, Universidad 
      Autonoma de Queretaro, Av. de las Ciencias s/n Col Juriquilla, Queretaro 76230, 
      Mexico. umvaldez@gmail.com.
AD  - Facultad de Medicina Veterinaria y Zootecnia. Universidad Nacional Autonoma de 
      Mexico. Av. Universidad 3000, Edificio A, Delegacion Coyoacan, Col. Ciudad 
      Universitaria, Cd. Universitaria, Mexico City 04510, Mexico. umvaldez@gmail.com.
FAU - Mercado-Uriostegui, Miguel Angel
AU  - Mercado-Uriostegui MA
AD  - Immunology and Vaccines Laboratory, Facultad de Ciencias Naturales, Universidad 
      Autonoma de Queretaro, Av. de las Ciencias s/n Col Juriquilla, Queretaro 76230, 
      Mexico. miguel.mercado.uriostegui@hotmail.com.
FAU - Aguilar-Tipacamú, Gabriela
AU  - Aguilar-Tipacamú G
AD  - C.A. Salud Animal y Microbiologia Ambiental, Facultad de Ciencias Naturales, 
      Universidad Autonoma de Queretaro, Av. de las Ciencias s/n Col Juriquilla, 
      Queretaro 76230, Mexico. gabtipaca@yahoo.com.mx.
FAU - Ramos-Aragón, Juan Alberto
AU  - Ramos-Aragón JA
AD  - CENID-Parasitologia-INIFAP, Morelos 37915, Mexico.
FAU - Hernández-Ortiz, Ruben
AU  - Hernández-Ortiz R
AD  - CENID-Parasitologia-INIFAP, Morelos 37915, Mexico. ramos.juan@inifap.gob.mx.
FAU - Ueti, Massaro
AU  - Ueti M
AD  - Animal Disease Research Unit, USDA-ARS, 3003 ADBF, Washington State University, 
      Pullman, WA 99164, USA. massaro@vetmed.wsu.edu.
FAU - Mosqueda, Juan
AU  - Mosqueda J
AD  - Immunology and Vaccines Laboratory, Facultad de Ciencias Naturales, Universidad 
      Autonoma de Queretaro, Av. de las Ciencias s/n Col Juriquilla, Queretaro 76230, 
      Mexico. joel.mosqueda@uaq.mx.
AD  - C.A. Salud Animal y Microbiologia Ambiental, Facultad de Ciencias Naturales, 
      Universidad Autonoma de Queretaro, Av. de las Ciencias s/n Col Juriquilla, 
      Queretaro 76230, Mexico. joel.mosqueda@uaq.mx.
LA  - eng
PT  - Journal Article
DEP - 20180323
PL  - Switzerland
TA  - Vet Sci
JT  - Veterinary sciences
JID - 101680127
PMC - PMC6024600
OTO - NOTNLM
OT  - Babesia bigemina
OT  - bovine babesiosis
OT  - micronemal proteins
OT  - sialic acid binding domain
COIS- The authors declare no conflict of interest.
EDAT- 2018/03/24 06:00
MHDA- 2018/03/24 06:01
PMCR- 2018/03/23
CRDT- 2018/03/24 06:00
PHST- 2018/02/01 00:00 [received]
PHST- 2018/03/19 00:00 [revised]
PHST- 2018/03/21 00:00 [accepted]
PHST- 2018/03/24 06:00 [entrez]
PHST- 2018/03/24 06:00 [pubmed]
PHST- 2018/03/24 06:01 [medline]
PHST- 2018/03/23 00:00 [pmc-release]
AID - vetsci5020032 [pii]
AID - vetsci-05-00032 [pii]
AID - 10.3390/vetsci5020032 [doi]
PST - epublish
SO  - Vet Sci. 2018 Mar 23;5(2):32. doi: 10.3390/vetsci5020032.

PMID- 29530085
OWN - NLM
STAT- MEDLINE
DCOM- 20190104
LR  - 20190104
IS  - 1756-3305 (Electronic)
IS  - 1756-3305 (Linking)
VI  - 11
IP  - 1
DP  - 2018 Mar 12
TI  - Spherical Body Protein 2 truncated copy 11 as a specific Babesia bovis 
      attenuation marker.
PG  - 169
LID - 10.1186/s13071-018-2782-z [doi]
LID - 169
FAU - Gallego-Lopez, Gina M
AU  - Gallego-Lopez GM
AD  - Department of Veterinary Microbiology and Pathology, College of Veterinary 
      Medicine, Washington State University, Pullman, WA, 99164-7040, USA.
FAU - Lau, Audrey O T
AU  - Lau AOT
AD  - The National Institute of Allergy and Infectious Diseases, the National 
      Institutes of Health, Rockville, MD, 20852, USA.
FAU - Brown, Wendy C
AU  - Brown WC
AD  - Department of Veterinary Microbiology and Pathology, College of Veterinary 
      Medicine, Washington State University, Pullman, WA, 99164-7040, USA.
FAU - Johnson, Wendell C
AU  - Johnson WC
AD  - Animal Disease Research Unit, Agricultural Research Service, USDA, Pullman, WA, 
      99164-6630, USA.
FAU - Ueti, Massaro W
AU  - Ueti MW
AD  - Department of Veterinary Microbiology and Pathology, College of Veterinary 
      Medicine, Washington State University, Pullman, WA, 99164-7040, USA.
AD  - Animal Disease Research Unit, Agricultural Research Service, USDA, Pullman, WA, 
      99164-6630, USA.
FAU - Suarez, Carlos E
AU  - Suarez CE
AD  - Department of Veterinary Microbiology and Pathology, College of Veterinary 
      Medicine, Washington State University, Pullman, WA, 99164-7040, USA. 
      ces@vetmed.wsu.edu.
AD  - Animal Disease Research Unit, Agricultural Research Service, USDA, Pullman, WA, 
      99164-6630, USA. ces@vetmed.wsu.edu.
LA  - eng
GR  - 2090-32000-039-00D./ARS-USDA/International
PT  - Journal Article
PT  - Research Support, Non-U.S. Gov't
DEP - 20180312
PL  - England
TA  - Parasit Vectors
JT  - Parasites & vectors
JID - 101462774
RN  - 0 (DNA, Complementary)
RN  - 0 (DNA, Protozoan)
RN  - 0 (Genetic Markers)
RN  - 0 (Protozoan Proteins)
RN  - 0 (spherical body protein 2, Babesia bovis)
SB  - IM
MH  - Animals
MH  - Babesia bovis/*genetics/pathogenicity
MH  - Babesiosis/diagnosis/parasitology
MH  - Cattle
MH  - Cattle Diseases/diagnosis/parasitology
MH  - DNA, Complementary/biosynthesis
MH  - DNA, Protozoan/biosynthesis
MH  - Gene Expression Regulation
MH  - *Genetic Markers
MH  - Life Cycle Stages/genetics
MH  - Protozoan Proteins/*genetics/metabolism
MH  - Up-Regulation
MH  - Virulence
PMC - PMC5848574
OTO - NOTNLM
OT  - Attenuation marker
OT  - Babesia bovis
OT  - PEXEL
OT  - Protein expression
OT  - Spherical body protein
OT  - Transcription
COIS- ETHICS APPROVAL: Animals used as blood donors for the maintenance of in vitro 
      cultures of B. bovis were approved by the Institutional Animal Care and Use 
      Committee (protocol 2013–66, University of Idaho). CONSENT FOR PUBLICATION: Not 
      applicable. COMPETING INTERESTS: The authors declare that they have no competing 
      interests. PUBLISHER’S NOTE: Springer Nature remains neutral with regard to 
      jurisdictional claims in published maps and institutional affiliations.
EDAT- 2018/03/14 06:00
MHDA- 2019/01/05 06:00
PMCR- 2018/03/12
CRDT- 2018/03/14 06:00
PHST- 2017/11/22 00:00 [received]
PHST- 2018/03/06 00:00 [accepted]
PHST- 2018/03/14 06:00 [entrez]
PHST- 2018/03/14 06:00 [pubmed]
PHST- 2019/01/05 06:00 [medline]
PHST- 2018/03/12 00:00 [pmc-release]
AID - 10.1186/s13071-018-2782-z [pii]
AID - 2782 [pii]
AID - 10.1186/s13071-018-2782-z [doi]
PST - epublish
SO  - Parasit Vectors. 2018 Mar 12;11(1):169. doi: 10.1186/s13071-018-2782-z.

PMID- 29216890
OWN - NLM
STAT- MEDLINE
DCOM- 20180703
LR  - 20181113
IS  - 1746-6148 (Electronic)
IS  - 1746-6148 (Linking)
VI  - 13
IP  - 1
DP  - 2017 Dec 8
TI  - In silico and phylogenetic analyses of partial BbRAP-1, BbCP2, BbSBP-4 and BbβTUB 
      gene sequences of Babesia bovis isolates from cattle in South Africa.
PG  - 383
LID - 10.1186/s12917-017-1261-7 [doi]
LID - 383
AB  - BACKGROUND: Bovine babesiosis is one of the most economically important 
      tick-borne diseases threatening the livestock industry globally including South 
      Africa. This disease is induced by members of Babesia bovis species. Antigenic 
      variations among geographical strains of B. bovis, and these heterogeneities are 
      cited as the mechanism by which parasites evade from host immune system and they 
      hamper the successful development of a single vaccine that could confer absolute 
      protection. Given the economic importance of livestock industry in South Africa, 
      the extent of genetic diversity among field isolates of B. bovis merits extensive 
      investigation. In this study, we genetically characterized partial genes of B. 
      bovis and studied the phylogenetic relationship among B. bovis isolates of South 
      African origin. The genes, which were PCR-amplified from bovine samples collected 
      from different locations across South Africa, coded for rhoptry-associated 
      protein 1 (BbRAP-1), cysteine peptidase 2 (BbCP2), spherical body protein 4 
      (BbSBP-4) and β-tubulin (BbβTUB). Phylogenies were inferred from newly determined 
      sequences using the neighbour-joining approach. RESULTS: Nested PCR assays with 
      gene-specific primers indicated that, of the 54 bovine samples tested, 59.3% 
      (32/54; 95% CI = 46.0-71.3%), 27.8% (15/54; 95% CI = 17.6-40.9%), 37.0% (20/54; 
      95% CI = 25.4-50.4%) and 29.6% (16/54; 95% CI = 19.1-42.8%) possessed BbRAP-1, 
      BbCP2, BbSBP-4 and BbβTUB fragments, respectively. Sequencing of PCR-generated 
      fragments revealed that nucleotide sequences of each of the four genes were 
      highly conserved among the B. bovis isolates examined. Phylogenetic analyses of 
      BbCP2, BbSBP-4 and BbβTUB sequences indicated a close phylogenetic relatedness 
      among South African-derived sequences and those of global B. bovis strains. 
      CONCLUSION: The data reported in this study indicated that there is a high 
      conservation among the genes of B. bovis isolates from cattle in South Africa. 
      These findings give an indication that immunologically important proteins encoded 
      by these genes could potentially be considered for exploitation as viable 
      candidates for inclusion in recombinant subunit vaccines.
FAU - Mtshali, Phillip Senzo
AU  - Mtshali PS
AD  - Veterinary Parasitology Programme, Research and Scientific Services Department, 
      National Zoological Gardens of South Africa, Pretoria, 0001, South Africa.
FAU - Mtshali, Moses Sibusiso
AU  - Mtshali MS
AD  - Veterinary Parasitology Programme, Research and Scientific Services Department, 
      National Zoological Gardens of South Africa, Pretoria, 0001, South Africa. 
      sibusiso.mtshali@nrf.ac.za.
AD  - Parasitology Research Programme, Department of Zoology and Entomology, University 
      of the Free State, QwaQwa Campus, Phuthaditjhaba, 9866, South Africa. 
      sibusiso.mtshali@nrf.ac.za.
LA  - eng
PT  - Journal Article
DEP - 20171208
PL  - England
TA  - BMC Vet Res
JT  - BMC veterinary research
JID - 101249759
RN  - 0 (Protozoan Proteins)
RN  - 0 (rhoptry-associated protein-1, Babesia)
SB  - IM
MH  - Animals
MH  - Babesia bovis/*genetics
MH  - Babesiosis/epidemiology/*parasitology
MH  - Cattle
MH  - Cattle Diseases/epidemiology/*parasitology
MH  - Computer Simulation
MH  - Genes, Protozoan/genetics
MH  - Phylogeny
MH  - Polymerase Chain Reaction/veterinary
MH  - Protozoan Proteins/*genetics
MH  - Sequence Analysis, DNA/veterinary
MH  - South Africa/epidemiology
PMC - PMC5721623
OTO - NOTNLM
OT  - Babesia bovis
OT  - Cattle
OT  - Nested PCR assays
OT  - Phylogenies
OT  - South Africa
COIS- ETHICS APPROVAL AND CONSENT TO PARTICIPATE: Ethics approval was granted by the 
      National Zoological Gardens of South Africa Research Ethics and Scientific 
      Committee, project number NZG/RES/P/001/F/01 for the national research project on 
      the epidemiology and genetic diversity of bovine anaplasmosis in South Africa. 
      The NZG Research Ethics and Scientific Committee approved the collection of blood 
      samples from animals. Animal owners gave verbal informed consent for the 
      collection of the samples for the epidemiological survey, and animals were not 
      involved in any clinical trials or treatments. CONSENT FOR PUBLICATION: Not 
      applicable. COMPETING INTERESTS: The authors declare that they have no competing 
      interests. PUBLISHER’S NOTE: Springer Nature remains neutral with regard to 
      jurisdictional claims in published maps and institutional affiliations.
EDAT- 2017/12/09 06:00
MHDA- 2018/07/04 06:00
PMCR- 2017/12/08
CRDT- 2017/12/09 06:00
PHST- 2017/07/11 00:00 [received]
PHST- 2017/11/09 00:00 [accepted]
PHST- 2017/12/09 06:00 [entrez]
PHST- 2017/12/09 06:00 [pubmed]
PHST- 2018/07/04 06:00 [medline]
PHST- 2017/12/08 00:00 [pmc-release]
AID - 10.1186/s12917-017-1261-7 [pii]
AID - 1261 [pii]
AID - 10.1186/s12917-017-1261-7 [doi]
PST - epublish
SO  - BMC Vet Res. 2017 Dec 8;13(1):383. doi: 10.1186/s12917-017-1261-7.

PMID- 28743470
OWN - NLM
STAT- MEDLINE
DCOM- 20180514
LR  - 20180514
IS  - 1873-0329 (Electronic)
IS  - 1383-5769 (Linking)
VI  - 66
IP  - 6
DP  - 2017 Dec
TI  - Molecular identification and antigenic characterization of Babesia divergens 
      Erythrocyte Binding Protein (BdEBP) as a potential vaccine candidate.
PG  - 721-726
LID - S1383-5769(17)30146-0 [pii]
LID - 10.1016/j.parint.2017.07.004 [doi]
AB  - Host cell invasion is the only step where Babesia parasites are extracellular, 
      and their survival is menaced during this step. Therefore, interfering with this 
      critical stage is a target for an anti-Babesia intervention strategy. In this 
      regard, recombinant protein encoding Babesia divergens Erythrocyte Binding 
      Protein (BdEBP) was produced in Escherichia coli in the current study, and its 
      antiserum was prepared in mice for further molecular characterization. Western 
      blotting and indirect fluorescent antibody test (IFAT) revealed the specific 
      reaction of the anti-rBdEBP serum with a corresponding authentic protein of B. 
      divergens. Next, bovine RBCs were incubated with a B. divergens lysate, and 
      anti-rBdEBP serum was produced in mice to detect the ability of BdEBP to bind 
      with host cells. Bands corresponding to 29.6-kDa proteins in the protein-bound 
      erythrocyte lysate were detected by specific immune rBdEBP using Western 
      blotting. These results suggest that BdEBP is functional in the merozoite stage 
      and may be involved in attachment to bovine RBCs. A significant inhibition of the 
      in vitro growth of B. divergens culture treated with anti-rBdEBP serum was 
      observed. Moreover, the efficacy of pre-incubated free merozoites to invade 
      bovine erythrocytes was inhibited by 60% after incubation with 2mg/ml of 
      anti-rBdEBP serum for 6h. The obtained data suggest the possible use of rBdEBP as 
      a vaccine candidate against bovine babesiosis.
CI  - Copyright © 2017 Elsevier B.V. All rights reserved.
FAU - El-Sayed, Shimaa Abd El-Salam
AU  - El-Sayed SAE
AD  - National Research Center for Protozoan Diseases, Obihiro University of 
      Agriculture and Veterinary Medicine, Inada-Cho, Obihiro, Hokkaido, Japan; 
      Department of Biochemistry and Chemistry of Nutrition, Faculty of Veterinary 
      Medicine, Mansoura University, Mansoura 35516, Egypt.
FAU - Rizk, Mohamed Abdo
AU  - Rizk MA
AD  - National Research Center for Protozoan Diseases, Obihiro University of 
      Agriculture and Veterinary Medicine, Inada-Cho, Obihiro, Hokkaido, Japan; 
      Department of Internal Medicine and Infectious Diseases, Faculty of Veterinary 
      Medicine, Mansoura University, Mansoura 35516, Egypt.
FAU - Terkawi, Mohamad Alaa
AU  - Terkawi MA
AD  - National Research Center for Protozoan Diseases, Obihiro University of 
      Agriculture and Veterinary Medicine, Inada-Cho, Obihiro, Hokkaido, Japan.
FAU - Yokoyama, Naoaki
AU  - Yokoyama N
AD  - National Research Center for Protozoan Diseases, Obihiro University of 
      Agriculture and Veterinary Medicine, Inada-Cho, Obihiro, Hokkaido, Japan.
FAU - Igarashi, Ikuo
AU  - Igarashi I
AD  - National Research Center for Protozoan Diseases, Obihiro University of 
      Agriculture and Veterinary Medicine, Inada-Cho, Obihiro, Hokkaido, Japan. 
      Electronic address: igarcpmi@obihiro.ac.jp.
LA  - eng
PT  - Journal Article
DEP - 20170722
PL  - Netherlands
TA  - Parasitol Int
JT  - Parasitology international
JID - 9708549
RN  - 0 (Antigens, Protozoan)
RN  - 0 (Carrier Proteins)
RN  - 0 (Protozoan Proteins)
RN  - 0 (Protozoan Vaccines)
SB  - IM
MH  - Animals
MH  - Antigens, Protozoan/*immunology
MH  - Babesia/*immunology
MH  - Carrier Proteins/analysis/immunology
MH  - Erythrocytes/parasitology
MH  - Mice
MH  - Mice, Inbred BALB C
MH  - Protozoan Proteins/analysis/*immunology
MH  - Protozoan Vaccines/*immunology
OTO - NOTNLM
OT  - Babesia divergens
OT  - Erythrocyte binding protein
EDAT- 2017/07/27 06:00
MHDA- 2018/05/15 06:00
CRDT- 2017/07/27 06:00
PHST- 2017/03/21 00:00 [received]
PHST- 2017/06/07 00:00 [revised]
PHST- 2017/07/17 00:00 [accepted]
PHST- 2017/07/27 06:00 [pubmed]
PHST- 2018/05/15 06:00 [medline]
PHST- 2017/07/27 06:00 [entrez]
AID - S1383-5769(17)30146-0 [pii]
AID - 10.1016/j.parint.2017.07.004 [doi]
PST - ppublish
SO  - Parasitol Int. 2017 Dec;66(6):721-726. doi: 10.1016/j.parint.2017.07.004. Epub 
      2017 Jul 22.

PMID- 29132437
OWN - NLM
STAT- MEDLINE
DCOM- 20180712
LR  - 20181113
IS  - 1756-3305 (Electronic)
IS  - 1756-3305 (Linking)
VI  - 10
IP  - 1
DP  - 2017 Nov 13
TI  - Hap2, a novel gene in Babesia bigemina is expressed in tick stages, and specific 
      antibodies block zygote formation.
PG  - 568
LID - 10.1186/s13071-017-2510-0 [doi]
LID - 568
AB  - BACKGROUND: Bovine babesiosis is a tick-borne disease caused by the protozoan 
      parasites of the genus Babesia. In their host vector, Babesia spp. undergo sexual 
      reproduction. Therefore, the development of sexual stages and the subsequent 
      formation of the zygote are essential for the parasite to invade the intestinal 
      cells of the vector tick and continue its life-cycle. HAP2/GCS1 is a protein 
      identified in plants, protozoan parasites and other organisms that has an 
      important role during membrane fusion in fertilization processes. The 
      identification and characterization of HAP-2 protein in Babesia would be very 
      significant to understand the biology of the parasite and to develop a 
      transmission-blocking vaccine in the future. RESULTS: To isolate and sequence the 
      hap2 gene DNA from an infected bovine with Babesia bigemina was purified. The 
      hap2 gene was amplified, cloned and sequenced. The sequences of hap2 from four 
      geographically different strains showed high conservation at the amino acid 
      level, including the typical structure with a signal peptide and the HAP2/GSC 
      domain. Antisera anti-HAP2 against the conserved extracellular region of the HAP2 
      amino acid sequence were obtained from rabbits. The expression of hap2 in the 
      host and vector tissues was analyzed by using semi-quantitative RT-PCR, and the 
      protein was examined by western blot and immunofluorescence. Based on the RT-PCR 
      and WB results, HAP2 is expressed in both, sexual stages induced in vitro, and in 
      infected ticks as well. We did not detect any expression in asexual erythrocytic 
      stages of B. bigemina, relevantly anti-HAP2 specific antibodies were able to 
      block zygotes formation in vitro. CONCLUSION: Babesia bigemina HAP2 is expressed 
      only in tick-infecting stages, and specific antibodies block zygote formation. 
      Further studies regarding the function of HAP2 during tick infection may provide 
      new insights into the molecular mechanisms of sexual reproduction of the 
      parasite.
FAU - Camacho-Nuez, Minerva
AU  - Camacho-Nuez M
AD  - Posgrado en Ciencias Genómicas, Universidad Autónoma de la Ciudad de México, San 
      Lorenzo, esquina Roberto Gayol, Colonia del Valle Sur, Delegación Benito Juárez, 
      C.P. 03100, Mexico D.F, Mexico.
FAU - Hernández-Silva, Diego Josimar
AU  - Hernández-Silva DJ
AD  - Facultad de Ciencias Naturales, Universidad Autónoma de Querétaro, Av. de las 
      Ciencias s/n Col Juriquilla, C.P, 76230, Queretaro, Mexico.
FAU - Castañeda-Ortiz, Elizabeth Jacqueline
AU  - Castañeda-Ortiz EJ
AD  - Posgrado en Ciencias Genómicas, Universidad Autónoma de la Ciudad de México, San 
      Lorenzo, esquina Roberto Gayol, Colonia del Valle Sur, Delegación Benito Juárez, 
      C.P. 03100, Mexico D.F, Mexico.
FAU - Paredes-Martínez, María Elena
AU  - Paredes-Martínez ME
AD  - Posgrado en Ciencias Genómicas, Universidad Autónoma de la Ciudad de México, San 
      Lorenzo, esquina Roberto Gayol, Colonia del Valle Sur, Delegación Benito Juárez, 
      C.P. 03100, Mexico D.F, Mexico.
AD  - Facultad de Ciencias Naturales, Universidad Autónoma de Querétaro, Av. de las 
      Ciencias s/n Col Juriquilla, C.P, 76230, Queretaro, Mexico.
FAU - Rocha-Martínez, Marisol Karina
AU  - Rocha-Martínez MK
AD  - Posgrado en Ciencias Genómicas, Universidad Autónoma de la Ciudad de México, San 
      Lorenzo, esquina Roberto Gayol, Colonia del Valle Sur, Delegación Benito Juárez, 
      C.P. 03100, Mexico D.F, Mexico.
FAU - Alvarez-Sánchez, María Elizbeth
AU  - Alvarez-Sánchez ME
AD  - Posgrado en Ciencias Genómicas, Universidad Autónoma de la Ciudad de México, San 
      Lorenzo, esquina Roberto Gayol, Colonia del Valle Sur, Delegación Benito Juárez, 
      C.P. 03100, Mexico D.F, Mexico.
FAU - Mercado-Curiel, Ricardo Francisco
AU  - Mercado-Curiel RF
AD  - Facultad de Medicina, Universidad Autónoma de Querétaro, Fraccionamiento Prados 
      de la Capilla, Querétaro, Mexico.
FAU - Aguilar-Tipacamu, Gabriela
AU  - Aguilar-Tipacamu G
AD  - Facultad de Ciencias Naturales, Universidad Autónoma de Querétaro, Av. de las 
      Ciencias s/n Col Juriquilla, C.P, 76230, Queretaro, Mexico.
FAU - Mosqueda, Juan
AU  - Mosqueda J
AD  - Facultad de Ciencias Naturales, Universidad Autónoma de Querétaro, Av. de las 
      Ciencias s/n Col Juriquilla, C.P, 76230, Queretaro, Mexico. joel.mosqueda@uaq.mx.
LA  - eng
GR  - 167129/CONACyT Ciencia Basica/
GR  - UACM/SECITI/060/2013/Universidad Autónoma de la Ciudad de México/
PT  - Journal Article
DEP - 20171113
PL  - England
TA  - Parasit Vectors
JT  - Parasites & vectors
JID - 101462774
RN  - 0 (Antibodies, Protozoan)
RN  - 0 (DNA, Protozoan)
RN  - 0 (Protozoan Proteins)
SB  - IM
MH  - Animals
MH  - Antibodies, Protozoan/*immunology
MH  - Babesia/*genetics/growth & development
MH  - Babesiosis/parasitology
MH  - Cattle
MH  - Cattle Diseases/parasitology
MH  - DNA, Protozoan/genetics/isolation & purification
MH  - Protozoan Proteins/chemistry/*genetics/*immunology/isolation & purification
MH  - Real-Time Polymerase Chain Reaction
MH  - Sequence Analysis, DNA
MH  - Ticks/*parasitology/physiology
PMC - PMC5683354
OTO - NOTNLM
OT  - Babesia bigemina
OT  - Bovine babesiosis
OT  - Gamete fusion
OT  - HAP2
COIS- ETHICS APPROVAL AND CONSENT TO PARTICIPATE: The protocol for handling and 
      bleeding the cattle and tick collection was approved by the “Bioethics Committee” 
      of the Facultad de Ciencias Naturales, Universidad Autónoma de Querétaro, México. 
      CONSENT FOR PUBLICATION: Not applicable. COMPETING INTERESTS: The authors declare 
      that they have no competing interests. PUBLISHER’S NOTE: Springer Nature remains 
      neutral with regard to jurisdictional claims in published maps and institutional 
      affiliations.
EDAT- 2017/11/15 06:00
MHDA- 2018/07/13 06:00
PMCR- 2017/11/13
CRDT- 2017/11/15 06:00
PHST- 2017/07/04 00:00 [received]
PHST- 2017/10/30 00:00 [accepted]
PHST- 2017/11/15 06:00 [entrez]
PHST- 2017/11/15 06:00 [pubmed]
PHST- 2018/07/13 06:00 [medline]
PHST- 2017/11/13 00:00 [pmc-release]
AID - 10.1186/s13071-017-2510-0 [pii]
AID - 2510 [pii]
AID - 10.1186/s13071-017-2510-0 [doi]
PST - epublish
SO  - Parasit Vectors. 2017 Nov 13;10(1):568. doi: 10.1186/s13071-017-2510-0.

PMID- 28985216
OWN - NLM
STAT- MEDLINE
DCOM- 20171030
LR  - 20190202
IS  - 1935-2735 (Electronic)
IS  - 1935-2727 (Print)
IS  - 1935-2727 (Linking)
VI  - 11
IP  - 10
DP  - 2017 Oct
TI  - The Babesia bovis hap2 gene is not required for blood stage replication, but 
      expressed upon in vitro sexual stage induction.
PG  - e0005965
LID - 10.1371/journal.pntd.0005965 [doi]
LID - e0005965
AB  - Babesia bovis, is a tick borne apicomplexan parasite responsible for important 
      cattle losses globally. Babesia parasites have a complex life cycle including 
      asexual replication in the mammalian host and sexual reproduction in the tick 
      vector. Novel control strategies aimed at limiting transmission of the parasite 
      are needed, but transmission blocking vaccine candidates remain undefined. 
      Expression of HAP2 has been recognized as critical for the fertilization of 
      parasites in the Babesia-related Plasmodium, and is a leading candidate for a 
      transmission blocking vaccine against malaria. Hereby we identified the B. bovis 
      hap2 gene and demonstrated that it is widely conserved and differentially 
      transcribed during development within the tick midgut, but not by blood stage 
      parasites. The hap2 gene was disrupted by transfecting B. bovis with a plasmid 
      containing the flanking regions of the hap2 gene and the GPF-BSD gene under the 
      control of the ef-1α-B promoter. Comparison of in vitro growth between a hap2-KO 
      B. bovis clonal line and its parental wild type strain showed that HAP2 is not 
      required for the development of B. bovis in erythrocytes. However, xanthurenic 
      acid-in vitro induction experiments of sexual stages of parasites recovered after 
      tick transmission resulted in surface expression of HAP2 exclusively in sexual 
      stage induced parasites. In addition, hap2-KO parasites were not able to develop 
      such sexual stages as defined both by morphology and by expression of the B. 
      bovis sexual marker genes 6-Cys A and B. Together, the data strongly suggests 
      that tick midgut stage differential expression of hap2 is associated with the 
      development of B. bovis sexual forms. Overall these studies are consistent with a 
      role of HAP2 in tick stages of the parasite and suggest that HAP2 is a potential 
      candidate for a transmission blocking vaccine against bovine babesiosis.
FAU - Hussein, Hala E
AU  - Hussein HE
AD  - Department of Veterinary Microbiology and Pathology, Washington State University, 
      Pullman, WA, United States of America.
AD  - Department of Entomology, Faculty of Science, Cairo University, Giza, Egypt.
FAU - Bastos, Reginaldo G
AU  - Bastos RG
AD  - Department of Veterinary Microbiology and Pathology, Washington State University, 
      Pullman, WA, United States of America.
FAU - Schneider, David A
AU  - Schneider DA
AD  - Department of Veterinary Microbiology and Pathology, Washington State University, 
      Pullman, WA, United States of America.
AD  - Animal Disease Research Unit, USDA-ARS, Pullman, WA, United States of America.
FAU - Johnson, Wendell C
AU  - Johnson WC
AD  - Animal Disease Research Unit, USDA-ARS, Pullman, WA, United States of America.
FAU - Adham, Fatma K
AU  - Adham FK
AD  - Department of Entomology, Faculty of Science, Cairo University, Giza, Egypt.
FAU - Davis, William C
AU  - Davis WC
AD  - Department of Veterinary Microbiology and Pathology, Washington State University, 
      Pullman, WA, United States of America.
FAU - Laughery, Jacob M
AU  - Laughery JM
AD  - Department of Veterinary Microbiology and Pathology, Washington State University, 
      Pullman, WA, United States of America.
FAU - Herndon, David R
AU  - Herndon DR
AD  - Animal Disease Research Unit, USDA-ARS, Pullman, WA, United States of America.
FAU - Alzan, Heba F
AU  - Alzan HF
AD  - Department of Veterinary Microbiology and Pathology, Washington State University, 
      Pullman, WA, United States of America.
AD  - Parasitology and Animal Diseases Department, National Research Center, Egypt.
FAU - Ueti, Massaro W
AU  - Ueti MW
AD  - Department of Veterinary Microbiology and Pathology, Washington State University, 
      Pullman, WA, United States of America.
AD  - Animal Disease Research Unit, USDA-ARS, Pullman, WA, United States of America.
FAU - Suarez, Carlos E
AU  - Suarez CE
AD  - Animal Disease Research Unit, USDA-ARS, Pullman, WA, United States of America.
LA  - eng
PT  - Journal Article
DEP - 20171006
PL  - United States
TA  - PLoS Negl Trop Dis
JT  - PLoS neglected tropical diseases
JID - 101291488
RN  - 0 (Peptide Elongation Factor 1)
RN  - 0 (Protozoan Proteins)
RN  - 0 (Xanthurenates)
RN  - 58LAB1BG8J (xanthurenic acid)
SB  - IM
MH  - Animals
MH  - Arachnid Vectors/*parasitology
MH  - Babesia bovis/drug effects/*genetics/growth & development/*physiology
MH  - Cattle/parasitology
MH  - Erythrocytes/parasitology
MH  - Female
MH  - *Genes, Protozoan
MH  - Life Cycle Stages
MH  - Peptide Elongation Factor 1/genetics
MH  - Promoter Regions, Genetic
MH  - Protozoan Proteins/*genetics/*metabolism
MH  - Reproduction/drug effects/genetics
MH  - Rhipicephalus/*parasitology
MH  - Xanthurenates/pharmacology
PMC - PMC5646870
COIS- The authors have declared that no competing interests exist.
EDAT- 2017/10/07 06:00
MHDA- 2017/10/31 06:00
PMCR- 2017/10/06
CRDT- 2017/10/07 06:00
PHST- 2017/04/27 00:00 [received]
PHST- 2017/09/14 00:00 [accepted]
PHST- 2017/10/18 00:00 [revised]
PHST- 2017/10/07 06:00 [pubmed]
PHST- 2017/10/31 06:00 [medline]
PHST- 2017/10/07 06:00 [entrez]
PHST- 2017/10/06 00:00 [pmc-release]
AID - PNTD-D-17-00674 [pii]
AID - 10.1371/journal.pntd.0005965 [doi]
PST - epublish
SO  - PLoS Negl Trop Dis. 2017 Oct 6;11(10):e0005965. doi: 
      10.1371/journal.pntd.0005965. eCollection 2017 Oct.

PMID- 28807856
OWN - NLM
STAT- MEDLINE
DCOM- 20180201
LR  - 20180411
IS  - 1567-7257 (Electronic)
IS  - 1567-1348 (Linking)
VI  - 54
DP  - 2017 Oct
TI  - Low levels of genetic diversity associated with evidence of negative selection on 
      the Babesia bovis apical membrane antigen 1 from parasite populations in 
      Thailand.
PG  - 447-454
LID - S1567-1348(17)30266-6 [pii]
LID - 10.1016/j.meegid.2017.08.009 [doi]
AB  - Babesia bovis, a parasite infecting cattle and buffalo, continues to spread 
      throughout the developing world. The babesial vaccine was developed to be a 
      sustainable alternative treatment to control the parasite. However, genetic 
      diversity is a major obstacle for designing and developing a safe and effective 
      vaccine. The apical membrane antigen 1 (AMA-1) is considered to be a potential 
      vaccine candidate antigen among immunogenic genes of B. bovis. To gain a more 
      comprehensive understanding of B. bovis AMA-1 (BbAMA-1), three B. bovis DNA 
      samples were randomly selected to characterize in order to explore genetic 
      diversity and natural selection and to predict the antigen epitopes. The sequence 
      analysis revealed that BbAMA-1 has a low level of polymorphism and is highly 
      conserved (95.46-99.94%) among Thai and global isolates. The majority of the 
      polymorphic sites were observed in domains I and III. Conversely, domain II 
      contained no polymorphic sites. We report the first evidence of strong negative 
      or purifying selection across the full length of the gene, especially in domain 
      I, by demonstrating a significant excess of the average number of synonymous (dS) 
      over the non-synonymous (dN) substitutions. Finally, we also predict the linear 
      and conformational B-cell epitope. The predicted B-cell epitopes appeared to be 
      involved with the amino acid changes. Collectively, the results suggest that the 
      conserved BbAMA-1 may be used to detect regional differences in the B. bovis 
      parasite. Importantly, the limitation of BbAMA-1 diversity under strong negative 
      selection indicates strong functional constraints on this gene. Thus, the gene 
      could be a valuable target vaccine candidate antigen.
CI  - Copyright © 2017 Elsevier B.V. All rights reserved.
FAU - Rittipornlertrak, Amarin
AU  - Rittipornlertrak A
AD  - Faculty of Veterinary Medicine, Chiang Mai University, Chiang Mai 50100, 
      Thailand.
FAU - Nambooppha, Boondarika
AU  - Nambooppha B
AD  - Faculty of Veterinary Medicine, Chiang Mai University, Chiang Mai 50100, 
      Thailand.
FAU - Simking, Pacharathon
AU  - Simking P
AD  - Faculty of Agricultural Technology, Rajamangala University of Technology 
      Thanyaburi, Pathumthani 12110, Thailand.
FAU - Punyapornwithaya, Veerasak
AU  - Punyapornwithaya V
AD  - Faculty of Veterinary Medicine, Chiang Mai University, Chiang Mai 50100, 
      Thailand.
FAU - Tiwananthagorn, Saruda
AU  - Tiwananthagorn S
AD  - Faculty of Veterinary Medicine, Chiang Mai University, Chiang Mai 50100, 
      Thailand.
FAU - Jittapalapong, Sathaporn
AU  - Jittapalapong S
AD  - Faculty of Veterinary Medicine, Kasetsart University, Bangkok 10900, Thailand.
FAU - Chung, Yang-Tsung
AU  - Chung YT
AD  - Department of Veterinary Medicine, College of Veterinary Medicine, National Chung 
      Hsing University, Taichung 402, Taiwan.
FAU - Sthitmatee, Nattawooti
AU  - Sthitmatee N
AD  - Faculty of Veterinary Medicine, Chiang Mai University, Chiang Mai 50100, 
      Thailand; Excellent Center in Veterinary Bioscience, Chiang Mai University, 
      Chiang Mai 50100, Thailand. Electronic address: nattawooti.s@cmu.ac.th.
LA  - eng
PT  - Journal Article
PT  - Research Support, Non-U.S. Gov't
DEP - 20170812
PL  - Netherlands
TA  - Infect Genet Evol
JT  - Infection, genetics and evolution : journal of molecular epidemiology and 
      evolutionary genetics in infectious diseases
JID - 101084138
RN  - 0 (Antigens, Protozoan)
RN  - 0 (Epitopes, B-Lymphocyte)
SB  - IM
MH  - Amino Acid Sequence
MH  - Animals
MH  - Antigens, Protozoan/chemistry/*genetics
MH  - Babesia bovis/classification/*genetics
MH  - Babesiosis/*blood/parasitology
MH  - Cattle
MH  - Cattle Diseases/blood/*parasitology
MH  - Conserved Sequence
MH  - Epitopes, B-Lymphocyte/chemistry/genetics
MH  - *Genetic Variation
MH  - Phylogeny
MH  - Protein Domains
MH  - Selection, Genetic
MH  - Thailand
OTO - NOTNLM
OT  - Apical membrane antigen-1
OT  - Babesia bovis
OT  - Genetic diversity
OT  - Negative selection
OT  - Thailand
EDAT- 2017/08/16 06:00
MHDA- 2018/02/02 06:00
CRDT- 2017/08/16 06:00
PHST- 2017/06/15 00:00 [received]
PHST- 2017/08/08 00:00 [revised]
PHST- 2017/08/10 00:00 [accepted]
PHST- 2017/08/16 06:00 [pubmed]
PHST- 2018/02/02 06:00 [medline]
PHST- 2017/08/16 06:00 [entrez]
AID - S1567-1348(17)30266-6 [pii]
AID - 10.1016/j.meegid.2017.08.009 [doi]
PST - ppublish
SO  - Infect Genet Evol. 2017 Oct;54:447-454. doi: 10.1016/j.meegid.2017.08.009. Epub 
      2017 Aug 12.

PMID- 28668608
OWN - NLM
STAT- MEDLINE
DCOM- 20180129
LR  - 20180411
IS  - 1567-7257 (Electronic)
IS  - 1567-1348 (Linking)
VI  - 54
DP  - 2017 Oct
TI  - Babesia bovis BOV57, a Theileria parva P67 homolog, is an invasion-related, 
      neutralization-sensitive antigen.
PG  - 138-145
LID - S1567-1348(17)30219-8 [pii]
LID - 10.1016/j.meegid.2017.06.025 [doi]
AB  - Babesia bovis BOV57, which is a homolog of the Theileria parva vaccine candidate 
      antigen P67, is expressed in both the tick and blood stages of the life cycle of 
      this parasite. However, the vaccine potential of BOV57 remained to be 
      investigated. In the present study, we generated recombinant BOV57 (rBOV57) and 
      prepared polyclonal antibodies against rBOV57 in mice and rabbits. Indirect 
      immunofluorescence assays conducted with the mouse anti-rBOV57 antibody 
      demonstrated that BOV57 localized at the apical end of paired merozoites in 
      infected bovine red blood cells, whereas the antigen was found in the parasite 
      membrane around the apical end of intraerythrocytic single and extracellular 
      merozoites. In an invasion-inhibition assay, the rabbit anti-rBOV57 antibody 
      potentially inhibited RBC invasion of B. bovis merozoites in vitro. In addition, 
      the invasion inhibition mediated by rabbit anti-rBOV57 antibody resulted in a 
      reduced growth rate of B. bovis in the in vitro culture. These findings indicated 
      that B. bovis BOV57 plays a critical role in the invasion of merozoites into red 
      blood cells, suggesting its potential as a subunit vaccine candidate against B. 
      bovis infection in cattle. Furthermore, we analyzed the genetic diversity of 
      bov57 gene sequences isolated from Sri Lanka, Mongolia, the Philippines, and 
      Vietnam. The bov57 gene sequences derived from Mongolia, the Philippines, and 
      Vietnam were conserved, whereas insertion and/or deletion mutations resulted in 
      sequence diversity among the Sri Lankan samples. In summary, BOV57 is an 
      invasion-related, neutralization-sensitive antigen encoded by the bov57 gene, 
      which displays higher sequence diversity than previously reported.
CI  - Copyright © 2017 Elsevier B.V. All rights reserved.
FAU - Ishizaki, Takahiro
AU  - Ishizaki T
AD  - National Research Center for Protozoan Diseases, Obihiro University of 
      Agriculture and Veterinary Medicine, Obihiro, Hokkaido 080-8555, Japan.
FAU - Sivakumar, Thillaiampalam
AU  - Sivakumar T
AD  - National Research Center for Protozoan Diseases, Obihiro University of 
      Agriculture and Veterinary Medicine, Obihiro, Hokkaido 080-8555, Japan.
FAU - Hayashida, Kyoko
AU  - Hayashida K
AD  - National Research Center for Protozoan Diseases, Obihiro University of 
      Agriculture and Veterinary Medicine, Obihiro, Hokkaido 080-8555, Japan.
FAU - Takemae, Hitoshi
AU  - Takemae H
AD  - National Research Center for Protozoan Diseases, Obihiro University of 
      Agriculture and Veterinary Medicine, Obihiro, Hokkaido 080-8555, Japan.
FAU - Tuvshintulga, Bumduuren
AU  - Tuvshintulga B
AD  - National Research Center for Protozoan Diseases, Obihiro University of 
      Agriculture and Veterinary Medicine, Obihiro, Hokkaido 080-8555, Japan.
FAU - Munkhjargal, Tserendorj
AU  - Munkhjargal T
AD  - National Research Center for Protozoan Diseases, Obihiro University of 
      Agriculture and Veterinary Medicine, Obihiro, Hokkaido 080-8555, Japan.
FAU - Guswanto, Azirwan
AU  - Guswanto A
AD  - National Research Center for Protozoan Diseases, Obihiro University of 
      Agriculture and Veterinary Medicine, Obihiro, Hokkaido 080-8555, Japan.
FAU - Igarashi, Ikuo
AU  - Igarashi I
AD  - National Research Center for Protozoan Diseases, Obihiro University of 
      Agriculture and Veterinary Medicine, Obihiro, Hokkaido 080-8555, Japan.
FAU - Yokoyama, Naoaki
AU  - Yokoyama N
AD  - National Research Center for Protozoan Diseases, Obihiro University of 
      Agriculture and Veterinary Medicine, Obihiro, Hokkaido 080-8555, Japan. 
      Electronic address: yokoyama@obihiro.ac.jp.
LA  - eng
PT  - Journal Article
PT  - Research Support, Non-U.S. Gov't
DEP - 20170628
PL  - Netherlands
TA  - Infect Genet Evol
JT  - Infection, genetics and evolution : journal of molecular epidemiology and 
      evolutionary genetics in infectious diseases
JID - 101084138
RN  - 0 (Antibodies, Protozoan)
RN  - 0 (Antigens, Protozoan)
RN  - 0 (Protozoan Proteins)
RN  - 0 (Recombinant Proteins)
RN  - 0 (p67 antigen, Theileria)
SB  - IM
MH  - Animals
MH  - Antibodies, Protozoan/*immunology
MH  - Antigens, Protozoan/genetics/*immunology/metabolism
MH  - Babesia bovis/*genetics/*immunology/metabolism
MH  - Babesiosis/immunology
MH  - Cattle
MH  - Genetic Variation
MH  - Merozoites/immunology
MH  - Mice
MH  - Mice, Inbred BALB C
MH  - Protozoan Proteins
MH  - Recombinant Proteins/genetics/immunology/metabolism
OTO - NOTNLM
OT  - BOV57
OT  - Babesia bovis
OT  - Genetic diversity
OT  - Neutralization sensitive
EDAT- 2017/07/03 06:00
MHDA- 2018/01/30 06:00
CRDT- 2017/07/03 06:00
PHST- 2017/04/28 00:00 [received]
PHST- 2017/06/19 00:00 [revised]
PHST- 2017/06/25 00:00 [accepted]
PHST- 2017/07/03 06:00 [pubmed]
PHST- 2018/01/30 06:00 [medline]
PHST- 2017/07/03 06:00 [entrez]
AID - S1567-1348(17)30219-8 [pii]
AID - 10.1016/j.meegid.2017.06.025 [doi]
PST - ppublish
SO  - Infect Genet Evol. 2017 Oct;54:138-145. doi: 10.1016/j.meegid.2017.06.025. Epub 
      2017 Jun 28.

PMID- 27911903
OWN - NLM
STAT- MEDLINE
DCOM- 20170613
LR  - 20190202
IS  - 1935-2735 (Electronic)
IS  - 1935-2727 (Print)
IS  - 1935-2727 (Linking)
VI  - 10
IP  - 12
DP  - 2016 Dec
TI  - Transfected Babesia bovis Expressing a Tick GST as a Live Vector Vaccine.
PG  - e0005152
LID - 10.1371/journal.pntd.0005152 [doi]
LID - e0005152
AB  - The Rhipicephalus microplus tick is a notorious blood-feeding ectoparasite of 
      livestock, especially cattle, responsible for massive losses in animal 
      production. It is the main vector for transmission of pathogenic bacteria and 
      parasites, including Babesia bovis, an intraerythrocytic apicomplexan protozoan 
      parasite responsible for bovine Babesiosis. This study describes the development 
      and testing of a live B. bovis vaccine expressing the protective tick antigen 
      glutathione-S-transferase from Haemaphysalis longicornis (HlGST). The B. bovis 
      S74-T3B parasites were electroporated with a plasmid containing the bidirectional 
      Ef-1α (elongation factor 1 alpha) promoter of B. bovis controlling expression of 
      two independent genes, the selectable marker GFP-BSD (green fluorescent 
      protein-blasticidin deaminase), and HlGST fused to the MSA-1 (merozoite surface 
      antigen 1) signal peptide from B. bovis. Electroporation followed by blasticidin 
      selection resulted in the emergence of a mixed B. bovis transfected line (termed 
      HlGST) in in vitro cultures, containing parasites with distinct patterns of 
      insertion of both exogenous genes, either in or outside the Ef-1α locus. A B. 
      bovis clonal line termed HlGST-Cln expressing intracellular GFP and HlGST in the 
      surface of merozoites was then derived from the mixed parasite line HlGST using a 
      fluorescent activated cell sorter. Two independent calf immunization trials were 
      performed via intravenous inoculation of the HlGST-Cln and a previously described 
      control consisting of an irrelevant transfected clonal line of B. bovis 
      designated GFP-Cln. The control GFP-Cln line contains a copy of the GFP-BSD gene 
      inserted into the Ef-1α locus of B. bovis in an identical fashion as the 
      HIGST-Cln parasites. All animals inoculated with the HlGST-Cln and GFP-Cln 
      transfected parasites developed mild babesiosis. Tick egg fertility and fully 
      engorged female tick weight was reduced significantly in R. microplus feeding on 
      HlGST-Cln-immunized calves. Collectively, these data show the efficacy of a 
      transfected HlGST-Cln B. bovis parasite to induce detectable 
      anti-glutathione-S-transferase antibodies and a reduction in tick size and 
      fecundity of R. microplus feeding in experimentally inoculated animals.
FAU - Oldiges, Daiane P
AU  - Oldiges DP
AD  - Centro de Biotecnologia Universidade Federal do Rio Grande do Sul, Universidade 
      Federal do Rio Grande do Sul, Porto Alegre, Rio Grande do Sul, Brazil.
FAU - Laughery, Jacob M
AU  - Laughery JM
AD  - Department of Veterinary Microbiology and Pathology, Washington State University, 
      Pullman, Washington, United States of America.
FAU - Tagliari, Nelson Junior
AU  - Tagliari NJ
AD  - Faculdade de Veterinária Universidade Federal do Rio Grande do Sul; Universidade 
      Federal do Rio Grande do Sul, Porto Alegre, Rio Grande do Sul, Brazil.
FAU - Leite Filho, Ronaldo Viana
AU  - Leite Filho RV
AD  - Faculdade de Veterinária Universidade Federal do Rio Grande do Sul; Universidade 
      Federal do Rio Grande do Sul, Porto Alegre, Rio Grande do Sul, Brazil.
FAU - Davis, William C
AU  - Davis WC
AD  - Department of Veterinary Microbiology and Pathology, Washington State University, 
      Pullman, Washington, United States of America.
FAU - da Silva Vaz, Itabajara Jr
AU  - da Silva Vaz I Jr
AD  - Centro de Biotecnologia Universidade Federal do Rio Grande do Sul, Universidade 
      Federal do Rio Grande do Sul, Porto Alegre, Rio Grande do Sul, Brazil.
AD  - Faculdade de Veterinária Universidade Federal do Rio Grande do Sul; Universidade 
      Federal do Rio Grande do Sul, Porto Alegre, Rio Grande do Sul, Brazil.
FAU - Termignoni, Carlos
AU  - Termignoni C
AD  - Centro de Biotecnologia Universidade Federal do Rio Grande do Sul, Universidade 
      Federal do Rio Grande do Sul, Porto Alegre, Rio Grande do Sul, Brazil.
AD  - Departamento de Bioquímica Universidade Federal do Rio Grande do Sul; 
      Universidade Federal do Rio Grande do Sul, Porto Alegre, Rio Grande do Sul, 
      Brazil.
FAU - Knowles, Donald P
AU  - Knowles DP
AD  - Department of Veterinary Microbiology and Pathology, Washington State University, 
      Pullman, Washington, United States of America.
AD  - Animal Disease Research Unit, Agricultural Research Service, United States 
      Department of Agriculture, Pullman, Washington, United States of America.
FAU - Suarez, Carlos E
AU  - Suarez CE
AD  - Department of Veterinary Microbiology and Pathology, Washington State University, 
      Pullman, Washington, United States of America.
AD  - Animal Disease Research Unit, Agricultural Research Service, United States 
      Department of Agriculture, Pullman, Washington, United States of America.
LA  - eng
PT  - Journal Article
PT  - Research Support, Non-U.S. Gov't
PT  - Research Support, U.S. Gov't, Non-P.H.S.
DEP - 20161202
PL  - United States
TA  - PLoS Negl Trop Dis
JT  - PLoS neglected tropical diseases
JID - 101291488
RN  - 0 (Arthropod Proteins)
RN  - 0 (Vaccines)
RN  - 147336-22-9 (Green Fluorescent Proteins)
RN  - EC 2.5.1.18 (Glutathione Transferase)
SB  - IM
MH  - Animals
MH  - Arthropod Proteins/*genetics/immunology
MH  - Babesia bovis/*genetics/immunology
MH  - Babesiosis/*immunology/parasitology/prevention & control/transmission
MH  - Cattle
MH  - Cattle Diseases/immunology/parasitology/*prevention & control
MH  - Female
MH  - Glutathione Transferase/*genetics/immunology
MH  - Green Fluorescent Proteins/genetics
MH  - Ixodidae/*enzymology
MH  - Male
MH  - Rhipicephalus/parasitology
MH  - Transfection
MH  - Vaccines/genetics/immunology
PMC - PMC5135042
COIS- The authors have declared that no competing interests exist.
EDAT- 2016/12/03 06:00
MHDA- 2017/06/14 06:00
PMCR- 2016/12/02
CRDT- 2016/12/03 06:00
PHST- 2016/07/12 00:00 [received]
PHST- 2016/11/01 00:00 [accepted]
PHST- 2016/12/03 06:00 [entrez]
PHST- 2016/12/03 06:00 [pubmed]
PHST- 2017/06/14 06:00 [medline]
PHST- 2016/12/02 00:00 [pmc-release]
AID - PNTD-D-16-01285 [pii]
AID - 10.1371/journal.pntd.0005152 [doi]
PST - epublish
SO  - PLoS Negl Trop Dis. 2016 Dec 2;10(12):e0005152. doi: 
      10.1371/journal.pntd.0005152. eCollection 2016 Dec.

PMID- 27842609
OWN - NLM
STAT- MEDLINE
DCOM- 20170926
LR  - 20181202
IS  - 1756-3305 (Electronic)
IS  - 1756-3305 (Linking)
VI  - 9
IP  - 1
DP  - 2016 Nov 14
TI  - A recombinant multi-antigen vaccine formulation containing Babesia bovis 
      merozoite surface antigens MSA-2a(1), MSA-2b and MSA-2c elicits 
      invasion-inhibitory antibodies and IFN-γ producing cells.
PG  - 577
LID - 577
AB  - BACKGROUND: Babesia bovis is a tick-transmitted protozoan hemoparasite and the 
      causative agent of bovine babesiosis, a potential risk to more than 500 million 
      cattle worldwide. The vaccines currently available are based on attenuated 
      parasites, which are difficult to produce, and are only recommended for use in 
      bovines under one year of age. When used in older animals, these vaccines may 
      cause life-threatening clinical symptoms and eventually death. The development of 
      a multi-subunit recombinant vaccine against B. bovis would be attractive from an 
      economic standpoint and, most importantly, could be recommended for animals of 
      any age. In the present study, recombinant ectodomains of MSA-2a(1), MSA-2b and 
      MSA-2c antigens were expressed in Pichia pastoris yeast as secreted soluble 
      peptides. RESULTS: The antigens were purified to homogeneity, and biochemically 
      and immunologically characterized. A vaccine formulation was obtained by 
      emulsifying a mixture of the three peptides with the adjuvant Montanide ISA 720, 
      which elicited high IgG antibody titers against each of the above antigens. IgG 
      antibodies generated against each MSA-antigen recognized merozoites and 
      significantly inhibited the invasion of bovine erythrocytes. Cellular immune 
      responses were also detected, which were characterized by splenic and lymph node 
      CD4(+) T cells producing IFN-γ and TNF-α upon stimulation with the antigens 
      MSA-2a(1) or MSA-2c. CONCLUSIONS: These data strongly suggest the high protective 
      potential of the presented formulation, and we propose that it could be tested in 
      vaccination trials of bovines challenged with B. bovis.
FAU - Gimenez, Alba Marina
AU  - Gimenez AM
AD  - CTCMOL, Departamento de Microbiologia, Imunologia e Parasitologia, Universidade 
      Federal de São Paulo-Escola Paulista de Medicina, Rua Mirassol, 207, São Paulo, 
      04044-010, SP, Brazil.
FAU - Françoso, Katia S
AU  - Françoso KS
AD  - Departamento de Análises Clínicas e Toxicológicas, Faculdade de Ciências 
      Farmacêuticas, Universidade de São Paulo, 05508-900, São Paulo, SP, Brazil.
FAU - Ersching, Jonatan
AU  - Ersching J
AD  - CTCMOL, Departamento de Microbiologia, Imunologia e Parasitologia, Universidade 
      Federal de São Paulo-Escola Paulista de Medicina, Rua Mirassol, 207, São Paulo, 
      04044-010, SP, Brazil.
FAU - Icimoto, Marcelo Y
AU  - Icimoto MY
AD  - Departamento de Biofísica, Universidade Federal de São Paulo, CEP 04023-062, São 
      Paulo, Brazil.
FAU - Oliveira, Vitor
AU  - Oliveira V
AD  - Departamento de Biofísica, Universidade Federal de São Paulo, CEP 04023-062, São 
      Paulo, Brazil.
FAU - Rodriguez, Anabel E
AU  - Rodriguez AE
AD  - Instituto de Patobiologia, CICVyA, INTA-Castelar, 1686, Hurlingham, Argentina.
FAU - Schnittger, Leonhard
AU  - Schnittger L
AD  - Instituto de Patobiologia, CICVyA, INTA-Castelar, 1686, Hurlingham, Argentina.
AD  - CONICET, C1033AAJ, Ciudad Autonoma de Buenos Aires, Argentina.
FAU - Florin-Christensen, Monica
AU  - Florin-Christensen M
AD  - Instituto de Patobiologia, CICVyA, INTA-Castelar, 1686, Hurlingham, Argentina.
AD  - CONICET, C1033AAJ, Ciudad Autonoma de Buenos Aires, Argentina.
FAU - Rodrigues, Mauricio M
AU  - Rodrigues MM
AD  - CTCMOL, Departamento de Microbiologia, Imunologia e Parasitologia, Universidade 
      Federal de São Paulo-Escola Paulista de Medicina, Rua Mirassol, 207, São Paulo, 
      04044-010, SP, Brazil.
FAU - Soares, Irene S
AU  - Soares IS
AD  - Departamento de Análises Clínicas e Toxicológicas, Faculdade de Ciências 
      Farmacêuticas, Universidade de São Paulo, 05508-900, São Paulo, SP, Brazil. 
      isoares@usp.br.
LA  - eng
PT  - Journal Article
DEP - 20161114
PL  - England
TA  - Parasit Vectors
JT  - Parasites & vectors
JID - 101462774
RN  - 0 (Adjuvants, Immunologic)
RN  - 0 (Antibodies, Protozoan)
RN  - 0 (Antigens, Protozoan)
RN  - 0 (Antigens, Surface)
RN  - 0 (MSA-2 protein, Babesia bovis)
RN  - 0 (Membrane Proteins)
RN  - 0 (Oleic Acids)
RN  - 0 (Protozoan Proteins)
RN  - 0 (Protozoan Vaccines)
RN  - 0 (Vaccines, Subunit)
RN  - 0 (Vaccines, Synthetic)
RN  - 25339-93-9 (mannide monooleate)
RN  - 3OWL53L36A (Mannitol)
RN  - 82115-62-6 (Interferon-gamma)
SB  - IM
MH  - Adjuvants, Immunologic/administration & dosage
MH  - Animals
MH  - Antibodies, Protozoan/*blood
MH  - Antigens, Protozoan/genetics/*immunology
MH  - Antigens, Surface/genetics/*immunology
MH  - Cattle
MH  - Interferon-gamma/*metabolism
MH  - Leukocytes, Mononuclear/*immunology
MH  - Mannitol/administration & dosage/analogs & derivatives
MH  - Membrane Proteins/genetics/*immunology
MH  - Oleic Acids/administration & dosage
MH  - Protozoan Proteins/genetics/*immunology
MH  - Protozoan Vaccines/administration & dosage/genetics/*immunology
MH  - Vaccines, Subunit/administration & dosage/genetics/immunology
MH  - Vaccines, Synthetic/administration & dosage/genetics/immunology
PMC - PMC5109680
OTO - NOTNLM
OT  - Babesia bovis
OT  - Merozoites
OT  - Recombinant vaccine
EDAT- 2016/11/16 06:00
MHDA- 2017/09/28 06:00
PMCR- 2016/11/14
CRDT- 2016/11/16 06:00
PHST- 2016/05/03 00:00 [received]
PHST- 2016/10/27 00:00 [accepted]
PHST- 2016/11/16 06:00 [entrez]
PHST- 2016/11/16 06:00 [pubmed]
PHST- 2017/09/28 06:00 [medline]
PHST- 2016/11/14 00:00 [pmc-release]
AID - 10.1186/s13071-016-1862-1 [pii]
AID - 1862 [pii]
AID - 10.1186/s13071-016-1862-1 [doi]
PST - epublish
SO  - Parasit Vectors. 2016 Nov 14;9(1):577. doi: 10.1186/s13071-016-1862-1.

PMID- 27668751
OWN - NLM
STAT- PubMed-not-MEDLINE
LR  - 20191120
IS  - 1932-6203 (Electronic)
IS  - 1932-6203 (Linking)
VI  - 11
IP  - 9
DP  - 2016
TI  - Expression of 6-Cys Gene Superfamily Defines Babesia bovis Sexual Stage 
      Development within Rhipicephalus microplus.
PG  - e0163791
LID - 10.1371/journal.pone.0163791 [doi]
LID - e0163791
AB  - Babesia bovis, an intra-erythrocytic tick-borne apicomplexan protozoan, is one of 
      the causative agents of bovine babesiosis. Its life cycle includes sexual 
      reproduction within cattle fever ticks, Rhipicephalus spp. Six B. bovis 6-Cys 
      gene superfamily members were previously identified (A, B, C, D, E, F) where 
      their orthologues in Plasmodium parasite have been shown to encode for proteins 
      required for the development of sexual stages. The current study identified four 
      additional 6-Cys genes (G, H, I, J) in the B. bovis genome. These four genes are 
      described in the context of the complete ten 6-Cys gene superfamily. The proteins 
      expressed by this gene family are predicted to be secreted or surface membrane 
      directed. Genetic analysis comparing the 6-Cys superfamily among five distinct B. 
      bovis strains shows limited sequence variation. Additionally, A, B, E, H, I and J 
      genes were transcribed in B. bovis infected tick midgut while genes A, B and E 
      were also transcribed in the subsequent B. bovis kinete stage. Transcription of 
      gene C was found exclusively in the kinete. In contrast, transcription of genes 
      D, F and G in either B. bovis infected midguts or kinetes was not detected. None 
      of the 6-Cys transcripts were detected in B. bovis blood stages. Subsequent 
      protein analysis of 6-Cys A and B is concordant with their transcript profile. 
      The collective data indicate as in Plasmodium parasite, certain B. bovis 6-Cys 
      family members are uniquely expressed during sexual stages and therefore, they 
      are likely required for parasite reproduction. Within B. bovis specifically, 
      proteins encoded by 6-Cys genes A and B are markers for sexual stages and 
      candidate antigens for developing novel vaccines able to interfere with the 
      development of B. bovis within the tick vector.
FAU - Alzan, Heba F
AU  - Alzan HF
AD  - Department of Veterinary Microbiology and Pathology, College of Veterinary 
      Medicine, Washington State University, Pullman, WA, United States of America.
AD  - Parasitology and Animal Diseases Department, National Research Center, Dokki, 
      Giza, Egypt.
FAU - Lau, Audrey O T
AU  - Lau AO
AD  - The National Institute of Allergy and Infectious Diseases, 5601 Fishers Lane, MSC 
      9823, Bethesda, MD, United States of America.
FAU - Knowles, Donald P
AU  - Knowles DP
AD  - Department of Veterinary Microbiology and Pathology, College of Veterinary 
      Medicine, Washington State University, Pullman, WA, United States of America.
AD  - Animal Disease Research Unit, United States Department of 
      Agricultural-Agricultural Research Service, Pullman, WA, United States of 
      America.
FAU - Herndon, David R
AU  - Herndon DR
AD  - Animal Disease Research Unit, United States Department of 
      Agricultural-Agricultural Research Service, Pullman, WA, United States of 
      America.
FAU - Ueti, Massaro W
AU  - Ueti MW
AD  - Department of Veterinary Microbiology and Pathology, College of Veterinary 
      Medicine, Washington State University, Pullman, WA, United States of America.
AD  - Animal Disease Research Unit, United States Department of 
      Agricultural-Agricultural Research Service, Pullman, WA, United States of 
      America.
FAU - Scoles, Glen A
AU  - Scoles GA
AD  - Department of Veterinary Microbiology and Pathology, College of Veterinary 
      Medicine, Washington State University, Pullman, WA, United States of America.
AD  - Animal Disease Research Unit, United States Department of 
      Agricultural-Agricultural Research Service, Pullman, WA, United States of 
      America.
FAU - Kappmeyer, Lowell S
AU  - Kappmeyer LS
AD  - Animal Disease Research Unit, United States Department of 
      Agricultural-Agricultural Research Service, Pullman, WA, United States of 
      America.
FAU - Suarez, Carlos E
AU  - Suarez CE
AD  - Department of Veterinary Microbiology and Pathology, College of Veterinary 
      Medicine, Washington State University, Pullman, WA, United States of America.
AD  - Animal Disease Research Unit, United States Department of 
      Agricultural-Agricultural Research Service, Pullman, WA, United States of 
      America.
LA  - eng
PT  - Journal Article
DEP - 20160926
PL  - United States
TA  - PLoS One
JT  - PloS one
JID - 101285081
PMC - PMC5036836
COIS- These authors have declared that no competing interest exist.
EDAT- 2016/09/27 06:00
MHDA- 2016/09/27 06:01
PMCR- 2016/09/26
CRDT- 2016/09/27 06:00
PHST- 2016/04/19 00:00 [received]
PHST- 2016/09/14 00:00 [accepted]
PHST- 2016/09/27 06:00 [entrez]
PHST- 2016/09/27 06:00 [pubmed]
PHST- 2016/09/27 06:01 [medline]
PHST- 2016/09/26 00:00 [pmc-release]
AID - PONE-D-16-15907 [pii]
AID - 10.1371/journal.pone.0163791 [doi]
PST - epublish
SO  - PLoS One. 2016 Sep 26;11(9):e0163791. doi: 10.1371/journal.pone.0163791. 
      eCollection 2016.

PMID- 27269058
OWN - NLM
STAT- MEDLINE
DCOM- 20171102
LR  - 20171204
IS  - 1873-2518 (Electronic)
IS  - 0264-410X (Linking)
VI  - 34
IP  - 33
DP  - 2016 Jul 19
TI  - Evaluation of different heterologous prime-boost immunization strategies against 
      Babesia bovis using viral vectored and protein-adjuvant vaccines based on a 
      chimeric multi-antigen.
PG  - 3913-9
LID - S0264-410X(16)30379-6 [pii]
LID - 10.1016/j.vaccine.2016.05.053 [doi]
AB  - Protection against the intraerythrocytic bovine parasite Babesia bovis requires 
      both humoral and cellular immune responses. Therefore, tailored combinations of 
      immunogens targeted at both arms of the immune system are strategies of choice to 
      pursue sterilizing immunity. In this study, different heterologous prime-boost 
      vaccination schemes were evaluated in mice to compare the immunogenicity induced 
      by a recombinant adenovirus, a modified vaccinia Ankara vector or a subunit 
      vaccine all expressing a chimeric multi-antigen. This multi-antigen includes the 
      immunodominant B and T cell epitopes of three B. bovis proteins: Merozoite 
      Surface Antigen - 2c (MSA-2c), Rhoptry Associated Protein - 1 (RAP-1) and Heat 
      Shock Protein 20 (HSP20). Both priming with the adenovirus or recombinant 
      multi-antigen and boosting with the modified vaccinia Ankara vector achieved a 
      high degree of activation of TNFα and IFNγ-secreting CD4(+) and CD8(+) specific T 
      cells 60days after the first immunization. High titers of specific IgG antibodies 
      were also detected at the same time point and lasted up to day 120 of the first 
      immunization. Only the adenovirus - MVA combination triggered a marked isotype 
      skew for the IgG2a antibody subclass meanwhile for the other immune traits 
      analyzed here, both vaccination schemes showed similar performances. The 
      immunological characterization in the murine model of these rationally designed 
      immunogens led us to propose that adenoviruses as well as the bacterially 
      expressed multi-antigen are highly reliable primer candidates to be considered in 
      future experiments in cattle to test protection against bovine babesiosis.
CI  - Copyright © 2016 Elsevier Ltd. All rights reserved.
FAU - Jaramillo Ortiz, José Manuel
AU  - Jaramillo Ortiz JM
AD  - Instituto de Biotecnología, Centro de Investigaciones en Ciencias Veterinarias y 
      Agronómicas, Instituto Nacional de Tecnología Agropecuaria, De Los Reseros y Dr. 
      Nicolás Repetto s/N°, P.O. Box 25 (B1712WAA), Castelar, Buenos Aires, Argentina.
FAU - Molinari, María Paula
AU  - Molinari MP
AD  - Instituto de Biotecnología, Centro de Investigaciones en Ciencias Veterinarias y 
      Agronómicas, Instituto Nacional de Tecnología Agropecuaria, De Los Reseros y Dr. 
      Nicolás Repetto s/N°, P.O. Box 25 (B1712WAA), Castelar, Buenos Aires, Argentina.
FAU - Gravisaco, María José
AU  - Gravisaco MJ
AD  - Instituto de Biotecnología, Centro de Investigaciones en Ciencias Veterinarias y 
      Agronómicas, Instituto Nacional de Tecnología Agropecuaria, De Los Reseros y Dr. 
      Nicolás Repetto s/N°, P.O. Box 25 (B1712WAA), Castelar, Buenos Aires, Argentina.
FAU - Paoletta, Martina Soledad
AU  - Paoletta MS
AD  - Instituto de Biotecnología, Centro de Investigaciones en Ciencias Veterinarias y 
      Agronómicas, Instituto Nacional de Tecnología Agropecuaria, De Los Reseros y Dr. 
      Nicolás Repetto s/N°, P.O. Box 25 (B1712WAA), Castelar, Buenos Aires, Argentina.
FAU - Montenegro, Valeria Noely
AU  - Montenegro VN
AD  - Instituto de Biotecnología, Centro de Investigaciones en Ciencias Veterinarias y 
      Agronómicas, Instituto Nacional de Tecnología Agropecuaria, De Los Reseros y Dr. 
      Nicolás Repetto s/N°, P.O. Box 25 (B1712WAA), Castelar, Buenos Aires, Argentina.
FAU - Wilkowsky, Silvina Elizabeth
AU  - Wilkowsky SE
AD  - Instituto de Biotecnología, Centro de Investigaciones en Ciencias Veterinarias y 
      Agronómicas, Instituto Nacional de Tecnología Agropecuaria, De Los Reseros y Dr. 
      Nicolás Repetto s/N°, P.O. Box 25 (B1712WAA), Castelar, Buenos Aires, Argentina.
LA  - eng
PT  - Journal Article
PT  - Research Support, Non-U.S. Gov't
DEP - 20160607
PL  - Netherlands
TA  - Vaccine
JT  - Vaccine
JID - 8406899
RN  - 0 (Adjuvants, Immunologic)
RN  - 0 (Antibodies, Protozoan)
RN  - 0 (Epitopes)
RN  - 0 (Immunoglobulin G)
RN  - 0 (Protozoan Proteins)
RN  - 0 (Protozoan Vaccines)
RN  - 0 (Recombinant Proteins)
RN  - 82115-62-6 (Interferon-gamma)
SB  - IM
MH  - Adjuvants, Immunologic/*administration & dosage
MH  - Animals
MH  - Antibodies, Protozoan/blood
MH  - Babesia bovis
MH  - Babesiosis/*prevention & control
MH  - Cattle
MH  - Cattle Diseases/parasitology/*prevention & control
MH  - Cell Line
MH  - Cricetinae
MH  - Epitopes/immunology
MH  - HEK293 Cells
MH  - Humans
MH  - *Immunization, Secondary
MH  - Immunoglobulin G/blood
MH  - Interferon-gamma/immunology
MH  - Male
MH  - Mice, Inbred BALB C
MH  - Protozoan Proteins/immunology
MH  - Protozoan Vaccines/*immunology
MH  - Recombinant Proteins/immunology
MH  - Th1 Cells/immunology
MH  - Vaccinia virus
OTO - NOTNLM
OT  - Babesia bovis
OT  - Boost immunizations
OT  - Heterologous prime
OT  - Recombinant multi-antigen
OT  - Viral vectored vaccines
EDAT- 2016/06/09 06:00
MHDA- 2017/11/03 06:00
CRDT- 2016/06/09 06:00
PHST- 2016/03/14 00:00 [received]
PHST- 2016/05/07 00:00 [revised]
PHST- 2016/05/10 00:00 [accepted]
PHST- 2016/06/09 06:00 [entrez]
PHST- 2016/06/09 06:00 [pubmed]
PHST- 2017/11/03 06:00 [medline]
AID - S0264-410X(16)30379-6 [pii]
AID - 10.1016/j.vaccine.2016.05.053 [doi]
PST - ppublish
SO  - Vaccine. 2016 Jul 19;34(33):3913-9. doi: 10.1016/j.vaccine.2016.05.053. Epub 2016 
      Jun 7.

PMID- 27003460
OWN - NLM
STAT- MEDLINE
DCOM- 20170201
LR  - 20170201
IS  - 1090-2449 (Electronic)
IS  - 0014-4894 (Linking)
VI  - 166
DP  - 2016 Jul
TI  - Identification and characterization of profilin antigen among Babesia species as 
      a common vaccine candidate against babesiosis.
PG  - 29-36
LID - S0014-4894(16)30050-9 [pii]
LID - 10.1016/j.exppara.2016.03.024 [doi]
AB  - We have characterized a member of the profilin (PROF) family protein as a common 
      antigen in three pathogens-Babesia bovis (B. bovis), Babesia bigemina 
      (B. bigemina), and Babesia microti (B. microti)-and evaluated its immunogenic and 
      cross-protective properties against a challenge infection with B. microti in 
      BALB/c mice. The recombinant PROF proteins of B. bovis, B. bigemina, and 
      B. microti were successfully expressed in Escherichia coli (E. coli) as soluble 
      GST fusion proteins (rBboPROF, rBbigPROF, and rBmPROF, respectively), and they 
      were found to be antigenic. On probing with mouse anti-rPROF serum, green 
      fluorescence was observed on the parasites' cytosols by confocal laser 
      microscopy. Immunization regimes in BALB/c mice using rPROFs induced 
      cross-protective immunity against B. microti infection based on high levels of 
      cytokines and immunoglobulin (IgG) titers, a reduction in peak parasitemia 
      levels, and earlier clearance of the parasite as compared with control mice. The 
      findings of the present study indicate that PROF is a common antigen among bovine 
      and murine Babesia parasites, and it might be used as a common vaccine candidate 
      against babesiosis.
CI  - Copyright © 2016 Elsevier Inc. All rights reserved.
FAU - Munkhjargal, Tserendorj
AU  - Munkhjargal T
AD  - National Research Center for Protozoan Diseases, Obihiro University of 
      Agriculture and Veterinary Medicine, Inada-cho, Obihiro, Hokkaido, 080-8555, 
      Japan; Institute of Veterinary Medicine, Zaisan, 17042, Ulaanbaatar, Mongolia.
FAU - Aboge, Gabriel Oluga
AU  - Aboge GO
AD  - National Research Center for Protozoan Diseases, Obihiro University of 
      Agriculture and Veterinary Medicine, Inada-cho, Obihiro, Hokkaido, 080-8555, 
      Japan; Faculty of Veterinary Medicine, University of Nairobi, Nairobi, 
      29053-00625, Kenya.
FAU - Ueno, Akio
AU  - Ueno A
AD  - National Research Center for Protozoan Diseases, Obihiro University of 
      Agriculture and Veterinary Medicine, Inada-cho, Obihiro, Hokkaido, 080-8555, 
      Japan; Horonobe Research Institute for the Subsurface Environment, Northern 
      Advancement Center for Science and Technology, Horonobe-cho, Teshio-gun, 
      Hokkaido, 098-3221, Japan.
FAU - Aboulaila, Mahmoud
AU  - Aboulaila M
AD  - National Research Center for Protozoan Diseases, Obihiro University of 
      Agriculture and Veterinary Medicine, Inada-cho, Obihiro, Hokkaido, 080-8555, 
      Japan; Department of Parasitology, Faculty of Veterinary Medicine, University of 
      Sadat City, Sadat City 32511, Minoufiya, Egypt.
FAU - Yokoyama, Naoaki
AU  - Yokoyama N
AD  - National Research Center for Protozoan Diseases, Obihiro University of 
      Agriculture and Veterinary Medicine, Inada-cho, Obihiro, Hokkaido, 080-8555, 
      Japan.
FAU - Igarashi, Ikuo
AU  - Igarashi I
AD  - National Research Center for Protozoan Diseases, Obihiro University of 
      Agriculture and Veterinary Medicine, Inada-cho, Obihiro, Hokkaido, 080-8555, 
      Japan. Electronic address: igarcpmi@obihiro.ac.jp.
LA  - eng
PT  - Journal Article
DEP - 20160319
PL  - United States
TA  - Exp Parasitol
JT  - Experimental parasitology
JID - 0370713
RN  - 0 (Antibodies, Protozoan)
RN  - 0 (Antigens, Protozoan)
RN  - 0 (Immunoglobulin G)
RN  - 0 (Profilins)
RN  - 0 (Protozoan Vaccines)
RN  - 0 (RNA, Protozoan)
SB  - IM
MH  - Amino Acid Sequence
MH  - Animals
MH  - Antibodies, Protozoan/blood
MH  - Antigens, Protozoan/chemistry/genetics/*immunology
MH  - Babesia/classification/genetics/*immunology
MH  - Babesiosis/*prevention & control
MH  - Base Sequence
MH  - Cattle
MH  - Computational Biology
MH  - Enzyme-Linked Immunosorbent Assay
MH  - Erythrocytes/parasitology
MH  - Female
MH  - Fluorescent Antibody Technique, Indirect
MH  - Immunoglobulin G/blood
MH  - Mice
MH  - Mice, Inbred BALB C
MH  - Microscopy, Confocal
MH  - Phylogeny
MH  - Profilins/chemistry/genetics/*immunology
MH  - *Protozoan Vaccines
MH  - RNA, Protozoan/isolation & purification
MH  - Sequence Alignment
OTO - NOTNLM
OT  - Immunization
OT  - Mice
OT  - Protozoa
OT  - Recombinant protein
EDAT- 2016/03/24 06:00
MHDA- 2017/02/02 06:00
CRDT- 2016/03/23 06:00
PHST- 2016/01/15 00:00 [received]
PHST- 2016/03/15 00:00 [revised]
PHST- 2016/03/18 00:00 [accepted]
PHST- 2016/03/23 06:00 [entrez]
PHST- 2016/03/24 06:00 [pubmed]
PHST- 2017/02/02 06:00 [medline]
AID - S0014-4894(16)30050-9 [pii]
AID - 10.1016/j.exppara.2016.03.024 [doi]
PST - ppublish
SO  - Exp Parasitol. 2016 Jul;166:29-36. doi: 10.1016/j.exppara.2016.03.024. Epub 2016 
      Mar 19.

PMID- 25936971
OWN - NLM
STAT- MEDLINE
DCOM- 20160502
LR  - 20221207
IS  - 1873-0329 (Electronic)
IS  - 1383-5769 (Linking)
VI  - 64
IP  - 5
DP  - 2015 Oct
TI  - Co-immunization of cattle with a vaccine against babesiosis and Lactobacillus 
      casei increases specific IgG1 levels to Babesia bovis and B. bigemina.
PG  - 319-23
LID - S1383-5769(15)00063-X [pii]
LID - 10.1016/j.parint.2015.04.005 [doi]
AB  - The effect of Lactobacillus casei administered along with a live attenuated 
      vaccine vs. bovine babesiosis (VAC) on induction of IgG1 and IgG2 antibodies to 
      Babesia bovis and Babesia bigemina was assessed by the indirect fluorescent 
      antibody test (IFAT) in bovines of an endemic babesiosis area before (day 0) and 
      after vaccination (days 15 and 30). We previously reported that L. casei 
      increases the efficiency of VAC under controlled conditions and under extreme 
      conditions in the field; however, the levels of IgG1 and IgG2 antibodies to B. 
      bovis and B. bigemina are not known in vaccinated animals. Twenty-one dairy cows 
      were allocated into three groups (seven animals per group): unvaccinated, 
      vaccinated with VAC and vaccinated simultaneously with VAC and L. casei (VAC-LC). 
      All animals were kept in a babesiosis endemic area at Tlalixcoyan, Veracruz. At 
      days 15 and 30 after vaccination, the average levels of IgG1 to B. bovis and to 
      B. bigemina were significantly higher in VAC-LC group than levels observed in VAC 
      and control groups (P<0.01). Levels of IgG2 were similar in VAC and VAC-LC groups 
      but higher than in the control group (P<0.01). When tested in in vitro cultures 
      of B. bovis, sera from VAC-LC group significantly inhibited parasite growth as 
      compared with the sera of the other two groups. It is suggested that the 
      efficiency improvement of VAC, in part, is due to the L. casei boost of IgG1 over 
      IgG2 antibodies to B. bovis and B. bigemina when the bacteria is co-inoculated 
      with this vaccine.
CI  - Copyright © 2015 Elsevier Ireland Ltd. All rights reserved.
FAU - Bautista-Garfias, Carlos Ramón
AU  - Bautista-Garfias CR
AD  - Unidad de Babesia, Centro Nacional de Investigación Disciplinaria en 
      Parasitología Veterinaria (CENID-PAVET), Instituto Nacional de Investigaciones 
      Forestales, Agrícolas y Pecuarias (INIFAP), Mexico. Electronic address: 
      carlosramon_bautista@mail.com.
FAU - Lozano, Astrid Rodríguez
AU  - Lozano AR
AD  - Unidad de Babesia, Centro Nacional de Investigación Disciplinaria en 
      Parasitología Veterinaria (CENID-PAVET), Instituto Nacional de Investigaciones 
      Forestales, Agrícolas y Pecuarias (INIFAP), Mexico.
FAU - Martínez, Carmen Rojas
AU  - Martínez CR
AD  - Unidad de Babesia, Centro Nacional de Investigación Disciplinaria en 
      Parasitología Veterinaria (CENID-PAVET), Instituto Nacional de Investigaciones 
      Forestales, Agrícolas y Pecuarias (INIFAP), Mexico.
FAU - Martínez, Jesús Antonio Álvarez
AU  - Martínez JA
AD  - Unidad de Babesia, Centro Nacional de Investigación Disciplinaria en 
      Parasitología Veterinaria (CENID-PAVET), Instituto Nacional de Investigaciones 
      Forestales, Agrícolas y Pecuarias (INIFAP), Mexico.
FAU - Millán, Julio Vicente Figueroa
AU  - Millán JV
AD  - Unidad de Babesia, Centro Nacional de Investigación Disciplinaria en 
      Parasitología Veterinaria (CENID-PAVET), Instituto Nacional de Investigaciones 
      Forestales, Agrícolas y Pecuarias (INIFAP), Mexico.
FAU - García, Gustavo Román Reyes
AU  - García GR
AD  - Unidad de Babesia, Centro Nacional de Investigación Disciplinaria en 
      Parasitología Veterinaria (CENID-PAVET), Instituto Nacional de Investigaciones 
      Forestales, Agrícolas y Pecuarias (INIFAP), Mexico.
FAU - Castañeda-Arriola, Roberto
AU  - Castañeda-Arriola R
AD  - C.E.P. La Posta, km 22.4 Carretera Veracruz-Córdoba, Paso del Toro, Medellín de 
      Bravo C.P. 91700, Veracruz, Mexico.
FAU - Aguilar-Figueroa, Blanca Rosa
AU  - Aguilar-Figueroa BR
AD  - Departamento de Parasitología, ENCB, IPN, Prolongación de Carpio y Plan de Ayala, 
      Col. Sto. Tomás, Mexico, D.F., Mexico.
LA  - eng
PT  - Journal Article
PT  - Research Support, Non-U.S. Gov't
DEP - 20150430
PL  - Netherlands
TA  - Parasitol Int
JT  - Parasitology international
JID - 9708549
RN  - 0 (Antibodies, Protozoan)
RN  - 0 (Immunoglobulin G)
RN  - 0 (Protozoan Vaccines)
RN  - 0 (Vaccines, Attenuated)
SB  - IM
MH  - Animals
MH  - Antibodies, Protozoan/*blood
MH  - Babesia/*immunology
MH  - Babesia bovis/immunology
MH  - Babesiosis/immunology/parasitology/*prevention & control
MH  - Cattle
MH  - Cattle Diseases/immunology/parasitology/*prevention & control
MH  - Female
MH  - Fluorescent Antibody Technique, Indirect/veterinary
MH  - Immunoglobulin G/blood
MH  - Lacticaseibacillus casei/*immunology
MH  - Protozoan Vaccines/*administration & dosage
MH  - Vaccination
MH  - Vaccines, Attenuated
OTO - NOTNLM
OT  - Bovine babesiosis vaccine
OT  - IgG1
OT  - IgG2
OT  - Lactobacillus casei
EDAT- 2015/05/06 06:00
MHDA- 2016/05/03 06:00
CRDT- 2015/05/05 06:00
PHST- 2014/12/05 00:00 [received]
PHST- 2015/03/04 00:00 [revised]
PHST- 2015/04/22 00:00 [accepted]
PHST- 2015/05/05 06:00 [entrez]
PHST- 2015/05/06 06:00 [pubmed]
PHST- 2016/05/03 06:00 [medline]
AID - S1383-5769(15)00063-X [pii]
AID - 10.1016/j.parint.2015.04.005 [doi]
PST - ppublish
SO  - Parasitol Int. 2015 Oct;64(5):319-23. doi: 10.1016/j.parint.2015.04.005. Epub 
      2015 Apr 30.

PMID- 25956948
OWN - NLM
STAT- MEDLINE
DCOM- 20150831
LR  - 20150623
IS  - 1090-2449 (Electronic)
IS  - 0014-4894 (Linking)
VI  - 155
DP  - 2015 Aug
TI  - Babesia divergens apical membrane antigen-1 (BdAMA-1): A poorly polymorphic 
      protein that induces a weak and late immune response.
PG  - 40-5
LID - S0014-4894(15)00122-8 [pii]
LID - 10.1016/j.exppara.2015.04.024 [doi]
AB  - Babesiosis is an important veterinary and zoonotic tick borne disease caused by 
      the hemoprotozoan Babesia spp. which infects red blood cell of its vertebrate 
      host. In order to control the infection, vaccination that targets molecules 
      involved in the invasion process of red blood cells could provide a good 
      alternative to chemotherapy. Among these molecules, Apical Membrane Antigen-1 
      (AMA-1) has been described as an excellent vaccine candidate in Plasmodium spp. 
      In this paper, we have investigated AMA-1 of Babesia divergens (BdAMA-1) as 
      vaccine candidate by evaluating its polymorphism and by studying the humoral 
      response against BdAMA-1 of sheep experimentally infected with B. divergens. 
      Polymorphism of BdAMA-1 was investigated by sequencing the corresponding gene of 
      9 B. divergens isolates from different geographical areas in France. Two Bdama-1 
      haplotypes (A and B) could be defined based on 2 non-synonymous point mutations. 
      In silico prediction of linear epitopes revealed that the antigenicity of the 2 
      haplotypes is very similar. Antibody production against the extracellular domain 
      of BdAMA-1 is weak and late, between 1 and 5 months after the inoculation of 
      parasites. Both IgG1 and IgG2 are components of the anti-BdAMA-1 response. These 
      results indicate that while BdAMA-1 may not be an immuno-dominant antigen, it 
      could induce a mixed type 1 and type 2 immune response. In light of these 
      results, the potential of BdAMA-1 as vaccine candidate is discussed.
CI  - Copyright © 2015 Elsevier Inc. All rights reserved.
FAU - Moreau, E
AU  - Moreau E
AD  - Oniris, Ecole nationale vétérinaire, agroalimentaire et de l'alimentation 
      Nantes-Atlantique, UMR Biologie, Epidémiologie et Analyse de Risque en santé 
      animale, LUNAM Université, CS 40706, Nantes F-44307, France; UMR 1300 BioEpAR, 
      INRA, Nantes F-44307, France. Electronic address: 
      emmanuelle.moreau@oniris-nantes.fr.
FAU - Bonsergent, C
AU  - Bonsergent C
AD  - Oniris, Ecole nationale vétérinaire, agroalimentaire et de l'alimentation 
      Nantes-Atlantique, UMR Biologie, Epidémiologie et Analyse de Risque en santé 
      animale, LUNAM Université, CS 40706, Nantes F-44307, France; UMR 1300 BioEpAR, 
      INRA, Nantes F-44307, France.
FAU - Al Dybiat, I
AU  - Al Dybiat I
AD  - Oniris, Ecole nationale vétérinaire, agroalimentaire et de l'alimentation 
      Nantes-Atlantique, UMR Biologie, Epidémiologie et Analyse de Risque en santé 
      animale, LUNAM Université, CS 40706, Nantes F-44307, France; UMR 1300 BioEpAR, 
      INRA, Nantes F-44307, France.
FAU - Gonzalez, L M
AU  - Gonzalez LM
AD  - Parasitology Department, Centro Nacional de Microbiologia, Instituto de Salud 
      Carlos III, Majadahonda, Madrid 28220, Spain.
FAU - Lobo, C A
AU  - Lobo CA
AD  - Department of Blood-Borne Parasites, Lindsley F. Kimball Research Institute, The 
      New York Blood Center, New York, New York 10065, USA.
FAU - Montero, E
AU  - Montero E
AD  - Parasitology Department, Centro Nacional de Microbiologia, Instituto de Salud 
      Carlos III, Majadahonda, Madrid 28220, Spain.
FAU - Malandrin, L
AU  - Malandrin L
AD  - Oniris, Ecole nationale vétérinaire, agroalimentaire et de l'alimentation 
      Nantes-Atlantique, UMR Biologie, Epidémiologie et Analyse de Risque en santé 
      animale, LUNAM Université, CS 40706, Nantes F-44307, France; UMR 1300 BioEpAR, 
      INRA, Nantes F-44307, France.
LA  - eng
PT  - Journal Article
PT  - Research Support, Non-U.S. Gov't
DEP - 20150505
PL  - United States
TA  - Exp Parasitol
JT  - Experimental parasitology
JID - 0370713
RN  - 0 (Antibodies, Protozoan)
RN  - 0 (Antigens, Protozoan)
RN  - 0 (DNA, Protozoan)
RN  - 0 (Protozoan Proteins)
RN  - 0 (Protozoan Vaccines)
RN  - 0 (Recombinant Proteins)
SB  - IM
MH  - Animals
MH  - Antibodies, Protozoan/biosynthesis/*blood
MH  - Antigens, Protozoan/*immunology
MH  - Babesia/genetics/*immunology
MH  - Babesiosis/*immunology/parasitology/prevention & control
MH  - Cattle
MH  - DNA, Protozoan/chemistry/isolation & purification
MH  - Humans
MH  - Polymerase Chain Reaction
MH  - Polymorphism, Genetic
MH  - Protozoan Proteins/*immunology
MH  - *Protozoan Vaccines/immunology/standards
MH  - Recombinant Proteins/immunology
MH  - Sequence Alignment
MH  - Sheep
OTO - NOTNLM
OT  - Antibodies
OT  - Apical membrane antigen
OT  - Babesia divergens
OT  - Immune response
OT  - Polymorphism
OT  - Vaccine
EDAT- 2015/05/10 06:00
MHDA- 2015/09/01 06:00
CRDT- 2015/05/10 06:00
PHST- 2014/12/19 00:00 [received]
PHST- 2015/03/05 00:00 [revised]
PHST- 2015/04/29 00:00 [accepted]
PHST- 2015/05/10 06:00 [entrez]
PHST- 2015/05/10 06:00 [pubmed]
PHST- 2015/09/01 06:00 [medline]
AID - S0014-4894(15)00122-8 [pii]
AID - 10.1016/j.exppara.2015.04.024 [doi]
PST - ppublish
SO  - Exp Parasitol. 2015 Aug;155:40-5. doi: 10.1016/j.exppara.2015.04.024. Epub 2015 
      May 5.

PMID- 25636460
OWN - NLM
STAT- MEDLINE
DCOM- 20160601
LR  - 20150302
IS  - 1873-2550 (Electronic)
IS  - 0304-4017 (Linking)
VI  - 208
IP  - 3-4
DP  - 2015 Mar 15
TI  - Differentiation between Israeli B. bovis vaccine strain and field isolates.
PG  - 159-68
LID - S0304-4017(14)00669-4 [pii]
LID - 10.1016/j.vetpar.2014.12.033 [doi]
AB  - The present study demonstrated for the first time the ability to distinguish 
      between the Israeli Babesia bovis vaccine strain and field isolates. The 
      existence of an additional EcoRI restriction site in the rhoptry-associated 
      protein-1 (rap-1) gene, which is unique to the Israeli vaccine strain, and the 
      abolition of one of the HaeIII restriction sites in the rap-1 gene of the vaccine 
      strain enabled distinction between the Israeli B. bovis vaccine strain and field 
      isolates, and this was the basis for polymerase chain reaction (PCR)-restriction 
      fragment length polymorphism (RFLP) development. ClustalW sequence alignment of 
      RAP-1-deduced amino acids of the Israeli B. bovis strains and of field isolates 
      showed that the total sequence identity among the RAP-1 amino acid sequences 
      ranged from 97.5% to 100%. However, comparison between amino acids of RAP-1 of 
      the Israeli vaccine strain and of field isolates, on the one hand, and B. bovis 
      strains from Argentina, Mexico, Brazil, and USA, on the other hand, revealed 90% 
      identity. The PCR-RFLP assay offered the great advantage of being able to 
      distinguish between vaccine and field isolates in mixtures and provide new 
      insight into the molecular epidemiology of B. bovis infections in Israel.
CI  - Copyright © 2015 Elsevier B.V. All rights reserved.
FAU - Molad, T
AU  - Molad T
AD  - Division of Parasitology, Kimron Veterinary Institute, P.O. Box 12, Bet Dagan 
      50250, Israel. Electronic address: moladt@int.gov.il.
FAU - Fleiderovitz, L
AU  - Fleiderovitz L
AD  - Division of Parasitology, Kimron Veterinary Institute, P.O. Box 12, Bet Dagan 
      50250, Israel.
FAU - Leibovitz, B
AU  - Leibovitz B
AD  - Division of Parasitology, Kimron Veterinary Institute, P.O. Box 12, Bet Dagan 
      50250, Israel.
FAU - Wolkomirsky, R
AU  - Wolkomirsky R
AD  - Division of Parasitology, Kimron Veterinary Institute, P.O. Box 12, Bet Dagan 
      50250, Israel.
FAU - Behar, A
AU  - Behar A
AD  - Division of Parasitology, Kimron Veterinary Institute, P.O. Box 12, Bet Dagan 
      50250, Israel.
FAU - Markovics, A
AU  - Markovics A
AD  - Division of Parasitology, Kimron Veterinary Institute, P.O. Box 12, Bet Dagan 
      50250, Israel.
LA  - eng
PT  - Journal Article
DEP - 20150107
PL  - Netherlands
TA  - Vet Parasitol
JT  - Veterinary parasitology
JID - 7602745
RN  - 0 (Biomarkers)
RN  - 0 (DNA, Protozoan)
RN  - 0 (Protozoan Proteins)
RN  - 0 (Protozoan Vaccines)
SB  - IM
MH  - Animals
MH  - Babesia bovis/classification/*genetics/immunology
MH  - Babesiosis/*prevention & control
MH  - Base Sequence
MH  - Biomarkers
MH  - Cattle
MH  - Cattle Diseases/*parasitology/prevention & control
MH  - DNA, Protozoan/genetics
MH  - Israel
MH  - Molecular Sequence Data
MH  - Phylogeny
MH  - Polymorphism, Restriction Fragment Length
MH  - Protozoan Proteins/classification/*genetics/immunology
MH  - Protozoan Vaccines/*immunology
MH  - Rhipicephalus/parasitology
MH  - Sequence Alignment
OTO - NOTNLM
OT  - Babesia bovis
OT  - Cattle
OT  - Israel
OT  - RAP-1
EDAT- 2015/02/01 06:00
MHDA- 2016/06/02 06:00
CRDT- 2015/02/01 06:00
PHST- 2014/11/07 00:00 [received]
PHST- 2014/12/22 00:00 [revised]
PHST- 2014/12/25 00:00 [accepted]
PHST- 2015/02/01 06:00 [entrez]
PHST- 2015/02/01 06:00 [pubmed]
PHST- 2016/06/02 06:00 [medline]
AID - S0304-4017(14)00669-4 [pii]
AID - 10.1016/j.vetpar.2014.12.033 [doi]
PST - ppublish
SO  - Vet Parasitol. 2015 Mar 15;208(3-4):159-68. doi: 10.1016/j.vetpar.2014.12.033. 
      Epub 2015 Jan 7.

PMID- 25149097
OWN - NLM
STAT- MEDLINE
DCOM- 20151103
LR  - 20140903
IS  - 1873-2550 (Electronic)
IS  - 0304-4017 (Linking)
VI  - 205
IP  - 1-2
DP  - 2014 Sep 15
TI  - Genetic polymorphism of Babesia bovis merozoite surface antigens-2 (MSA-2) 
      isolates from bovine blood and Rhipicephalus annulatus ticks in Israel.
PG  - 20-7
LID - S0304-4017(14)00403-8 [pii]
LID - 10.1016/j.vetpar.2014.07.016 [doi]
AB  - This study demonstrated the genetic diversity among MSA-2c, MSA-2a1 and MSA-2b 
      proteins of Babesia bovis isolates obtained from bovine blood and Rhipicephalus 
      annulatus tick samples. The least identities that were observed among the deduced 
      amino acid sequences of MSA-2c, MSA-2a1 and MSA-2b were 55, 63, and 71%, 
      respectively. During the study four B. bovis calves, aged about 1 month, were 
      found to be infected with virulent field strains and developed babesiosis. 
      Probably, the calves had received insufficient antibodies, or the antibodies 
      raised against the vaccine strain did not cross-protect against virulent field 
      isolates. The complete msa-2 locus from the Israeli B. bovis vaccine strain and 
      two field isolates were characterized. Similarly to the Australian strains and 
      isolates, the msa-2 loci of the examined Israeli strain and isolates had only two 
      msa-2 genes - msa-2c and msa-2a/b - located between msa-2c and orfB. Several of 
      the examined samples, contained different MSA-2 genotypes concurrently. No 
      obvious geographical relationships among isolates from various regions of Israel 
      were established. Moreover, in the phylogenetic analyses, the Israeli deduced 
      MSA-2 amino acid sequences of the three examined genes were clustered together 
      with sequences derived from other countries, proving that the msa-2 gene 
      sequences of B. bovis shared the same genetic characters worldwide. The present 
      study clearly showed that the MSA-2 proteins of B. bovis isolates from Israel 
      were genetically distinct from the vaccine strains. Thus, further research will 
      be needed in order to understand the genetic diversity mechanisms of B. bovis, 
      and the immunological responses of the infected animals.
CI  - Copyright © 2014 Elsevier B.V. All rights reserved.
FAU - Molad, T
AU  - Molad T
AD  - Division of Parasitology, Kimron Veterinary Institute, P.O. Box 12, Bet Dagan 
      50250, Israel. Electronic address: moladt@int.gov.il.
FAU - Fleiderovitz, L
AU  - Fleiderovitz L
AD  - Division of Parasitology, Kimron Veterinary Institute, P.O. Box 12, Bet Dagan 
      50250, Israel.
FAU - Leibovich, B
AU  - Leibovich B
AD  - Division of Parasitology, Kimron Veterinary Institute, P.O. Box 12, Bet Dagan 
      50250, Israel.
FAU - Wolkomirsky, R
AU  - Wolkomirsky R
AD  - Division of Parasitology, Kimron Veterinary Institute, P.O. Box 12, Bet Dagan 
      50250, Israel.
FAU - Erster, O
AU  - Erster O
AD  - Division of Parasitology, Kimron Veterinary Institute, P.O. Box 12, Bet Dagan 
      50250, Israel.
FAU - Roth, A
AU  - Roth A
AD  - Division of Parasitology, Kimron Veterinary Institute, P.O. Box 12, Bet Dagan 
      50250, Israel.
FAU - Mazuz, M L
AU  - Mazuz ML
AD  - Division of Parasitology, Kimron Veterinary Institute, P.O. Box 12, Bet Dagan 
      50250, Israel.
FAU - Markovics, A
AU  - Markovics A
AD  - Division of Parasitology, Kimron Veterinary Institute, P.O. Box 12, Bet Dagan 
      50250, Israel.
FAU - Shkap, V
AU  - Shkap V
AD  - Division of Parasitology, Kimron Veterinary Institute, P.O. Box 12, Bet Dagan 
      50250, Israel.
LA  - eng
PT  - Journal Article
DEP - 20140724
PL  - Netherlands
TA  - Vet Parasitol
JT  - Veterinary parasitology
JID - 7602745
RN  - 0 (Antigens, Protozoan)
RN  - 0 (MSA-2 protein, Babesia bovis)
RN  - 0 (Membrane Proteins)
RN  - 0 (Protozoan Proteins)
RN  - 0 (Protozoan Vaccines)
RN  - 0 (Vaccines, Attenuated)
SB  - IM
MH  - Amino Acid Sequence
MH  - Animals
MH  - Antigens, Protozoan/genetics/*metabolism
MH  - Babesia bovis/*genetics
MH  - Babesiosis/blood/epidemiology/*parasitology
MH  - Cattle
MH  - Cattle Diseases/epidemiology/*parasitology
MH  - Gene Expression Regulation
MH  - Israel/epidemiology
MH  - Membrane Proteins/genetics/*metabolism
MH  - Phylogeny
MH  - *Polymorphism, Genetic
MH  - Protozoan Proteins/genetics/*metabolism
MH  - Protozoan Vaccines
MH  - Rhipicephalus/*parasitology
MH  - Vaccines, Attenuated
OTO - NOTNLM
OT  - Babesia bovis
OT  - Cattle
OT  - Israel
OT  - MSA-2
EDAT- 2014/08/26 06:00
MHDA- 2015/11/04 06:00
CRDT- 2014/08/24 06:00
PHST- 2014/05/03 00:00 [received]
PHST- 2014/06/27 00:00 [revised]
PHST- 2014/07/10 00:00 [accepted]
PHST- 2014/08/24 06:00 [entrez]
PHST- 2014/08/26 06:00 [pubmed]
PHST- 2015/11/04 06:00 [medline]
AID - S0304-4017(14)00403-8 [pii]
AID - 10.1016/j.vetpar.2014.07.016 [doi]
PST - ppublish
SO  - Vet Parasitol. 2014 Sep 15;205(1-2):20-7. doi: 10.1016/j.vetpar.2014.07.016. Epub 
      2014 Jul 24.

PMID- 24968152
OWN - NLM
STAT- MEDLINE
DCOM- 20150330
LR  - 20220318
IS  - 1873-2518 (Electronic)
IS  - 0264-410X (Linking)
VI  - 32
IP  - 36
DP  - 2014 Aug 6
TI  - Vaccine strategies against Babesia bovis based on prime-boost immunizations in 
      mice with modified vaccinia Ankara vector and recombinant proteins.
PG  - 4625-32
LID - S0264-410X(14)00876-7 [pii]
LID - 10.1016/j.vaccine.2014.06.075 [doi]
AB  - In this study, a recombinant modified vaccinia virus Ankara vector expressing a 
      chimeric multi-antigen was obtained and evaluated as a candidate vaccine in 
      homologous and heterologous prime-boost immunizations with a recombinant protein 
      cocktail. The chimeric multi-antigen comprises immunodominant B and T cell 
      regions of three Babesia bovis proteins. Humoral and cellular immune responses 
      were evaluated in mice to compare the immunogenicity induced by different 
      immunization schemes. The best vaccination scheme was achieved with a prime of 
      protein cocktail and a boost with the recombinant virus. This scheme induced high 
      level of specific IgG antibodies and secreted IFN and a high degree of activation 
      of IFNγ(+) CD4(+) and CD8(+) specific T cells. This is the first report in which 
      a novel vaccine candidate was constructed based on a rationally designed 
      multi-antigen and evaluated in a prime-boost regime, optimizing the immune 
      response necessary for protection against bovine babesiosis.
CI  - Copyright © 2014 Elsevier Ltd. All rights reserved.
FAU - Jaramillo Ortiz, José Manuel
AU  - Jaramillo Ortiz JM
AD  - Instituto de Biotecnología, Centro de Investigaciones en Ciencias Veterinarias y 
      Agronómicas, Instituto Nacional de Tecnología Agropecuaria, De Los Reseros y Dr. 
      Nicolás Repetto s/no., 1686, Hurlingham, Buenos Aires, Argentina. Electronic 
      address: jose@inta.gob.ar.
FAU - Del Médico Zajac, María Paula
AU  - Del Médico Zajac MP
AD  - Instituto de Biotecnología, Centro de Investigaciones en Ciencias Veterinarias y 
      Agronómicas, Instituto Nacional de Tecnología Agropecuaria, De Los Reseros y Dr. 
      Nicolás Repetto s/no., 1686, Hurlingham, Buenos Aires, Argentina.
FAU - Zanetti, Flavia Adriana
AU  - Zanetti FA
AD  - Instituto de Biotecnología, Centro de Investigaciones en Ciencias Veterinarias y 
      Agronómicas, Instituto Nacional de Tecnología Agropecuaria, De Los Reseros y Dr. 
      Nicolás Repetto s/no., 1686, Hurlingham, Buenos Aires, Argentina.
FAU - Molinari, María Paula
AU  - Molinari MP
AD  - Instituto de Biotecnología, Centro de Investigaciones en Ciencias Veterinarias y 
      Agronómicas, Instituto Nacional de Tecnología Agropecuaria, De Los Reseros y Dr. 
      Nicolás Repetto s/no., 1686, Hurlingham, Buenos Aires, Argentina.
FAU - Gravisaco, María José
AU  - Gravisaco MJ
AD  - Instituto de Biotecnología, Centro de Investigaciones en Ciencias Veterinarias y 
      Agronómicas, Instituto Nacional de Tecnología Agropecuaria, De Los Reseros y Dr. 
      Nicolás Repetto s/no., 1686, Hurlingham, Buenos Aires, Argentina.
FAU - Calamante, Gabriela
AU  - Calamante G
AD  - Instituto de Biotecnología, Centro de Investigaciones en Ciencias Veterinarias y 
      Agronómicas, Instituto Nacional de Tecnología Agropecuaria, De Los Reseros y Dr. 
      Nicolás Repetto s/no., 1686, Hurlingham, Buenos Aires, Argentina.
FAU - Wilkowsky, Silvina Elizabeth
AU  - Wilkowsky SE
AD  - Instituto de Biotecnología, Centro de Investigaciones en Ciencias Veterinarias y 
      Agronómicas, Instituto Nacional de Tecnología Agropecuaria, De Los Reseros y Dr. 
      Nicolás Repetto s/no., 1686, Hurlingham, Buenos Aires, Argentina.
LA  - eng
PT  - Journal Article
PT  - Research Support, Non-U.S. Gov't
DEP - 20140623
PL  - Netherlands
TA  - Vaccine
JT  - Vaccine
JID - 8406899
RN  - 0 (Immunoglobulin G)
RN  - 0 (Protozoan Vaccines)
RN  - 0 (Recombinant Proteins)
RN  - 82115-62-6 (Interferon-gamma)
SB  - IM
MH  - Animals
MH  - Babesia bovis/genetics/*immunology
MH  - Babesiosis/immunology/*prevention & control
MH  - CD4-Positive T-Lymphocytes/immunology
MH  - CD8-Positive T-Lymphocytes/immunology
MH  - Cells, Cultured
MH  - Chick Embryo
MH  - Cricetinae
MH  - Fibroblasts/immunology
MH  - Genetic Vectors/immunology
MH  - Immunity, Cellular
MH  - *Immunization, Secondary
MH  - Immunoglobulin G/blood
MH  - Interferon-gamma/blood
MH  - Male
MH  - Mice
MH  - Mice, Inbred BALB C
MH  - Protozoan Vaccines/*immunology
MH  - Recombinant Proteins/*immunology
MH  - Swine
MH  - Vaccinia virus/genetics
OTO - NOTNLM
OT  - Babesia bovis
OT  - Heterologous prime-boost
OT  - Modified vaccinia virus Ankara (MVA)
OT  - Multiantigen
OT  - Recombinant proteins
EDAT- 2014/06/27 06:00
MHDA- 2015/03/31 06:00
CRDT- 2014/06/27 06:00
PHST- 2014/04/28 00:00 [received]
PHST- 2014/06/04 00:00 [revised]
PHST- 2014/06/13 00:00 [accepted]
PHST- 2014/06/27 06:00 [entrez]
PHST- 2014/06/27 06:00 [pubmed]
PHST- 2015/03/31 06:00 [medline]
AID - S0264-410X(14)00876-7 [pii]
AID - 10.1016/j.vaccine.2014.06.075 [doi]
PST - ppublish
SO  - Vaccine. 2014 Aug 6;32(36):4625-32. doi: 10.1016/j.vaccine.2014.06.075. Epub 2014 
      Jun 23.

PMID- 24642346
OWN - NLM
STAT- MEDLINE
DCOM- 20150416
LR  - 20140404
IS  - 1877-9603 (Electronic)
IS  - 1877-959X (Linking)
VI  - 5
IP  - 3
DP  - 2014 Apr
TI  - The glycosylphosphatidylinositol-anchored protein repertoire of Babesia bovis and 
      its significance for erythrocyte invasion.
PG  - 343-8
LID - S1877-959X(14)00034-X [pii]
LID - 10.1016/j.ttbdis.2013.12.011 [doi]
AB  - Glycosylphosphatidylinositol-anchored proteins are abundant on the surface of 
      pathogenic protozoans and might play an important role for parasite survival. In 
      the present work, the relevance of GPI-anchored proteins for erythrocyte invasion 
      of the cattle hemoparasite Babesia bovis was studied. We show that cleavage of 
      GPI-anchored antigens from the merozoite parasite stage by 
      phosphatidylinositol-specific phospholipase C abolished invasion of erythrocytes 
      demonstrating the importance of this class of molecules for parasite propagation. 
      In addition, the repertoire of GPI-anchored proteins of B. bovis was predicted 
      with high fidelity by searching its genome with available web-based bioinformatic 
      tools. Altogether 17 GPI-anchored proteins were identified, 5 of which represent 
      the already characterized variable merozoite surface antigens (VMSAs). Fifteen of 
      the identified GPI-anchored proteins contain 2-26 amino acid repeats indicating 
      that they are likely involved in functions of recognition, adhesion, or 
      transport. Repeats were found to contain an increased frequency of proline, 
      indicative of unstructured regions; and were estimated to be 3.21 times more 
      hydrophilic than non-repeat regions. This suggests that they might represent 
      eminent antibody epitopes. The majority of the putative GPI-anchored antigens 
      reported in this work have so far remained unnoticed, though they may represent 
      potential candidates for inclusion in a subunit vaccine.
CI  - Copyright © 2014 Elsevier GmbH. All rights reserved.
FAU - Rodriguez, Anabel Elisa
AU  - Rodriguez AE
AD  - Instituto de Patobiología, CICVyA, INTA-Castelar, 1686 Hurlingham, Prov. de 
      Buenos Aires, Argentina.
FAU - Florin-Christensen, Monica
AU  - Florin-Christensen M
AD  - Instituto de Patobiología, CICVyA, INTA-Castelar, 1686 Hurlingham, Prov. de 
      Buenos Aires, Argentina; CONICET, Ciudad Autónoma de Buenos Aires, Argentina.
FAU - Flores, Daniela Agustina
AU  - Flores DA
AD  - Instituto de Patobiología, CICVyA, INTA-Castelar, 1686 Hurlingham, Prov. de 
      Buenos Aires, Argentina; ANPCyT, Ciudad Autónoma de Buenos Aires, Argentina.
FAU - Echaide, Ignacio
AU  - Echaide I
AD  - EEA-Rafaela, INTA, Argentina.
FAU - Suarez, Carlos Esteban
AU  - Suarez CE
AD  - Department of Veterinary Microbiology and Pathology, Washington State University, 
      Pullman, WA 99164-704, United States.
FAU - Schnittger, Leonhard
AU  - Schnittger L
AD  - Instituto de Patobiología, CICVyA, INTA-Castelar, 1686 Hurlingham, Prov. de 
      Buenos Aires, Argentina; CONICET, Ciudad Autónoma de Buenos Aires, Argentina. 
      Electronic address: lschnittger@cnia.inta.gov.ar.
LA  - eng
PT  - Journal Article
PT  - Research Support, Non-U.S. Gov't
DEP - 20140315
PL  - Netherlands
TA  - Ticks Tick Borne Dis
JT  - Ticks and tick-borne diseases
JID - 101522599
RN  - 0 (Antigens, Protozoan)
RN  - 0 (Antigens, Surface)
RN  - 0 (GPI-Linked Proteins)
RN  - 0 (Glycosylphosphatidylinositols)
RN  - 0 (Proteome)
RN  - EC 3.1.4.- (Type C Phospholipases)
SB  - IM
MH  - Animals
MH  - Antigens, Protozoan/*immunology
MH  - Antigens, Surface/immunology
MH  - Babesia bovis/*genetics/immunology/physiology
MH  - Babesiosis/immunology/*parasitology
MH  - Cattle
MH  - Cattle Diseases/immunology/*parasitology
MH  - Computational Biology
MH  - Erythrocytes/parasitology
MH  - GPI-Linked Proteins/genetics/immunology/*metabolism
MH  - Genome, Protozoan/*genetics
MH  - Glycosylphosphatidylinositols/metabolism
MH  - Merozoites
MH  - Multigene Family
MH  - Proteome
MH  - Type C Phospholipases/pharmacology
OTO - NOTNLM
OT  - Babesia bovis
OT  - Bovine babesiosis
OT  - Erythrocyte invasion
OT  - GPI-anchor
OT  - Glycosylphosphatidylinositol
EDAT- 2014/03/20 06:00
MHDA- 2015/04/17 06:00
CRDT- 2014/03/20 06:00
PHST- 2013/10/14 00:00 [received]
PHST- 2013/12/23 00:00 [revised]
PHST- 2013/12/29 00:00 [accepted]
PHST- 2014/03/20 06:00 [entrez]
PHST- 2014/03/20 06:00 [pubmed]
PHST- 2015/04/17 06:00 [medline]
AID - S1877-959X(14)00034-X [pii]
AID - 10.1016/j.ttbdis.2013.12.011 [doi]
PST - ppublish
SO  - Ticks Tick Borne Dis. 2014 Apr;5(3):343-8. doi: 10.1016/j.ttbdis.2013.12.011. 
      Epub 2014 Mar 15.

PMID- 24090565
OWN - NLM
STAT- MEDLINE
DCOM- 20140106
LR  - 20131104
IS  - 1090-2449 (Electronic)
IS  - 0014-4894 (Linking)
VI  - 135
IP  - 3
DP  - 2013 Nov
TI  - Specific antibody to a conserved region of Babesia apical membrane antigen-1 
      inhibited the invasion of B. bovis into the erythrocyte.
PG  - 623-8
LID - S0014-4894(13)00262-2 [pii]
LID - 10.1016/j.exppara.2013.09.017 [doi]
AB  - Apical membrane antigen-1 (AMA-1) is a microneme protein that exists in all 
      apicomplexan parasites and plays an indispensable role in the invasion into host 
      cell. Central region of ectodomains I and II of Babesia bovis apical membrane 
      antigen-1 (BbAMA-1P) is highly conserved with these of Babesia species and may be 
      beneficial for vaccine development against babesiosis. In the present study, 
      recombinant protein encoding the central region of B. bovis AMA-1 (rBbAMA-1P) was 
      produced in Escherichia coli and its antiserum was prepared in mice for further 
      molecular characterization. Anti-rBbAMA-1P serum specifically reacted with 
      corresponding authentic protein of B. bovis as determined by Western blotting and 
      IFAT. Cultured B. bovis treated with anti-rBbAMA-1P serum showed significant 
      reduction in the in vitro growth of the parasites. Moreover, preincubated free 
      merozoites with 1mg/ml anti-rBbAMA-1P serum inhibited their efficiency in the 
      invasion into erythrocytes (RBCs) by 61% and 70% at 3h and 6h, respectively. Our 
      data suggest that the central region of domains I and II of BbAMA-1 may serve as 
      a vaccine candidate against babesiosis.
CI  - Copyright © 2013 Elsevier Inc. All rights reserved.
FAU - Salama, Akram Ahmed
AU  - Salama AA
AD  - National Research Center for Protozoan Diseases, Obihiro University of 
      Agriculture and Veterinary Medicine, Inada-Cho, Obihiro, Hokkaido 080-8555, 
      Japan; Department of Animal Medicine and Infectious Diseases, Faculty of 
      Veterinary Medicine, University of Sadat City, Minoufiya 32897, Egypt.
FAU - Terkawi, Mohamad Alaa
AU  - Terkawi MA
FAU - Kawai, Satoru
AU  - Kawai S
FAU - Aboulaila, Mahmoud
AU  - Aboulaila M
FAU - Nayel, Mohamed
AU  - Nayel M
FAU - Mousa, Ahmed
AU  - Mousa A
FAU - Zaghawa, Ahmed
AU  - Zaghawa A
FAU - Yokoyama, Naoaki
AU  - Yokoyama N
FAU - Igarashi, Ikuo
AU  - Igarashi I
LA  - eng
PT  - Journal Article
PT  - Research Support, Non-U.S. Gov't
DEP - 20130930
PL  - United States
TA  - Exp Parasitol
JT  - Experimental parasitology
JID - 0370713
RN  - 0 (Antibodies, Protozoan)
RN  - 0 (Antigens, Protozoan)
RN  - 0 (Antigens, Surface)
RN  - 0 (Membrane Proteins)
RN  - 0 (Protozoan Proteins)
SB  - IM
MH  - Amino Acid Sequence
MH  - Animals
MH  - Antibodies, Protozoan/*immunology
MH  - Antibody Specificity
MH  - Antigens, Protozoan/chemistry/genetics/*immunology
MH  - Antigens, Surface/chemistry/genetics/immunology
MH  - Babesia bovis/*immunology/physiology
MH  - Blotting, Western
MH  - Cattle
MH  - Cloning, Molecular
MH  - Conserved Sequence
MH  - Electrophoresis, Polyacrylamide Gel
MH  - Erythrocytes/*parasitology
MH  - Membrane Proteins/chemistry/genetics/immunology
MH  - Mice
MH  - Mice, Inbred ICR
MH  - Microscopy, Confocal
MH  - Protozoan Proteins/chemistry/genetics/*immunology
MH  - Sequence Alignment
OTO - NOTNLM
OT  - AMA-1
OT  - Babesia bovis
OT  - Invasion
EDAT- 2013/10/05 06:00
MHDA- 2014/01/07 06:00
CRDT- 2013/10/05 06:00
PHST- 2013/06/06 00:00 [received]
PHST- 2013/09/17 00:00 [revised]
PHST- 2013/09/22 00:00 [accepted]
PHST- 2013/10/05 06:00 [entrez]
PHST- 2013/10/05 06:00 [pubmed]
PHST- 2014/01/07 06:00 [medline]
AID - S0014-4894(13)00262-2 [pii]
AID - 10.1016/j.exppara.2013.09.017 [doi]
PST - ppublish
SO  - Exp Parasitol. 2013 Nov;135(3):623-8. doi: 10.1016/j.exppara.2013.09.017. Epub 
      2013 Sep 30.

PMID- 23851021
OWN - NLM
STAT- MEDLINE
DCOM- 20140512
LR  - 20131014
IS  - 1567-7257 (Electronic)
IS  - 1567-1348 (Linking)
VI  - 19
DP  - 2013 Oct
TI  - Genetic diversity of merozoite surface antigens in Babesia bovis detected from 
      Sri Lankan cattle.
PG  - 134-40
LID - S1567-1348(13)00256-6 [pii]
LID - 10.1016/j.meegid.2013.07.001 [doi]
AB  - Babesia bovis, the causative agent of severe bovine babesiosis, is endemic in Sri 
      Lanka. The live attenuated vaccine (K-strain), which was introduced in the early 
      1990s, has been used to immunize cattle populations in endemic areas of the 
      country. The present study was undertaken to determine the genetic diversity of 
      merozoite surface antigens (MSAs) in B. bovis isolates from Sri Lankan cattle, 
      and to compare the gene sequences obtained from such isolates against those of 
      the K-strain. Forty-four bovine blood samples isolated from different 
      geographical regions of Sri Lanka and judged to be B. bovis-positive by PCR 
      screening were used to amplify MSAs (MSA-1, MSA-2c, MSA-2a1, MSA-2a2, and 
      MSA-2b), AMA-1, and 12D3 genes from parasite DNA. Although the AMA-1 and 12D3 
      gene sequences were highly conserved among the Sri Lankan isolates, the MSA gene 
      sequences from the same isolates were highly diverse. Sri Lankan MSA-1, MSA-2c, 
      MSA-2a1, MSA-2a2, and MSA-2b sequences clustered within 5, 2, 4, 1, and 9 
      different clades in the gene phylograms, respectively, while the minimum 
      similarity values among the deduced amino acid sequences of these genes were 
      36.8%, 68.7%, 80.3%, 100%, and 68.3%, respectively. In the phylograms, none of 
      the Sri Lankan sequences fell within clades containing the respective K-strain 
      sequences. Additionally, the similarity values for MSA-1 and MSA-2c were 40-61.8% 
      and 90.9-93.2% between the Sri Lankan isolates and the K-strain, respectively, 
      while the K-strain MSA-2a/b sequence shared 64.5-69.8%, 69.3%, and 70.5-80.3% 
      similarities with the Sri Lankan MSA-2a1, MSA-2a2, and MSA-2b sequences, 
      respectively. The present study has shown that genetic diversity among MSAs of 
      Sri Lankan B. bovis isolates is very high, and that the sequences of field 
      isolates diverged genetically from the K-strain.
CI  - Copyright © 2013 Elsevier B.V. All rights reserved.
FAU - Sivakumar, Thillaiampalam
AU  - Sivakumar T
AD  - National Research Center for Protozoan Diseases, Obihiro University of 
      Agriculture and Veterinary Medicine, Hokkaido, Japan; Veterinary Research 
      Institute, Peradeniya, Sri Lanka.
FAU - Okubo, Kazuhiro
AU  - Okubo K
FAU - Igarashi, Ikuo
AU  - Igarashi I
FAU - de Silva, Weligodage Kumarawansa
AU  - de Silva WK
FAU - Kothalawala, Hemal
AU  - Kothalawala H
FAU - Silva, Seekkuge Susil Priyantha
AU  - Silva SS
FAU - Vimalakumar, Singarayar Caniciyas
AU  - Vimalakumar SC
FAU - Meewewa, Asela Sanjeewa
AU  - Meewewa AS
FAU - Yokoyama, Naoaki
AU  - Yokoyama N
LA  - eng
PT  - Journal Article
PT  - Research Support, Non-U.S. Gov't
DEP - 20130710
PL  - Netherlands
TA  - Infect Genet Evol
JT  - Infection, genetics and evolution : journal of molecular epidemiology and 
      evolutionary genetics in infectious diseases
JID - 101084138
RN  - 0 (Antigens, Protozoan)
RN  - 0 (MSA-2 protein, Babesia bovis)
RN  - 0 (Membrane Proteins)
RN  - 0 (Protozoan Proteins)
SB  - IM
MH  - Animals
MH  - Antigens, Protozoan/*genetics
MH  - Babesia bovis/*classification/*genetics/isolation & purification
MH  - Babesiosis/*parasitology/veterinary
MH  - Cattle
MH  - Genetic Variation
MH  - Membrane Proteins/*genetics
MH  - Phylogeny
MH  - Protozoan Proteins/*genetics
MH  - Sri Lanka
OTO - NOTNLM
OT  - Babesia bovis
OT  - Cattle
OT  - Genetic diversity
OT  - Merozoite surface antigens
OT  - Sri Lanka
EDAT- 2013/07/16 06:00
MHDA- 2014/05/13 06:00
CRDT- 2013/07/16 06:00
PHST- 2013/05/01 00:00 [received]
PHST- 2013/06/28 00:00 [revised]
PHST- 2013/07/01 00:00 [accepted]
PHST- 2013/07/16 06:00 [entrez]
PHST- 2013/07/16 06:00 [pubmed]
PHST- 2014/05/13 06:00 [medline]
AID - S1567-1348(13)00256-6 [pii]
AID - 10.1016/j.meegid.2013.07.001 [doi]
PST - ppublish
SO  - Infect Genet Evol. 2013 Oct;19:134-40. doi: 10.1016/j.meegid.2013.07.001. Epub 
      2013 Jul 10.

PMID- 23844089
OWN - NLM
STAT- MEDLINE
DCOM- 20140207
LR  - 20211021
IS  - 1932-6203 (Electronic)
IS  - 1932-6203 (Linking)
VI  - 8
IP  - 7
DP  - 2013
TI  - Differential expression of three members of the multidomain adhesion CCp family 
      in Babesia bigemina, Babesia bovis and Theileria equi.
PG  - e67765
LID - 10.1371/journal.pone.0067765 [doi]
LID - e67765
AB  - Members of the CCp protein family have been previously described to be expressed 
      on gametocytes of apicomplexan Plasmodium parasites. Knocking out Plasmodium CCp 
      genes blocks the development of the parasite in the mosquito vector, making the 
      CCp proteins potential targets for the development of a transmission-blocking 
      vaccine. Apicomplexans Babesia bovis and Babesia bigemina are the causative 
      agents of bovine babesiosis, and apicomplexan Theileria equi causes equine 
      piroplasmosis. Bovine babesiosis and equine piroplasmosis are the most 
      economically important parasite diseases that affect worldwide cattle and equine 
      industries, respectively. The recent sequencing of the B. bovis and T. equi 
      genomes has provided the opportunity to identify novel genes involved in parasite 
      biology. Here we characterize three members of the CCp family, named CCp1, CCp2 
      and CCp3, in B. bigemina, B. bovis and T. equi. Using B. bigemina as an in vitro 
      model, expression of all three CCp genes and proteins was demonstrated in 
      temperature-induced sexual stages. Transcripts for all three CCp genes were found 
      in vivo in blood stages of T. equi, and transcripts for CCp3 were detected in 
      vivo in blood stages of B. bovis. However, no protein expression was detected in 
      T. equi blood stages or B. bovis blood stages or B. bovis tick stages. 
      Collectively, the data demonstrated a differential pattern of expression of three 
      orthologous genes of the multidomain adhesion CCp family by B. bigemina, B. bovis 
      and T. equi. The novel CCp members represent potential targets for innovative 
      approaches to control bovine babesiosis and equine piroplasmosis.
FAU - Bastos, Reginaldo G
AU  - Bastos RG
AD  - Department of Veterinary Microbiology and Pathology, Washington State University, 
      Pullman, Washington, United States of America. rgbastos@vetmed.wsu.edu
FAU - Suarez, Carlos E
AU  - Suarez CE
FAU - Laughery, Jacob M
AU  - Laughery JM
FAU - Johnson, Wendell C
AU  - Johnson WC
FAU - Ueti, Massaro W
AU  - Ueti MW
FAU - Knowles, Donald P
AU  - Knowles DP
LA  - eng
PT  - Journal Article
PT  - Research Support, U.S. Gov't, Non-P.H.S.
DEP - 20130703
PL  - United States
TA  - PLoS One
JT  - PloS one
JID - 101285081
RN  - 0 (DNA, Complementary)
RN  - 0 (Protozoan Proteins)
SB  - IM
MH  - Babesia/*genetics/metabolism
MH  - Babesia bovis/genetics/metabolism
MH  - DNA, Complementary
MH  - Gene Expression
MH  - *Gene Expression Regulation
MH  - *Multigene Family
MH  - Protein Interaction Domains and Motifs
MH  - Protozoan Proteins/chemistry/*genetics
MH  - Theileria/*genetics/metabolism
PMC - PMC3701008
COIS- Competing Interests: The authors have declared that no competing interests exist.
EDAT- 2013/07/12 06:00
MHDA- 2014/02/08 06:00
PMCR- 2013/07/03
CRDT- 2013/07/12 06:00
PHST- 2013/01/25 00:00 [received]
PHST- 2013/05/22 00:00 [accepted]
PHST- 2013/07/12 06:00 [entrez]
PHST- 2013/07/12 06:00 [pubmed]
PHST- 2014/02/08 06:00 [medline]
PHST- 2013/07/03 00:00 [pmc-release]
AID - PONE-D-13-03813 [pii]
AID - 10.1371/journal.pone.0067765 [doi]
PST - epublish
SO  - PLoS One. 2013 Jul 3;8(7):e67765. doi: 10.1371/journal.pone.0067765. Print 2013.

PMID- 23183017
OWN - NLM
STAT- MEDLINE
DCOM- 20131223
LR  - 20130619
IS  - 1532-2971 (Electronic)
IS  - 1090-0233 (Linking)
VI  - 196
IP  - 3
DP  - 2013 Jun
TI  - Delivery of recombinant vaccines against bovine herpesvirus type 1 gD and Babesia 
      bovis MSA-2c to mice using liposomes derived from egg yolk lipids.
PG  - 550-1
LID - S1090-0233(12)00471-6 [pii]
LID - 10.1016/j.tvjl.2012.10.036 [doi]
AB  - Liposomes prepared from total egg yolk lipid extracts were used to deliver 
      experimental DNA vaccines to mice consisting of pCI-neo plasmids encoding bovine 
      herpesvirus type 1 (BoHV-1) gD or Babesia bovis MSA-2c. A significantly higher 
      proportion of mice in the B. bovis MSA-2c group, but not those in the BoHV-1 gD 
      group, developed detectable immunoglobulin G responses when vaccinated with 
      liposome encapsulated DNA in comparison with mice vaccinated with naked DNA. In 
      both groups, antibody titres were similar between mice vaccinated with liposome 
      encapsulated DNA and naked DNA.
CI  - Copyright © 2012 Elsevier Ltd. All rights reserved.
FAU - Rodriguez, Anabel E
AU  - Rodriguez AE
AD  - Institute of Pathobiology, Center of Veterinary and Agronomic Research (CICVyA), 
      INTA, Los Reseros y Nicolas Repetto, s/n, 1686 Hurlingham, Argentina.
FAU - Zamorano, Patricia
AU  - Zamorano P
FAU - Wilkowsky, Silvina
AU  - Wilkowsky S
FAU - Torrá, Florencia
AU  - Torrá F
FAU - Ferreri, Lucas
AU  - Ferreri L
FAU - Dominguez, Mariana
AU  - Dominguez M
FAU - Florin-Christensen, Mónica
AU  - Florin-Christensen M
LA  - eng
PT  - Journal Article
PT  - Research Support, Non-U.S. Gov't
DEP - 20121124
PL  - England
TA  - Vet J
JT  - Veterinary journal (London, England : 1997)
JID - 9706281
RN  - 0 (Antibodies, Protozoan)
RN  - 0 (Antibodies, Viral)
RN  - 0 (Antigens, Protozoan)
RN  - 0 (Liposomes)
RN  - 0 (MSA-2 protein, Babesia bovis)
RN  - 0 (Membrane Proteins)
RN  - 0 (Protozoan Proteins)
RN  - 0 (Viral Proteins)
RN  - 0 (Viral Vaccines)
SB  - IM
MH  - Animals
MH  - Antibodies, Protozoan
MH  - Antibodies, Viral
MH  - Antigens, Protozoan/immunology
MH  - Babesia bovis/*immunology
MH  - Babesiosis/parasitology/prevention & control/veterinary
MH  - Egg Yolk/*chemistry
MH  - Female
MH  - Herpesviridae Infections/prevention & control
MH  - Herpesvirus 1, Bovine/*classification/*immunology
MH  - Liposomes/*chemistry
MH  - Male
MH  - Membrane Proteins/immunology
MH  - Mice
MH  - Mice, Inbred BALB C
MH  - Protozoan Proteins/immunology
MH  - Viral Proteins/immunology
MH  - Viral Vaccines/*immunology
EDAT- 2012/11/28 06:00
MHDA- 2013/12/24 06:00
CRDT- 2012/11/28 06:00
PHST- 2012/03/23 00:00 [received]
PHST- 2012/10/15 00:00 [revised]
PHST- 2012/10/17 00:00 [accepted]
PHST- 2012/11/28 06:00 [entrez]
PHST- 2012/11/28 06:00 [pubmed]
PHST- 2013/12/24 06:00 [medline]
AID - S1090-0233(12)00471-6 [pii]
AID - 10.1016/j.tvjl.2012.10.036 [doi]
PST - ppublish
SO  - Vet J. 2013 Jun;196(3):550-1. doi: 10.1016/j.tvjl.2012.10.036. Epub 2012 Nov 24.

PMID- 22309798
OWN - NLM
STAT- MEDLINE
DCOM- 20121023
LR  - 20120618
IS  - 1873-2550 (Electronic)
IS  - 0304-4017 (Linking)
VI  - 187
IP  - 3-4
DP  - 2012 Jul 6
TI  - Genetic conservation of potentially immunogenic proteins among Brazilian isolates 
      of Babesia bovis.
PG  - 548-52
LID - 10.1016/j.vetpar.2012.01.020 [doi]
AB  - Bovine babesiosis caused by Babesia bovis remains an important constraint for the 
      development of cattle industries worldwide. Effective control can be achieved by 
      vaccination with live attenuated phenotypes of the parasite. However, these 
      vaccines have a number of drawbacks, which justifies the search for better, safer 
      vaccines. In recent years, a number of parasite proteins with immunogenic 
      potential have been discovered. However, there is little information on the 
      genetic conservation of these proteins among different parasite isolates, which 
      hinders their assessment as immunogens. The aim of the present study was to 
      evaluate the conservation of the genes ama-1, acs-1, rap-1, trap, p0 and msa2c 
      among five Brazilian isolates of B. bovis. Through polymerase chain reaction, 
      genetic sequencing and bioinformatics analysis of the genes, a high degree of 
      conservation (98-100%) was found among Brazilian isolates of B. bovis and the 
      T2Bo isolate. Thus, these genes are worth considering as viable candidates to be 
      included in a recombinant cocktail vaccine for cattle babesiosis caused by B. 
      bovis.
CI  - Copyright © 2012 Elsevier B.V. All rights reserved.
FAU - Ramos, Carlos A N
AU  - Ramos CA
AD  - Laboratório de Doenças Parasitárias dos Animais Domésticos, Departamento de 
      Medicina Veterinária -UFRPE, Recife, PE 52171-900, Brazil. 
      carlosanramos@yahoo.com.br
FAU - Araújo, Flábio R
AU  - Araújo FR
FAU - Alves, Leucio C
AU  - Alves LC
FAU - de Souza, Ingrid Ieda Fernando
AU  - de Souza II
FAU - Guedes, Daniel S Jr
AU  - Guedes DS Jr
FAU - Soares, Cleber Oliveira
AU  - Soares CO
LA  - eng
PT  - Journal Article
PT  - Research Support, Non-U.S. Gov't
DEP - 20120118
PL  - Netherlands
TA  - Vet Parasitol
JT  - Veterinary parasitology
JID - 7602745
RN  - 0 (Protozoan Proteins)
SB  - IM
MH  - Amino Acid Sequence
MH  - Animals
MH  - Babesia bovis/*genetics/*metabolism
MH  - Babesiosis/parasitology
MH  - Brazil/epidemiology
MH  - Cattle
MH  - Cattle Diseases/epidemiology/*parasitology
MH  - Conserved Sequence
MH  - Gene Expression Regulation/*physiology
MH  - *Genetic Variation
MH  - Protozoan Proteins/genetics/immunology/*metabolism
EDAT- 2012/02/09 06:00
MHDA- 2012/10/24 06:00
CRDT- 2012/02/08 06:00
PHST- 2011/10/28 00:00 [received]
PHST- 2012/01/09 00:00 [revised]
PHST- 2012/01/11 00:00 [accepted]
PHST- 2012/02/08 06:00 [entrez]
PHST- 2012/02/09 06:00 [pubmed]
PHST- 2012/10/24 06:00 [medline]
AID - S0304-4017(12)00037-4 [pii]
AID - 10.1016/j.vetpar.2012.01.020 [doi]
PST - ppublish
SO  - Vet Parasitol. 2012 Jul 6;187(3-4):548-52. doi: 10.1016/j.vetpar.2012.01.020. 
      Epub 2012 Jan 18.

PMID- 22075976
OWN - NLM
STAT- MEDLINE
DCOM- 20130502
LR  - 20120215
IS  - 1469-8161 (Electronic)
IS  - 0031-1820 (Linking)
VI  - 139
IP  - 3
DP  - 2012 Mar
TI  - Genetic diversity of Babesia bovis in virulent and attenuated strains.
PG  - 317-23
LID - 10.1017/S0031182011001995 [doi]
AB  - The aim of this study was to compare the genetic diversity of the single copy 
      Bv80 gene sequences of Babesia bovis in populations of attenuated and virulent 
      parasites. PCR/ RT-PCR followed by cloning and sequence analyses of 4 attenuated 
      and 4 virulent strains were performed. Multiple fragments in the range of 420 to 
      744 bp were amplified by PCR or RT-PCR. Cloning of the PCR fragments and sequence 
      analyses revealed the presence of mixed subpopulations in either virulent or 
      attenuated parasites with a total of 19 variants with 12 different sequences that 
      differed in number and type of tandem repeats. High levels of intra- and 
      inter-strain diversity of the Bv80 gene, with the presence of mixed populations 
      of parasites were found in both the virulent field isolates and the attenuated 
      vaccine strains. In addition, during the attenuation process, sequence analyses 
      showed changes in the pattern of the parasite subpopulations. Despite high 
      polymorphism found by sequence analyses, the patterns observed and the number of 
      repeats, order, or motifs found could not discriminate between virulent field 
      isolates and attenuated vaccine strains of the parasite.
FAU - Mazuz, M L
AU  - Mazuz ML
AD  - Division of Parasitology, Kimron Veterinary Institute, Bet Dagan, Israel. 
      monica@int.gov.il
FAU - Molad, T
AU  - Molad T
FAU - Fish, L
AU  - Fish L
FAU - Leibovitz, B
AU  - Leibovitz B
FAU - Wolkomirsky, R
AU  - Wolkomirsky R
FAU - Fleiderovitz, L
AU  - Fleiderovitz L
FAU - Shkap, V
AU  - Shkap V
LA  - eng
PT  - Journal Article
DEP - 20111111
PL  - England
TA  - Parasitology
JT  - Parasitology
JID - 0401121
RN  - 0 (Protozoan Proteins)
RN  - 0 (Protozoan Vaccines)
RN  - 0 (Vaccines, Attenuated)
SB  - IM
MH  - Amino Acid Sequence
MH  - Animals
MH  - Babesia bovis/*genetics/immunology/pathogenicity
MH  - Babesiosis/immunology/*parasitology/prevention & control
MH  - Cattle
MH  - Cloning, Molecular
MH  - Escherichia coli
MH  - Genetic Variation
MH  - Molecular Sequence Data
MH  - Protozoan Proteins/genetics/immunology
MH  - Protozoan Vaccines
MH  - Reverse Transcriptase Polymerase Chain Reaction
MH  - Sequence Alignment
MH  - Sequence Analysis, DNA
MH  - Tandem Repeat Sequences
MH  - Vaccines, Attenuated
MH  - Virulence
EDAT- 2011/11/15 06:00
MHDA- 2013/05/03 06:00
CRDT- 2011/11/15 06:00
PHST- 2011/11/15 06:00 [entrez]
PHST- 2011/11/15 06:00 [pubmed]
PHST- 2013/05/03 06:00 [medline]
AID - S0031182011001995 [pii]
AID - 10.1017/S0031182011001995 [doi]
PST - ppublish
SO  - Parasitology. 2012 Mar;139(3):317-23. doi: 10.1017/S0031182011001995. Epub 2011 
      Nov 11.

PMID- 21092313
OWN - NLM
STAT- PubMed-not-MEDLINE
DCOM- 20121002
LR  - 20211020
IS  - 1756-3305 (Electronic)
IS  - 1756-3305 (Linking)
VI  - 3
DP  - 2010 Nov 23
TI  - Bovipain-2, the falcipain-2 ortholog, is expressed in intraerythrocytic stages of 
      the tick-transmitted hemoparasite Babesia bovis.
PG  - 113
LID - 10.1186/1756-3305-3-113 [doi]
AB  - BACKGROUND: Cysteine proteases have been shown to be highly relevant for 
      Apicomplexan parasites. In the case of Babesia bovis, a tick-transmitted 
      hemoparasite of cattle, inhibitors of these enzymes were shown to hamper 
      intraerythrocytic replication of the parasite, underscoring their importance for 
      survival. RESULTS: Four papain-like cysteine proteases were found to be encoded 
      by the B. bovis genome using the MEROPS database. One of them, the ortholog of 
      Plasmodium falciparum falcipain-2, here named bovipain-2, was further 
      characterized. Bovipain-2 is encoded in B. bovis chromosome 4 by an ORF of 1.3 
      kb, has a predicted molecular weight of 42 kDa, and is hydrophilic with the 
      exception of a transmembrane region. It has orthologs in several other 
      apicomplexans, and its predicted amino acid sequence shows a high degree of 
      conservation among several B. bovis isolates from North and South America. 
      Synteny studies demonstrated that the bovipain-2 gene has expanded in the genomes 
      of two related piroplasmids, Theileria parva and T. annulata, into families of 6 
      and 7 clustered genes respectively. The bovipain-2 gene is transcribed in in 
      vitro cultured intra-erythrocyte forms of a virulent and an attenuated B. bovis 
      strain from Argentina, and has no introns, as shown by RT-PCR followed by 
      sequencing. Antibodies against a recombinant form of bovipain-2 recognized two 
      parasite protein bands of 34 and 26 kDa, which coincide with the predicted sizes 
      of the pro-peptidase and mature peptidase, respectively. Immunofluorescence 
      studies showed an intracellular localization of bovipain-2 in the middle-rear 
      region of in vitro cultured merozoites, as well as diffused in the cytoplasm of 
      infected erythrocytes. Anti-bovipain-2 antibodies also reacted with B. 
      bigemina-infected erythrocytes giving a similar pattern, which suggests 
      cross-reactivity among these species. Antibodies in sera of two out of six B. 
      bovis-experimentally infected bovines tested, reacted specifically with 
      recombinant bovipain-2 in immunoblots, thus demonstrating expression and 
      immunogenicity during bovine-infecting stages. CONCLUSIONS: Overall, we present 
      the characterization of bovipain-2 and demonstrate its in vitro and in vivo 
      expression in virulent and attenuated strains. Given the involvement of 
      apicomplexan cysteine proteases in essential parasite functions, bovipain-2 
      constitutes a new vaccine candidate and potential drug target for bovine 
      babesiosis.
FAU - Mesplet, María
AU  - Mesplet M
AD  - Instituto de Patobiología, Centro de Investigaciones en Ciencias Veterinarias y 
      Agronómicas, Instituto Nacional de Tecnología Agropecuaria, INTA-Castelar, 
      Argentina. mflorin@cnia.inta.gov.ar.
FAU - Echaide, Ignacio
AU  - Echaide I
FAU - Dominguez, Mariana
AU  - Dominguez M
FAU - Mosqueda, Juan J
AU  - Mosqueda JJ
FAU - Suarez, Carlos E
AU  - Suarez CE
FAU - Schnittger, Leonhard
AU  - Schnittger L
FAU - Florin-Christensen, Monica
AU  - Florin-Christensen M
LA  - eng
PT  - Journal Article
DEP - 20101123
PL  - England
TA  - Parasit Vectors
JT  - Parasites & vectors
JID - 101462774
PMC - PMC3003645
EDAT- 2010/11/26 06:00
MHDA- 2010/11/26 06:01
PMCR- 2010/11/23
CRDT- 2010/11/25 06:00
PHST- 2010/09/13 00:00 [received]
PHST- 2010/11/23 00:00 [accepted]
PHST- 2010/11/25 06:00 [entrez]
PHST- 2010/11/26 06:00 [pubmed]
PHST- 2010/11/26 06:01 [medline]
PHST- 2010/11/23 00:00 [pmc-release]
AID - 1756-3305-3-113 [pii]
AID - 10.1186/1756-3305-3-113 [doi]
PST - epublish
SO  - Parasit Vectors. 2010 Nov 23;3:113. doi: 10.1186/1756-3305-3-113.

PMID- 20304092
OWN - NLM
STAT- MEDLINE
DCOM- 20100727
LR  - 20131121
IS  - 1873-0329 (Electronic)
IS  - 1383-5769 (Linking)
VI  - 59
IP  - 2
DP  - 2010 Jun
TI  - Babesia bovis expresses a neutralization-sensitive antigen that contains a 
      microneme adhesive repeat (MAR) domain.
PG  - 294-7
LID - 10.1016/j.parint.2010.03.004 [doi]
AB  - A gene coding for a protein with sequence similarity to the Toxoplasma gondii 
      micronemal 1 (MIC1) protein that contains a copy of a domain described as a 
      sialic acid-binding micronemal adhesive repeat (MAR) was identified in the 
      Babesia bovis genome. The single copy gene, located in chromosome 3, contains an 
      open reading frame encoding a putative 181 amino acid protein, which is highly 
      conserved among distinct B. bovis strains. Antibodies against both recombinant 
      protein and synthetic peptides mimicking putative antigenic regions in the B. 
      bovis-MIC1 (Bbo-MIC1) protein bind to the parasite in immunofluorescence assays 
      and significantly inhibit erythrocyte invasion in in vitro B. bovis cultures. 
      Bbo-MIC1 is recognized by antibodies in serum from B. bovis infected cattle, 
      demonstrating expression and immunogenicity during infection. Overall, the 
      results suggest that Bbo-MIC1 protein is a viable candidate for development of 
      subunit vaccines.
FAU - Silva, Marta G
AU  - Silva MG
AD  - Biomolecular Diagnostic Laboratory, ITQB/IBET, Universidade Nova de Lisboa, Av. 
      da Republica, Apt 12, Oeiras, Portugal. msilva@itqb.unl.pt
FAU - Ueti, Massaro W
AU  - Ueti MW
FAU - Norimine, Junzo
AU  - Norimine J
FAU - Florin-Christensen, Monica
AU  - Florin-Christensen M
FAU - Bastos, Reginaldo G
AU  - Bastos RG
FAU - Goff, Will L
AU  - Goff WL
FAU - Brown, Wendy C
AU  - Brown WC
FAU - Oliva, Abel
AU  - Oliva A
FAU - Suarez, Carlos E
AU  - Suarez CE
LA  - eng
PT  - Journal Article
PT  - Research Support, Non-U.S. Gov't
PT  - Research Support, U.S. Gov't, Non-P.H.S.
DEP - 20100319
PL  - Netherlands
TA  - Parasitol Int
JT  - Parasitology international
JID - 9708549
RN  - 0 (Antibodies, Protozoan)
RN  - 0 (Antigens, Protozoan)
RN  - 0 (Cell Adhesion Molecules)
RN  - 0 (MIC1 protein, Toxoplasma gondii)
RN  - 0 (Protozoan Proteins)
RN  - 0 (Recombinant Proteins)
RN  - GZP2782OP0 (N-Acetylneuraminic Acid)
SB  - IM
MH  - Amino Acid Sequence
MH  - Animals
MH  - Antibodies, Protozoan/*immunology/*metabolism
MH  - *Antigens, Protozoan/chemistry/genetics/immunology/metabolism
MH  - Babesia bovis/immunology/*metabolism/pathogenicity
MH  - Babesiosis/parasitology/veterinary
MH  - Cattle
MH  - Cattle Diseases/parasitology
MH  - Cell Adhesion Molecules
MH  - Erythrocytes/metabolism/parasitology
MH  - Molecular Sequence Data
MH  - N-Acetylneuraminic Acid/metabolism
MH  - Neutralization Tests
MH  - Organelles/*metabolism
MH  - Protozoan Proteins/chemistry/genetics/immunology/metabolism
MH  - Recombinant Proteins/chemistry/genetics/immunology/metabolism
MH  - Sequence Alignment
EDAT- 2010/03/23 06:00
MHDA- 2010/07/28 06:00
CRDT- 2010/03/23 06:00
PHST- 2010/02/16 00:00 [received]
PHST- 2010/03/10 00:00 [revised]
PHST- 2010/03/14 00:00 [accepted]
PHST- 2010/03/23 06:00 [entrez]
PHST- 2010/03/23 06:00 [pubmed]
PHST- 2010/07/28 06:00 [medline]
AID - S1383-5769(10)00057-7 [pii]
AID - 10.1016/j.parint.2010.03.004 [doi]
PST - ppublish
SO  - Parasitol Int. 2010 Jun;59(2):294-7. doi: 10.1016/j.parint.2010.03.004. Epub 2010 
      Mar 19.

PMID- 20207488
OWN - NLM
STAT- MEDLINE
DCOM- 20100826
LR  - 20100517
IS  - 1873-2550 (Electronic)
IS  - 0304-4017 (Linking)
VI  - 170
IP  - 1-2
DP  - 2010 May 28
TI  - Serological responses to Babesia bovis vaccination in cattle previously infected 
      with Babesia bigemina.
PG  - 30-6
LID - 10.1016/j.vetpar.2010.02.008 [doi]
AB  - Serological responses of field cattle (260) on a farm in KwaZulu-Natal, South 
      Africa were determined before and after vaccination with the commercial Babesia 
      bovis live-blood vaccine, using the indirect fluorescent antibody test (IFAT). 
      All the cattle tested negative for B. bovis antibodies before vaccination while 
      83% of them had significant antibody titres (>or=1/80) to Babesia bigemina, 
      indicating a high degree of natural exposure to the latter parasite. By Day 60 
      post-vaccination only 53% of the cattle had seroconverted to B. bovis. This 
      raised the question as to why only half of the vaccinated cattle had 
      seroconverted. The possibility of previous exposure to B. bigemina infection 
      interfering with the development of detectable antibodies to B. bovis was 
      therefore investigated under controlled conditions. It was found that 
      simultaneous vaccination with B. bigemina and B. bovis (n=6), and B. bigemina 
      vaccination followed by B. bovis vaccination (n=12), had no effect on the 
      animals' immune responses to B. bovis vaccination. All of these cattle developed 
      a significant antibody response. However, only 58% of cattle (n=12) which had 
      previously been inoculated with the B. bigemina field isolate, obtained from the 
      trial farm, seroconverted (>or=1/80) after B. bovis vaccination, yet parasites 
      for B. bovis could be demonstrated microscopically in all of the animals in this 
      group. These findings confirmed the serology results from the field trial. When 
      challenged with a B. bovis field isolate, cattle in this group did not show 
      clinical reactions compared with an unvaccinated control group. The judicious use 
      of IFAT to establish vaccination success obtained with the current South African 
      B. bovis vaccine is indicated.
CI  - (c) 2010 Elsevier B.V. All rights reserved.
FAU - Combrink, M P
AU  - Combrink MP
AD  - Parasites, Vectors and Vector-borne Diseases (PVVD), ARC-Onderstepoort Veterinary 
      Institute, Private Bag X05, 100 Old Soutpan Road, Onderstepoort 0110, Pretoria, 
      South Africa. CombrinkM@arc.agric.za
FAU - Troskie, P C
AU  - Troskie PC
FAU - Du Plessis, F
AU  - Du Plessis F
FAU - Latif, A A
AU  - Latif AA
LA  - eng
PT  - Journal Article
PT  - Research Support, Non-U.S. Gov't
DEP - 20100218
PL  - Netherlands
TA  - Vet Parasitol
JT  - Veterinary parasitology
JID - 7602745
RN  - 0 (Antibodies, Protozoan)
RN  - 0 (Protozoan Vaccines)
SB  - IM
MH  - Animals
MH  - Antibodies, Protozoan/blood
MH  - Babesia bovis/*immunology
MH  - Babesiosis/immunology/parasitology/prevention & control/*veterinary
MH  - Body Temperature/physiology
MH  - Cattle
MH  - Cattle Diseases/immunology/*parasitology/prevention & control
MH  - Hematocrit/veterinary
MH  - Immunization/standards/*veterinary
MH  - Protozoan Vaccines/*immunology
MH  - Random Allocation
EDAT- 2010/03/09 06:00
MHDA- 2010/08/27 06:00
CRDT- 2010/03/09 06:00
PHST- 2009/09/19 00:00 [received]
PHST- 2010/02/04 00:00 [revised]
PHST- 2010/02/10 00:00 [accepted]
PHST- 2010/03/09 06:00 [entrez]
PHST- 2010/03/09 06:00 [pubmed]
PHST- 2010/08/27 06:00 [medline]
AID - S0304-4017(10)00089-0 [pii]
AID - 10.1016/j.vetpar.2010.02.008 [doi]
PST - ppublish
SO  - Vet Parasitol. 2010 May 28;170(1-2):30-6. doi: 10.1016/j.vetpar.2010.02.008. Epub 
      2010 Feb 18.

PMID- 20537116
OWN - NLM
STAT- MEDLINE
DCOM- 20101027
LR  - 20160511
IS  - 1865-1682 (Electronic)
IS  - 1865-1674 (Linking)
VI  - 57
IP  - 1-2
DP  - 2010 Apr
TI  - Immunization of Bos taurus steers with Babesia bovis recombinant antigens MSA-1, 
      MSA-2c and 12D3.
PG  - 87-90
LID - 10.1111/j.1865-1682.2010.01117.x [doi]
AB  - The purpose of this research was to evaluate the recombinant proteins MSA-1, 
      MSA-2c and 12D3 as a combined immunogen for cattle. Fifteen steers were randomly 
      assigned into three groups of five animals each (I, II and III). On day 0, cattle 
      in group I were injected with 50 microg each of rMSA-1, rMSA-2c and r12D3 with 
      the adjuvant Montanide 75; cattle in Group II received adjuvant-PBS, and Group 
      III were untreated controls. On day 14, cattle in Group I received a second 
      injection of the three recombinant proteins in adjuvant and cattle in Group II 
      again received adjuvant alone. On day 28, all groups of cattle were challenged 
      with a field strain of Babesia bovis. After challenge, the experimental cattle 
      were clinically and serologically monitored. Three of the five steers immunized 
      with the combined recombinant B. bovis proteins seroconverted on day 14 
      post-immunization (P.I.) and the maximum titre was 1 : 1600. All five immunized 
      steers presented strong seropositivity to B. bovis antigens at day 21 P.I. The 
      prepatent periods of vaccinated cattle were delayed until day 10 post-challenge 
      exposure versus 8 and 7 days in Groups II and III, respectively. Cattle in all 
      groups had fever above 41 degrees C; the reduction in packed cell volume was not 
      significantly different (P > 0.05) in vaccinated group I compared with Groups II 
      and III (29% versus 26% and 31%, respectively). Treatment was required for one 
      steer in the control group. During the period of the study, the weight of cattle 
      in Groups I and II increased an average of 9 and 7 kg, whereas the weight of the 
      control cattle was reduced on average 4 kg. Immunization with 
      rMSA-1-rMSA-2c-r12D3 proteins was not sufficient to prevent clinical symptoms 
      against challenge, but the immunologic response was sufficient to protect steers 
      against a mild virulent strain of B. bovis.
FAU - Antonio Alvarez, J
AU  - Antonio Alvarez J
AD  - CENID-Parasitología Veterinaria, INIFAP, Jiutepec, Mexico.
FAU - Lopez, U
AU  - Lopez U
FAU - Rojas, C
AU  - Rojas C
FAU - Borgonio, V M
AU  - Borgonio VM
FAU - Sanchez, V
AU  - Sanchez V
FAU - Castañeda, R
AU  - Castañeda R
FAU - Vargas, P
AU  - Vargas P
FAU - Figueroa, J V
AU  - Figueroa JV
LA  - eng
PT  - Journal Article
PT  - Randomized Controlled Trial
PL  - Germany
TA  - Transbound Emerg Dis
JT  - Transboundary and emerging diseases
JID - 101319538
RN  - 0 (Antibodies, Protozoan)
RN  - 0 (Antigens, Protozoan)
RN  - 0 (Protozoan Proteins)
RN  - 0 (Protozoan Vaccines)
RN  - 0 (Recombinant Proteins)
SB  - IM
MH  - Animals
MH  - Antibodies, Protozoan/blood
MH  - Antigens, Protozoan/*immunology
MH  - Babesia bovis/*immunology
MH  - Babesiosis/immunology/*prevention & control
MH  - Cattle
MH  - Cattle Diseases/blood/*immunology
MH  - Male
MH  - Protozoan Proteins/*immunology
MH  - Protozoan Vaccines/*immunology
MH  - Recombinant Proteins
EDAT- 2010/06/12 06:00
MHDA- 2010/10/28 06:00
CRDT- 2010/06/12 06:00
PHST- 2010/06/12 06:00 [entrez]
PHST- 2010/06/12 06:00 [pubmed]
PHST- 2010/10/28 06:00 [medline]
AID - JVA1117 [pii]
AID - 10.1111/j.1865-1682.2010.01117.x [doi]
PST - ppublish
SO  - Transbound Emerg Dis. 2010 Apr;57(1-2):87-90. doi: 
      10.1111/j.1865-1682.2010.01117.x.

PMID- 20537105
OWN - NLM
STAT- MEDLINE
DCOM- 20101027
LR  - 20160511
IS  - 1865-1682 (Electronic)
IS  - 1865-1674 (Linking)
VI  - 57
IP  - 1-2
DP  - 2010 Apr
TI  - Sequence conservation of the 12D3 gene in Mexican isolates of Babesia bovis.
PG  - 57-60
LID - 10.1111/j.1865-1682.2010.01112.x [doi]
AB  - The 12D3 antigen present in Babesia bovis has been evaluated as a recombinant 
      vaccine candidate and the 12d3 coding sequence has been reported for an 
      Australian and an USA (Texas) isolate of B. bovis. However, no approach has been 
      conducted to perform analysis of 12d3 sequence conservation on a larger number of 
      B. bovis isolates. This could provide important information to determine whether 
      a recombinant vaccine containing this antigen could be widely used. This study 
      reports the cloning and sequencing analysis of the 12d3 coding region in 20 
      different B. bovis isolates collected from various geographical regions in the 
      tropics and subtropics of Mexico. Comparative analysis of the consensus 
      nucleotide sequences obtained for each isolate revealed a high degree of 
      conservation (94-99% sequence identity) among the 12d3 alleles present in the 
      Mexican isolates when compared with the 12d3 ORF sequences from the Texan (T2Bo) 
      B. bovis isolate. Similarly, BLASTX sequence homology search showed a high 
      percent identity (93-99%) of the deduced amino acid 12D3 sequence as compared 
      with the T2Bo isolate sequence. The high level of sequence conservation in 12d3 
      among the 20 B. bovis isolates collected from geographically distant locations in 
      Mexico suggests that there exists a minimal bovine-host immunological pressure 
      which could be translated into antigenic diversity or variation, and most 
      probably this is reflected in the non-inmunodominant characteristic of the 12D3 
      antigen as it has been previously described in the literature. 12D3 antigen can 
      be considered as a viable candidate for inclusion in a recombinant vaccine for 
      cattle babesiosis caused by B. bovis in Mexico.
FAU - Perez, J
AU  - Perez J
AD  - CENID - Parasitologia Veterinaria, Instituto Nacional de Investigaciones 
      Forestales Agricolas y Pecuarias, Jiutepec, Mor., Mexico.
FAU - Javier Perez, J
AU  - Javier Perez J
FAU - Vargas, P
AU  - Vargas P
FAU - Antonio Alvarez, J
AU  - Antonio Alvarez J
FAU - Rojas, C
AU  - Rojas C
FAU - Figueroa, J V
AU  - Figueroa JV
LA  - eng
SI  - GENBANK/GQ259157
SI  - GENBANK/GQ259158
SI  - GENBANK/GQ259159
SI  - GENBANK/GQ259160
SI  - GENBANK/GQ259161
SI  - GENBANK/GQ259162
SI  - GENBANK/GQ259163
SI  - GENBANK/GQ259164
SI  - GENBANK/GQ259165
SI  - GENBANK/GQ259166
SI  - GENBANK/GQ259167
SI  - GENBANK/GQ259168
SI  - GENBANK/GQ259169
SI  - GENBANK/GQ259170
SI  - GENBANK/GQ259171
SI  - GENBANK/GQ259172
SI  - GENBANK/GQ259173
SI  - GENBANK/GQ259174
SI  - GENBANK/GQ259175
SI  - GENBANK/GQ259176
PT  - Journal Article
PT  - Research Support, Non-U.S. Gov't
PL  - Germany
TA  - Transbound Emerg Dis
JT  - Transboundary and emerging diseases
JID - 101319538
RN  - 0 (Antigens, Protozoan)
RN  - 0 (DNA, Protozoan)
RN  - 0 (antigen 12D3)
SB  - IM
MH  - Amino Acid Sequence
MH  - Animals
MH  - Antigens, Protozoan/chemistry/*genetics
MH  - Babesia bovis/*genetics/immunology
MH  - Babesiosis/epidemiology/*parasitology
MH  - Base Sequence
MH  - Cattle
MH  - Cattle Diseases/epidemiology/*parasitology
MH  - Conserved Sequence
MH  - DNA, Protozoan/chemistry
MH  - Mexico/epidemiology
MH  - Molecular Sequence Data
MH  - Mutation
MH  - Open Reading Frames/genetics
MH  - Sequence Alignment
EDAT- 2010/06/12 06:00
MHDA- 2010/10/28 06:00
CRDT- 2010/06/12 06:00
PHST- 2010/06/12 06:00 [entrez]
PHST- 2010/06/12 06:00 [pubmed]
PHST- 2010/10/28 06:00 [medline]
AID - JVA1112 [pii]
AID - 10.1111/j.1865-1682.2010.01112.x [doi]
PST - ppublish
SO  - Transbound Emerg Dis. 2010 Apr;57(1-2):57-60. doi: 
      10.1111/j.1865-1682.2010.01112.x.

PMID- 19850413
OWN - NLM
STAT- MEDLINE
DCOM- 20100420
LR  - 20100201
IS  - 1873-2550 (Electronic)
IS  - 0304-4017 (Linking)
VI  - 167
IP  - 2-4
DP  - 2010 Feb 10
TI  - In silico predicted conserved B-cell epitopes in the merozoite surface antigen-2 
      family of B. bovis are neutralization sensitive.
PG  - 216-26
LID - 10.1016/j.vetpar.2009.09.023 [doi]
AB  - The merozoite surface antigens MSA-2 of Babesia bovis constitute a family of 
      polymorphic GPI-anchored glycoproteins located at the parasite cell surface, that 
      contain neutralization-sensitive B-cell epitopes. These are therefore putative 
      vaccine candidates for bovine babesiosis. It was previously shown that (i) the 
      MSA-2 antigens of the biologically cloned Mo7 strain are encoded by four tandemly 
      organized genes: msa-2a(1), a(2), b and c, and (ii) at least one allele of each 
      of these genes is present in the Argentine R1A strain with a moderate degree of 
      polymorphism. The present work was aimed at defining neutralization-sensitive 
      B-cell epitopes in the MSA-2 family, that are conserved among different B. bovis 
      geographical isolates. To this end, msa-2a, b and c alleles from different 
      isolates from Argentina, USA and Mexico were amplified by PCR, cloned and 
      sequenced. Bioinformatic analysis by ClustalW alignments and B-cell epitope 
      prediction algorithms performed on these sequences allowed the identification of 
      several regions containing putative conserved B-cell epitopes. Four peptides 
      representing these regions: (KDYKTMVKFCN from msa-2a(1); YYKKHIS, from msa-2b; 
      and THDALKAVKQLIKT and ELLKLLIEA from msa-2c) were chemically synthesized, 
      conjugated to keyhole limpet hemocyanin and used to inoculate mice to obtain 
      immune sera. Anti-peptide antibodies recognized B. bovis merozoite extracts in 
      all cases in ELISA tests. In addition, these sera reacted with the surface of 
      merozoites of an Argentine and a Mexican B. bovis strains in immunofluorescence 
      assays, and sera against two of the selected peptides inhibited invasion of 
      erythrocytes by in vitro cultured merozoites. Taken together, the results show 
      that the peptide sequences selected by bioinformatic analysis represent expressed 
      and geographically conserved B. bovis B-cell epitopes that might be strong 
      candidates for development of subunit vaccines.
FAU - Dominguez, M
AU  - Dominguez M
AD  - Institute of Pathobiology, Center of Agriculture and Veterinary Research, 
      National Institute of Agriculture Technology, Castelar, Argentina.
FAU - Echaide, I
AU  - Echaide I
FAU - Echaide, S Torioni de
AU  - Echaide ST
FAU - Mosqueda, J
AU  - Mosqueda J
FAU - Cetrá, B
AU  - Cetrá B
FAU - Suarez, C E
AU  - Suarez CE
FAU - Florin-Christensen, M
AU  - Florin-Christensen M
LA  - eng
PT  - Journal Article
PT  - Research Support, Non-U.S. Gov't
DEP - 20090920
PL  - Netherlands
TA  - Vet Parasitol
JT  - Veterinary parasitology
JID - 7602745
RN  - 0 (Antigens, Protozoan)
RN  - 0 (Epitopes, B-Lymphocyte)
RN  - 0 (Protozoan Proteins)
SB  - IM
MH  - Alleles
MH  - Amino Acid Sequence
MH  - Animals
MH  - Antigens, Protozoan/*genetics
MH  - Argentina/epidemiology
MH  - Babesia bovis/*metabolism
MH  - Cattle
MH  - Cattle Diseases/epidemiology/parasitology
MH  - *Computer Simulation
[truncated: 245,751 more chars]
