# Supplementary material for: Six Decades of Global Research on Bovine Babesiosis Vaccines: A Comprehensive Systematic Review and Meta-Analysis
Source: Pathogens. 2026 May 6;15(5):500. doi: 10.3390/pathogens15050500 (PMC13209936; doi:10.3390/pathogens15050500)
Supplement: Supplementary file 1 [file pathogens-15-00500-s001.zip › Supplementary_Material_S2/Data_WebofScience_1967-2024.bib]

@article{ WOS:001366412900001,
Author = {Rojas, Manuel J. and Bastos, Reginaldo G. and Navas, Jinna A. and Alzan,
   Heba F. and Laughery, Jacob M. and Lacy, Paul A. and Ueti, Massaro W.
   and Suarez, Carlos E.},
Title = {Evaluation of the Use of Sub-Immunodominant Antigens of Babesia
   bovis with Flagellin C Adjuvant in Subunit Vaccine Development},
Journal = {VACCINES},
Year = {2024},
Volume = {12},
Number = {11},
Month = {NOV},
Abstract = {Bovine babesiosis caused by the tick-borne apicomplexan parasite Babesia
   bovis remains a threat for cattle worldwide, and new vaccines are
   needed. We propose using immune-subdominant (ISD) antigens as
   alternative vaccine candidates. We first determined that RAP-1 NT and
   RRA are subdominant antigens using recombinant antigens in ELISAs
   against sera from B. bovis-protected cattle. Protected animals
   demonstrated high antibody responses against the known immunodominant
   rRAP-1 CT antigen, but significantly lower levels against the rRAP-1 NT
   and rRRA antigens. Next, a group of cattle (n = 6) was vaccinated with
   rRRA and rRAP-1 NT using a FliC-Emulsigen mix as the adjuvant, and there
   was a control group (n = 6) with the adjuvant mix alone. All but one
   immunized animal demonstrated elicitation of strong humoral immune
   responses against the two ISD antigens. Acute babesiosis occurred in
   both groups of cattle upon a challenge with the virulent B. bovis, but a
   significant delay in the average rate of decrease in hematocrit in the
   vaccinated group, and an early monocyte response, was found in half of
   the vaccinated animals. In conclusion, we confirmed the immune
   subdominance of rRRA and rRAP-1 NT and the ability of FliC to increase
   immunogenicity of ISD antigens and generate useful information toward
   developing future subunit vaccines against B. bovis.},
Publisher = {MDPI},
Address = {ST ALBAN-ANLAGE 66, CH-4052 BASEL, SWITZERLAND},
Type = {Article},
Language = {English},
Affiliation = {Suarez, CE (Corresponding Author), Washington State Univ, Coll Vet Med, Dept Vet Microbiol \& Pathol, Pullman, WA 99164 USA.
   Suarez, CE (Corresponding Author), ARS, Anim Dis Res Unit, USDA, Pullman, WA 99164 USA.
   Rojas, Manuel J.; Bastos, Reginaldo G.; Navas, Jinna A.; Alzan, Heba F.; Laughery, Jacob M.; Ueti, Massaro W.; Suarez, Carlos E., Washington State Univ, Coll Vet Med, Dept Vet Microbiol \& Pathol, Pullman, WA 99164 USA.
   Rojas, Manuel J., Univ Nacl Colombia, Anim Hlth Dept, Bogota 111321, Colombia.
   Bastos, Reginaldo G.; Lacy, Paul A.; Ueti, Massaro W.; Suarez, Carlos E., ARS, Anim Dis Res Unit, USDA, Pullman, WA 99164 USA.
   Alzan, Heba F., Natl Res Ctr, Parasitol \& Anim Dis Dept, Giza 12622, Egypt.},
DOI = {10.3390/vaccines12111215},
Article-Number = {1215},
EISSN = {2076-393X},
Keywords = {Babesia bovis; babesiosis; epitopes; vaccines; RAP-1;
   RRA},
Keywords-Plus = {RHOPTRY-ASSOCIATED PROTEIN-1; B-CELL EPITOPES; RAP-1; IDENTIFICATION},
Research-Areas = {Immunology; Research \& Experimental Medicine},
Web-of-Science-Categories  = {Immunology; Medicine, Research \& Experimental},
Author-Email = {mjrojas@wsu.edu
   reginaldo.bastos@usda.gov
   jnavas@wsu.edu
   heba.alzan@wsu.edu
   j.laughery@wsu.edu
   lacyp@wsu.edu
   massaro.ueti@usda.gov
   suarez@wsu.edu},
Affiliations = {Washington State University; Universidad Nacional de Colombia; United
   States Department of Agriculture (USDA); Egyptian Knowledge Bank (EKB);
   National Research Centre (NRC)},
ResearcherID-Numbers = {Alzan, Heba/JAX-3841-2023},
Funding-Acknowledgement = {USDA National Institute of Food and Agriculture (NIFA)
   {[}2020-67015-31809]; International Development Research Center (IDRC)
   (Livestock Vaccine Innovation Fund) {[}108525]; Canadian Government;
   Bill and Melinda Gates Foundation; United States Department of
   Agriculture (ARS-USDA) {[}CRIS 2090-32000-040-00-D]},
Funding-Text = {This research was funded by the USDA National Institute of Food and
   Agriculture (NIFA) (Award Number: 2020-67015-31809, Proposal Number:
   2019-05375, and Accession Number: 1022541), the International
   Development Research Center (IDRC) (Livestock Vaccine Innovation Fund
   (Grant 108525), funded by the Canadian Government and the Bill and
   Melinda Gates Foundation), and the United States Department of
   Agriculture (ARS-USDA CRIS 2090-32000-040-00-D).},
Cited-References = {Almazán C, 2022, PATHOGENS, V11, DOI 10.3390/pathogens11020168.
   Bastos RG, 2023, FRONT IMMUNOL, V14, DOI 10.3389/fimmu.2023.1219913.
   Bastos RG, 2022, FRONT IMMUNOL, V13, DOI 10.3389/fimmu.2022.1045608.
   Bastos RG, 2021, PATHOGENS, V10, DOI 10.3390/pathogens10111384.
   Brayton KA, 2006, EXPERT REV VACCINES, V5, P95, DOI 10.1586/14760584.5.1.95.
   Brown WC, 2006, PARASITE IMMUNOL, V28, P315, DOI 10.1111/j.1365-3024.2006.00849.x.
   Gallenti R, 2022, PATHOGENS, V11, DOI 10.3390/pathogens11030344.
   GOFF WL, 1988, INFECT IMMUN, V56, P2363, DOI 10.1128/IAI.56.9.2363-2368.1988.
   Hajam IA, 2017, EXP MOL MED, V49, DOI 10.1038/emm.2017.172.
   Hötzel I, 2023, SCI REP-UK, V13, DOI 10.1038/s41598-023-49532-0.
   Niu QL, 2017, INFECT GENET EVOL, V49, P330, DOI 10.1016/j.meegid.2017.01.025.
   Norimine J, 2003, INFECT IMMUN, V71, P5021, DOI 10.1128/IAI.71.9.5021-5032.2003.
   Rathinasamy V, 2019, TRENDS PARASITOL, V35, P622, DOI 10.1016/j.pt.2019.06.002.
   Rojas MJ, 2024, FRONT IMMUNOL, V15, DOI 10.3389/fimmu.2024.1380660.
   Ruiz-Villalba A, 2021, LIFE-BASEL, V11, DOI 10.3390/life11060496.
   Santos JHM, 2023, PARASITE VECTOR, V16, DOI 10.1186/s13071-023-05885-z.
   Silva MG, 2023, NPJ VACCINES, V8, DOI 10.1038/s41541-023-00741-8.
   Suarez CE, 2011, PARASITOLOGY, V138, P809, DOI 10.1017/S0031182011000321.
   Suarez CE, 2003, MOL BIOCHEM PARASIT, V127, P101, DOI 10.1016/S0166-6851(02)00311-0.
   SUAREZ CE, 1993, INFECT IMMUN, V61, P3511, DOI 10.1128/IAI.61.8.3511-3517.1993.
   Suarez CE, 1998, EXP PARASITOL, V90, P189, DOI 10.1006/expr.1998.4321.
   SUAREZ CE, 1994, INFECT IMMUN, V62, P3576, DOI 10.1128/IAI.62.8.3576-3579.1994.},
Number-of-Cited-References = {22},
Times-Cited = {1},
Usage-Count-Last-180-days = {2},
Usage-Count-Since-2013 = {2},
Journal-ISO = {Vaccines},
Doc-Delivery-Number = {N7X2R},
Web-of-Science-Index = {Science Citation Index Expanded (SCI-EXPANDED)},
Unique-ID = {WOS:001366412900001},
OA = {gold},
DA = {2025-04-03},
}

@article{ WOS:001215253400001,
Author = {Rojas, Manuel J. and Bastos, Reginaldo G. and Navas, Jinna and Laughery,
   Jacob M. and Lacy, Paul A. and Suarez, Carlos E.},
Title = {A conserved motif in the immune-subdominant RAP-1 related antigen of
   Babesia bovis contains a B-cell epitope recognized by antibodies
   from protected cattle},
Journal = {FRONTIERS IN IMMUNOLOGY},
Year = {2024},
Volume = {15},
Month = {APR 24},
Abstract = {Introduction: Babesia bovis, a tick-borne apicomplexan parasite causing
   bovine babesiosis, remains a significant threat worldwide, and improved
   and practical vaccines are needed. Previous studies defined the members
   of the rhoptry associated protein-1 (RAP-1), and the
   neutralization-sensitive rhoptry associated protein-1 related antigen
   (RRA) superfamily in B. bovis, as strong candidates for the development
   of subunit vaccines. Both RAP-1 and RRA share conservation of a group of
   4 cysteines and amino acids motifs at the amino terminal end (NT) of
   these proteins. Methods and results: Sequence comparisons among the RRA
   sequences of several B. bovis strains and other Babesia spp parasites
   indicate a high level of conservation of a 15-amino acid (15-mer) motif
   located at the NT of the protein. BlastP searches indicate that the
   15-mer motif is also present in adenylate cyclase, dynein, and other ATP
   binding proteins. AlphaFold2 structure predictions suggest partial
   exposure of the 15-mer on the surface of RRA of three distinct Babesia
   species. Antibodies in protected cattle recognize a synthetic peptide
   representing the 15-mer motif sequence in iELISA, and rabbit antibodies
   against the 15-mer react with the surface of free merozoites in
   immunofluorescence. Discussion and conclusion: The presence of the
   15-mer-like regions in dynein and ATP-binding proteins provides a
   rationale for investigating possible functional roles for RRA. The
   demonstrated presence of a surface exposed B-cell epitope in the 15-mer
   motif of the B. bovis RRA, which is recognized by sera from protected
   bovines, supports its inclusion in future subunit epitope-based vaccines
   against B. bovis.},
Publisher = {FRONTIERS MEDIA SA},
Address = {AVENUE DU TRIBUNAL FEDERAL 34, LAUSANNE, CH-1015, SWITZERLAND},
Type = {Article},
Language = {English},
Affiliation = {Suarez, CE (Corresponding Author), Washington State Univ, Coll Vet Med, Dept Vet Microbiol \& Pathol, Pullman, WA 99164 USA.
   Suarez, CE (Corresponding Author), USDA, Agr Res Serv, Anim Dis Res Unit, Pullman, WA 99164 USA.
   Rojas, Manuel J.; Bastos, Reginaldo G.; Navas, Jinna; Laughery, Jacob M.; Suarez, Carlos E., Washington State Univ, Coll Vet Med, Dept Vet Microbiol \& Pathol, Pullman, WA 99164 USA.
   Rojas, Manuel J., Univ Nacl Colombia, Anim Hlth Dept, Bogota, Colombia.
   Bastos, Reginaldo G.; Lacy, Paul A.; Suarez, Carlos E., USDA, Agr Res Serv, Anim Dis Res Unit, Pullman, WA 99164 USA.},
DOI = {10.3389/fimmu.2024.1380660},
Article-Number = {1380660},
ISSN = {1664-3224},
Keywords = {RRA: RAP-1 related antigen; RAP-1: rhoptry associated protein-1 Babesia
   bovis; babesiosis; epitopes; vaccines; RAP-1; RRA},
Keywords-Plus = {RHOPTRY-ASSOCIATED PROTEIN-1; IMMUNODOMINANT; BIGEMINA; SEQUENCE;
   HELPER; LOCALIZATION; RESPONSES},
Research-Areas = {Immunology},
Web-of-Science-Categories  = {Immunology},
Author-Email = {carlos.suarez@usda.gov},
Affiliations = {Washington State University; Universidad Nacional de Colombia; United
   States Department of Agriculture (USDA); USDA Agricultural Research
   Service},
Funding-Acknowledgement = {National Institute of Food and Agriculture10.13039/100005825},
Funding-Text = {We would like to express our gratitude to Dr. Massaro Ueti for fruitful
   discussions, and Rahman Raihan for advice on the structural predictions.
   Jeff Kelnhofer and Wendy Stephenson for administrative support.},
Cited-References = {Alzan HF, 2022, FRONT CELL INFECT MI, V12, DOI 10.3389/fcimb.2022.827347.
   Asada M, 2012, PLOS ONE, V7, DOI 10.1371/journal.pone.0035227.
   Bastos RG, 2023, FRONT IMMUNOL, V14, DOI 10.3389/fimmu.2023.1219913.
   Bastos RG, 2022, FRONT IMMUNOL, V13, DOI 10.3389/fimmu.2022.1045608.
   Bastos RG, 2021, PATHOGENS, V10, DOI 10.3390/pathogens10111384.
   Boonchit S, 2006, VET PARASITOL, V137, P28, DOI 10.1016/j.vetpar.2005.12.025.
   Brayton KA, 2007, PLOS PATHOG, V3, P1401, DOI 10.1371/journal.ppat.0030148.
   Brown WC, 1999, PARASITOL TODAY, V15, P275, DOI 10.1016/S0169-4758(99)01471-4.
   Brown WC, 1996, INFECT IMMUN, V64, P3341, DOI 10.1128/IAI.64.8.3341-3350.1996.
   Cuy-Chaparro L, 2022, VET PARASITOL, V312, DOI 10.1016/j.vetpar.2022.109834.
   Goff WL, 2003, CLIN DIAGN LAB IMMUN, V10, P38, DOI 10.1128/CDLI.10.1.38-43.2003.
   GOFF WL, 1988, INFECT IMMUN, V56, P2363, DOI 10.1128/IAI.56.9.2363-2368.1988.
   González LM, 2019, PLOS NEGLECT TROP D, V13, DOI 10.1371/journal.pntd.0007680.
   Hidalgo-Ruiz M, 2022, VACCINE, V40, P1108, DOI 10.1016/j.vaccine.2022.01.023.
   Hidalgo-Ruiz M, 2018, PARASITE VECTOR, V11, DOI 10.1186/s13071-018-3164-2.
   HINES SA, 1989, MOL BIOCHEM PARASIT, V37, P1, DOI 10.1016/0166-6851(89)90096-0.
   HINES SA, 1995, INFECT IMMUN, V63, P349, DOI 10.1128/IAI.63.1.349-352.1995.
   Hope M, 2005, PARASITE IMMUNOL, V27, P439, DOI 10.1111/j.1365-3024.2005.00795.x.
   Hotzel I, 1996, MOL BIOCHEM PARASIT, V81, P89, DOI 10.1016/0166-6851(96)02686-2.
   Hötzel I, 2023, SCI REP-UK, V13, DOI 10.1038/s41598-023-49532-0.
   Jalovecka M, 2019, TRENDS PARASITOL, V35, P356, DOI 10.1016/j.pt.2019.01.007.
   Ortiz JMJ, 2019, TICKS TICK-BORNE DIS, V10, DOI 10.1016/j.ttbdis.2019.101270.
   Jumper J, 2021, NATURE, V596, P583, DOI 10.1038/s41586-021-03819-2.
   Lau AOT, 2011, BMC GENOMICS, V12, DOI 10.1186/1471-2164-12-410.
   Laughery JM, 2014, PLOS ONE, V9, DOI 10.1371/journal.pone.0097890.
   Norimine J, 2003, INFECT IMMUN, V71, P5021, DOI 10.1128/IAI.71.9.5021-5032.2003.
   Norimine J, 2002, INFECT IMMUN, V70, P2039, DOI 10.1128/IAI.70.4.2039-2048.2002.
   Okamura M, 2007, EXP PARASITOL, V116, P91, DOI 10.1016/j.exppara.2006.11.006.
   Pechmann Sebastian, 2014, Figshare, V1.
   Pettersen EF, 2021, PROTEIN SCI, V30, P70, DOI 10.1002/pro.3943.
   Rittipornlertrak A, 2021, PEERJ, V9, DOI 10.7717/peerj.11765.
   Santos JHM, 2023, PARASITE VECTOR, V16, DOI 10.1186/s13071-023-05885-z.
   Sparvoli D, 2021, TRENDS PARASITOL, V37, P622, DOI 10.1016/j.pt.2021.04.011.
   Suarez CE, 2011, VET PARASITOL, V180, P109, DOI 10.1016/j.vetpar.2011.05.032.
   Suarez CE, 2011, PARASITOLOGY, V138, P809, DOI 10.1017/S0031182011000321.
   SUAREZ CE, 1991, MOL BIOCHEM PARASIT, V49, P329, DOI 10.1016/0166-6851(91)90077-J.
   SUAREZ CE, 1994, EXP PARASITOL, V78, P246, DOI 10.1006/expr.1994.1025.
   SUAREZ CE, 1993, INFECT IMMUN, V61, P3511, DOI 10.1128/IAI.61.8.3511-3517.1993.
   Varadi M, 2022, NUCLEIC ACIDS RES, V50, pD439, DOI 10.1093/nar/gkab1061.
   Yokoyama N, 2002, INFECT IMMUN, V70, P5822, DOI 10.1128/IAI.70.10.5822-5826.2002.},
Number-of-Cited-References = {40},
Times-Cited = {2},
Usage-Count-Last-180-days = {6},
Usage-Count-Since-2013 = {6},
Journal-ISO = {Front. Immunol.},
Doc-Delivery-Number = {PP3X3},
Web-of-Science-Index = {Science Citation Index Expanded (SCI-EXPANDED)},
Unique-ID = {WOS:001215253400001},
OA = {gold, Green Published},
DA = {2025-04-03},
}

@article{ WOS:001074133100001,
Author = {Silva, Marta G. and Bastos, Reginaldo G. and Laughery, Jacob M. and
   Alzan, Heba F. and Rathinasamy, Vignesh A. and Cooke, Brian M. and
   Suarez, Carlos E.},
Title = {Vaccination of cattle with the Babesia bovis sexual-stage protein
   HAP2 abrogates parasite transmission by Rhipicephalus microplus
   ticks},
Journal = {NPJ VACCINES},
Year = {2023},
Volume = {8},
Number = {1},
Month = {SEP 27},
Abstract = {The apicomplexan parasite Babesia bovis is responsible for bovine
   babesiosis, a poorly controlled tick-borne disease of global impact. The
   widely conserved gametocyte protein HAPLESS2/GCS1 (HAP2) is uniquely
   expressed on the surface of B. bovis sexual stage parasites and is a
   candidate for transmission-blocking vaccines (TBV). Here, we tested
   whether vaccination of calves with recombinant HAP2 (rHAP2) interferes
   with the transmission of B. bovis by competent ticks. Calves vaccinated
   with rHAP2 (n = 3), but not control animals (n = 3) developed antibodies
   specific to the vaccine antigen. Vaccinated and control animals were
   infested with Rhipicephalus microplus larvae and subsequently infected
   with virulent blood stage B. bovis parasites by needle inoculation, with
   all animals developing clinical signs of acute babesiosis. Engorged
   female ticks fed on the infected calves were collected for oviposition,
   hatching, and obtention of larvae. Transmission feeding was then
   conducted using pools of larvae derived from ticks fed on
   rHAP2-vaccinated or control calves. Recipient calves (n = 3) exposed to
   larvae derived from control animals, but none of the recipient calves (n
   = 3) challenged with larvae from ticks fed on rHAP2-vaccinated animals,
   developed signs of acute babesiosis within 11 days after tick
   infestation. Antibodies against B. bovis antigens and parasite DNA were
   found in all control recipient animals, but not in any of the calves
   exposed to larvae derived from HAP2-vaccinated animals, consistent with
   the absence of B. bovis infection via tick transmission. Overall, our
   results are consistent with the abrogation of parasite tick transmission
   in rHAP2vaccinated calves, confirming this antigen as a prime TBV
   candidate against B. bovis.
   npj Vaccines (2023)8:140; https://doi.org/10.1038/s41541-023-00741-8},
Publisher = {NATURE PORTFOLIO},
Address = {HEIDELBERGER PLATZ 3, BERLIN, 14197, GERMANY},
Type = {Article},
Language = {English},
Affiliation = {Suarez, CE (Corresponding Author), Washington State Univ, Coll Vet Med, Dept Vet Microbiol \& Pathol, Pullman, WA 99164 USA.
   Suarez, CE (Corresponding Author), USDA ARS, Anim Dis Res Unit, Pullman, WA 99164 USA.
   Silva, Marta G.; Bastos, Reginaldo G.; Alzan, Heba F.; Suarez, Carlos E., Washington State Univ, Coll Vet Med, Dept Vet Microbiol \& Pathol, Pullman, WA 99164 USA.
   Bastos, Reginaldo G.; Laughery, Jacob M.; Suarez, Carlos E., USDA ARS, Anim Dis Res Unit, Pullman, WA 99164 USA.
   Alzan, Heba F., Natl Res Ctr, Parasitol \& Anim Dis Dept, Giza, Egypt.
   Rathinasamy, Vignesh A.; Cooke, Brian M., James Cook Univ, Australian Inst Trop Hlth \& Med, Cairns, Qld, Australia.},
DOI = {10.1038/s41541-023-00741-8},
Article-Number = {140},
EISSN = {2059-0105},
Keywords-Plus = {VACCINES},
Research-Areas = {Immunology; Research \& Experimental Medicine},
Web-of-Science-Categories  = {Immunology; Medicine, Research \& Experimental},
Author-Email = {carlos.suarez@usda.gov},
Affiliations = {Washington State University; United States Department of Agriculture
   (USDA); Egyptian Knowledge Bank (EKB); National Research Centre (NRC);
   James Cook University},
ResearcherID-Numbers = {Alzan, Heba/JAX-3841-2023},
Funding-Acknowledgement = {We especially acknowledge Paul Lacy for his assistance with the
   maintenance of B. bovis in vitro
   cultures, tick analysis, microscopy, and PCR. We
   appreciate the help and advice of Kathy Mason for the animal experiment
   plan {[}108525]; International Development Research Center (IDRC)
   {[}Livestock Vaccine Innovation Fund]; Canadian Government; {[}Bill and
   Melinda Gates Foundation] {[}CRIS 2090-32000-039-00-D]; United States
   Department of Agriculture (ARS-USDA) {[}1022541]; USDA National
   Institute of Food and Agriculture {[}DPI180102584]; Australian Research
   Council; Ministry of High Education and Scientific Research of Egypt;
   Academy of Finland (AKA) {[}108525] Funding Source: Academy of Finland
   (AKA)},
Funding-Text = {We especially acknowledge Paul Lacy for his assistance with the
   maintenance of <ITALIC>B. bovis</ITALIC> in vitro
   <ITALIC>cultures</ITALIC>, tick analysis, microscopy, and PCR. We
   appreciate the help and advice of Kathy Mason for the animal experiment
   planning and preparation. We also thank Dr. Glen Scoles and Dr. Massaro
   Ueti for fruitful discussions, and Carl Johnson for his help in
   preparing the vaccine challenge. We are thankful to Ralph Horn, James
   Allison, and Megan Jacks for their help with farm animal management, and
   Sara Davis and Gavin Scoles for their technical help in tick sample
   processing. We acknowledge financial support from the International
   Development Research Center (IDRC) {[}Livestock Vaccine Innovation Fund
   (Grant 108525), funded by the Canadian Government and the Bill and
   Melinda Gates Foundation], the United States Department of Agriculture
   (ARS-USDA CRIS 2090-32000-039-00-D), the USDA National Institute of Food
   and Agriculture (Award Number: 2020-67015-31809; Proposal Number
   2019-05375, Accession number: 1022541), the Australian Research Council
   (DPI180102584), and the National Research Center and Ministry of High
   Education and Scientific Research of Egypt.},
Cited-References = {Allred DR, 2019, PATHOGENS, V8, DOI 10.3390/pathogens8020076.
   Alzan HF, 2021, PARASITE VECTOR, V14, DOI 10.1186/s13071-021-04712-7.
   Alzan HF, 2016, PLOS NEGLECT TROP D, V10, DOI 10.1371/journal.pntd.0004983.
   Alzan HF, 2016, PLOS ONE, V11, DOI 10.1371/journal.pone.0163791.
   Angrisano F, 2017, CELL REP, V21, P2868, DOI 10.1016/j.celrep.2017.11.024.
   Bastos RG, 2022, FRONT IMMUNOL, V13, DOI 10.3389/fimmu.2022.1045608.
   Bastos RG, 2013, PLOS ONE, V8, DOI 10.1371/journal.pone.0067765.
   Bastos RG, 2009, PARASITE VECTOR, V2, DOI 10.1186/1756-3305-2-57.
   Camacho-Nuez M, 2017, PARASITE VECTOR, V10, DOI 10.1186/s13071-017-2510-0.
   Cooke BM, 2005, VET PARASITOL, V132, P273, DOI 10.1016/j.vetpar.2005.07.002.
   de Waal DT, 2006, VET PARASITOL, V138, P88, DOI 10.1016/j.vetpar.2006.01.042.
   Feng J, 2021, ELIFE, V10, DOI 10.7554/eLife.74707.
   Feng J, 2018, ELIFE, V7, DOI 10.7554/eLife.39772.
   Florin-Christensen M., 2018, Parasitic protozoa of farm animals and pets, P78, DOI DOI 10.1007/978-3-319-70132-5.
   Florin-Christensen M, 2014, PARASITOLOGY, V141, P1563, DOI 10.1017/S0031182014000961.
   Friedhoff KT., 1988, Transmission of Babesia. Babesiosis of Domestic Animals and Man.
   Goff WL, 1998, ANN NY ACAD SCI, V849, P161, DOI 10.1111/j.1749-6632.1998.tb11046.x.
   Guerrero FD, 2012, INT J PARASITOL, V42, P421, DOI 10.1016/j.ijpara.2012.04.003.
   Hussein HE, 2017, PLOS NEGLECT TROP D, V11, DOI 10.1371/journal.pntd.0005965.
   Jalovecka M, 2019, TRENDS PARASITOL, V35, P356, DOI 10.1016/j.pt.2019.01.007.
   Liu YJ, 2015, DEVELOPMENT, V142, P962, DOI 10.1242/dev.118844.
   Miura K, 2013, INFECT IMMUN, V81, P4377, DOI 10.1128/IAI.01056-13.
   Mori T, 2006, NAT CELL BIOL, V8, P64, DOI 10.1038/ncb1345.
   Olafson PU, 2018, J WILDLIFE DIS, V54, P734, DOI 10.7589/2017-09-239.
   Ozubek S, 2022, FRONT VET SCI, V9, DOI 10.3389/fvets.2022.833183.
   Pinello JF, 2017, CURR BIOL, V27, P651, DOI 10.1016/j.cub.2017.01.049.
   Qiu Y, 2020, VACCINE, V38, P2841, DOI 10.1016/j.vaccine.2020.02.011.
   Rachinsky A, 2008, VET PARASITOL, V152, P294, DOI 10.1016/j.vetpar.2007.12.027.
   Rachinsky A, 2007, INSECT BIOCHEM MOLEC, V37, P1291, DOI 10.1016/j.ibmb.2007.08.001.
   Rathinasamy V, 2019, TRENDS PARASITOL, V35, P622, DOI 10.1016/j.pt.2019.06.002.
   Rosner B., 2011, Fundamentals of Biostatistics.
   Speijer D, 2015, P NATL ACAD SCI USA, V112, P8827, DOI 10.1073/pnas.1501725112.
   Suarez CE, 2011, VET PARASITOL, V180, P109, DOI 10.1016/j.vetpar.2011.05.032.
   Ueti MW, 2015, PLOS ONE, V10, DOI 10.1371/journal.pone.0131018.
   Uilenberg G, 2006, VET PARASITOL, V138, P3, DOI 10.1016/j.vetpar.2006.01.035.
   Valansi C, 2017, J CELL BIOL, V216, P571, DOI 10.1083/jcb.201610093.
   YERUHAM I, 1985, TROP ANIM HEALTH PRO, V17, P29, DOI 10.1007/BF02356129.},
Number-of-Cited-References = {37},
Times-Cited = {5},
Usage-Count-Last-180-days = {0},
Usage-Count-Since-2013 = {0},
Journal-ISO = {npj Vaccines},
Doc-Delivery-Number = {S9EU0},
Web-of-Science-Index = {Science Citation Index Expanded (SCI-EXPANDED)},
Unique-ID = {WOS:001074133100001},
OA = {gold, Green Published},
DA = {2025-04-03},
}

@article{ WOS:001047456600001,
Author = {Bastos, Reginaldo G. and Capelli-Peixoto, Janaina and Laughery, Jacob M.
   and Suarez, Carlos E. and Ueti, Massaro W.},
Title = {Vaccination with an in vitro culture attenuated Babesia
   bovis strain safely protects highly susceptible adult cattle against
   acute bovine babesiosis},
Journal = {FRONTIERS IN IMMUNOLOGY},
Year = {2023},
Volume = {14},
Month = {JUL 31},
Abstract = {IntroductionLive in vivo attenuated Babesia bovis vaccines produced by
   sequential passages in splenectomized calves have historically been used
   to control acute bovine babesiosis in endemic areas worldwide. However,
   several constraints prevent the widespread use of these vaccines,
   including the need for several splenectomized calves to produce vaccine
   batches, and potential inconsistent parasite attenuation, which
   contraindicates their use for highly Babesia-susceptible adult cattle.
   Thus, the use of vaccines based on well-defined in vitro culture
   attenuated B. bovis strains emerges as a more sustainable and efficient
   alternative. Previous work demonstrated that the culture attenuated
   strain Att-S74-T3Bo is non-tick transmissible and able to safely protect
   calves against needle challenge with a B. bovis virulent strain. Methods
   and resultsHerein we evaluated safety and efficacy of Att-S74-T3Bo in
   preventing acute babesiosis in adult (>1.5 year of age) cattle. Results
   demonstrated that Att-S74-T3Bo vaccination of adult animals (n=5)
   induced self-limiting signs of acute infection and protected the
   vaccinated animals against challenge with the homologous virulent B.
   bovis strain Vir-S74-T3Bo. Att-S74-T3Bo-vaccinated adult cattle
   developed significant (P<0.05) monocytosis, with concomitant neutropenia
   and CD4(+) leukopenia, in peripheral blood early after vaccination.
   Also, vaccinated animals developed a specific signature of pro- and
   anti-inflammatory cytokine expression in peripheral blood and
   significant levels of IgM, total IgG, IgG1, and IgG2 against the B.
   bovis immunodominant antigen RAP-1 CT. Strikingly, none of the
   vaccinated animals showed any signs of acute babesiosis after challenge
   with Vir-S74-T3Bo. In contrast, control adult cattle (n=5) showed
   pathognomonic symptoms of acute babesiosis, and significant decrease
   (P<0.05) in lymphocytes, monocytes, and neutrophils, starting on day 7
   post-challenge. All control animals developed severe acute disease and
   were euthanized on days 10 through 12 days post-challenge. Discussion
   and conclusionEvidence from this study indicates that Att-S74-T3Bo
   safely protects highly susceptible adult cattle against challenge with a
   homologous virulent strain of B. bovis. In conclusion, Att-S74-T3Bo may
   be considered as a potential efficient and sustainable attenuated
   candidate vaccine strain to control acute bovine babesiosis in highly
   susceptible adult cattle. Future studies should focus on increasing the
   number of animals vaccinated, duration of immunity, and efficacy of this
   attenuated strain against heterologous virulent parasite strains.},
Publisher = {FRONTIERS MEDIA SA},
Address = {AVENUE DU TRIBUNAL FEDERAL 34, LAUSANNE, CH-1015, SWITZERLAND},
Type = {Article},
Language = {English},
Affiliation = {Bastos, RG (Corresponding Author), USDA ARS, Anim Dis Res Unit, Pullman, WA 99164 USA.
   Bastos, RG (Corresponding Author), Washington State Univ, Coll Vet Med, Dept Vet Microbiol \& Pathol, Pullman, WA 99164 USA.
   Bastos, Reginaldo G.; Suarez, Carlos E.; Ueti, Massaro W., USDA ARS, Anim Dis Res Unit, Pullman, WA 99164 USA.
   Bastos, Reginaldo G.; Capelli-Peixoto, Janaina; Laughery, Jacob M.; Suarez, Carlos E.; Ueti, Massaro W., Washington State Univ, Coll Vet Med, Dept Vet Microbiol \& Pathol, Pullman, WA 99164 USA.},
DOI = {10.3389/fimmu.2023.1219913},
Article-Number = {1219913},
ISSN = {1664-3224},
Keywords = {bovine babesiosis; Babesia bovis; in vitro culture attenuated vaccines;
   Babesia immunity; Babesia vaccine},
Keywords-Plus = {INNATE IMMUNE-RESPONSE; IMMUNOLOGICAL CONTROL; TICK; CALVES; AGE;
   MACROPHAGES; RESISTANCE; INDUCTION; MONOCYTES; VACCINES},
Research-Areas = {Immunology},
Web-of-Science-Categories  = {Immunology},
Author-Email = {reginaldo\_bastos@wsu.edu},
Affiliations = {United States Department of Agriculture (USDA); Washington State
   University},
ORCID-Numbers = {Peixoto, Janaina/0000-0001-8571-5870},
Cited-References = {Al-Nazal HA, 2021, CELL HOST MICROBE, V29, P894, DOI 10.1016/j.chom.2021.04.008.
   Almazan C, 2018, FRONT BIOSCI-LANDMRK, V23, P1535, DOI 10.2741/4659.
   Alvarez JA, 2020, FRONT VET SCI, V7, DOI 10.3389/fvets.2020.00364.
   Alzan HF, 2022, FRONT CELL INFECT MI, V12, DOI 10.3389/fcimb.2022.827347.
   Alzan HF, 2021, PARASITE VECTOR, V14, DOI 10.1186/s13071-021-04712-7.
   Bastos RG, 2007, VET IMMUNOL IMMUNOP, V115, P334, DOI 10.1016/j.vetimm.2006.11.001.
   Bastos RG, 2022, FRONT IMMUNOL, V13, DOI 10.3389/fimmu.2022.1045608.
   Bastos RG, 2019, INFECT IMMUN, V87, DOI 10.1128/IAI.00703-19.
   Bastos RG, 2009, PARASITE VECTOR, V2, DOI 10.1186/1756-3305-2-57.
   Bock R, 2004, PARASITOLOGY, V129, pS247, DOI 10.1017/S0031182004005190.
   BOCK RE, 1995, AUST VET J, V72, P296, DOI 10.1111/j.1751-0813.1995.tb03558.x.
   Bock RE, 2001, AUST VET J, V79, P832, DOI 10.1111/j.1751-0813.2001.tb10931.x.
   Brayton KA, 2007, PLOS PATHOG, V3, P1401, DOI 10.1371/journal.ppat.0030148.
   BROWN IN, 1984, ANN INST PASTEUR IMM, VC135, P231, DOI 10.1016/S0769-2625(84)81156-3.
   Brown WC, 2006, VET PARASITOL, V138, P75, DOI 10.1016/j.vetpar.2006.01.041.
   CALLOW L. L., 1966, AUST VET J, V42, P464, DOI 10.1111/j.1751-0813.1966.tb14476.x.
   Callow LL, 1997, INT J PARASITOL, V27, P747, DOI 10.1016/S0020-7519(97)00034-9.
   Chua CLL, 2013, TRENDS PARASITOL, V29, P26, DOI 10.1016/j.pt.2012.10.002.
   Claser C, 2017, INFECT IMMUN, V85, DOI 10.1128/IAI.00941-16.
   Daly G. D., 1955, Australian Veterinary Journal, V31, P152, DOI 10.1111/j.1751-0813.1955.tb05543.x.
   De Vos AJ, 2000, ANN NY ACAD SCI, V916, P540, DOI 10.1111/j.1749-6632.2000.tb05333.x.
   de Waal DT, 2006, VET PARASITOL, V138, P88, DOI 10.1016/j.vetpar.2006.01.042.
   deCastro JJ, 1997, VET PARASITOL, V71, P77, DOI 10.1016/S0304-4017(97)00033-2.
   ERP EE, 1978, AM J TROP MED HYG, V27, P1061, DOI 10.4269/ajtmh.1978.27.1061.
   Esteve-Gasent MD, 2020, PATHOGENS, V9, DOI 10.3390/pathogens9110871.
   Frimpong A, 2020, FRONT MICROBIOL, V11, DOI 10.3389/fmicb.2020.559255.
   Goff WL, 2010, VET IMMUNOL IMMUNOP, V138, P1, DOI 10.1016/j.vetimm.2010.07.006.
   Goff WL, 2003, PARASITE IMMUNOL, V25, P185, DOI 10.1046/j.1365-3024.2003.00625.x.
   Goff WL, 2003, CLIN DIAGN LAB IMMUN, V10, P38, DOI 10.1128/CDLI.10.1.38-43.2003.
   Goff WL, 2002, ANN NY ACAD SCI, V969, P164, DOI 10.1111/j.1749-6632.2002.tb04371.x.
   GRAHAM OH, 1977, J MED ENTOMOL, V13, P629, DOI 10.1093/jmedent/13.6.629.
   Hafalla JCR, 2012, PLOS PATHOG, V8, DOI 10.1371/journal.ppat.1002504.
   He L, 2021, PARASITE VECTOR, V14, DOI 10.1186/s13071-021-04948-3.
   Howell JM, 2007, J CLIN MICROBIOL, V45, P3155, DOI 10.1128/JCM.00766-07.
   Hussen J, 2017, FRONT IMMUNOL, V8, DOI 10.3389/fimmu.2017.01875.
   Hussen J, 2013, PLOS ONE, V8, DOI 10.1371/journal.pone.0071502.
   Johnson WC, 2022, PATHOGENS, V11, DOI 10.3390/pathogens11060623.
   Krause PJ, 2019, INT J PARASITOL, V49, P165, DOI 10.1016/j.ijpara.2018.11.007.
   Laughery JM, 2014, PLOS ONE, V9, DOI 10.1371/journal.pone.0097890.
   Mazuz ML, 2021, PATHOGENS, V10, DOI 10.3390/pathogens10020135.
   Ozubek S, 2020, PATHOGENS, V9, DOI 10.3390/pathogens9121041.
   Rathinasamy V, 2019, TRENDS PARASITOL, V35, P622, DOI 10.1016/j.pt.2019.06.002.
   Rojas C, 2006, ANN NY ACAD SCI, V1081, P405, DOI 10.1196/annals.1373.059.
   Schnittger L, 2012, INFECT GENET EVOL, V12, P1788, DOI 10.1016/j.meegid.2012.07.004.
   Smith TK FL., 1893, B US BUREAU ANIM IND, V1, P301.
   Sondgeroth KS, 2014, INFECT IMMUN, V82, P4426, DOI 10.1128/IAI.02126-14.
   Sondgeroth KS, 2013, PARASITE VECTOR, V6, DOI 10.1186/1756-3305-6-181.
   TRUEMAN KF, 1978, AUST VET J, V54, P301, DOI 10.1111/j.1751-0813.1978.tb02465.x.
   YUNKER CE, 1987, VET PARASITOL, V24, P7, DOI 10.1016/0304-4017(87)90125-7.
   Zintl A, 2005, PARASITE IMMUNOL, V27, P115, DOI 10.1111/j.1365-3024.2005.00748.x.},
Number-of-Cited-References = {50},
Times-Cited = {3},
Usage-Count-Last-180-days = {0},
Usage-Count-Since-2013 = {2},
Journal-ISO = {Front. Immunol.},
Doc-Delivery-Number = {P0EL9},
Web-of-Science-Index = {Science Citation Index Expanded (SCI-EXPANDED)},
Unique-ID = {WOS:001047456600001},
OA = {Green Published, gold},
DA = {2025-04-03},
}

@article{ WOS:000958654100001,
Author = {Mosqueda, Juan and Hernandez-Silva, Diego Josimar and Ueti, Massaro W.
   and Cruz-Resendiz, Adolfo and Marquez-Cervantez, Ricardo and
   Valdez-Espinoza, Uriel Mauricio and Dang-Trinh, Minh-Anh and Nguyen,
   Thu-Thuy and Camacho-Nuez, Minerva and Mercado-Uriostegui, Miguel Angel
   and Aguilar-Tipacamu, Gabriela and Ramos-Aragon, Juan Alberto and
   Hernandez-Ortiz, Ruben and Kawazu, Shin-ichiro and Igarashi, Ikuo},
Title = {Spherical Body Protein 4 from Babesia bigemina: A Novel Gene That
   Contains Conserved B-Cell Epitopes and Induces Cross-Reactive
   Neutralizing Antibodies in Babesia ovata},
Journal = {PATHOGENS},
Year = {2023},
Volume = {12},
Number = {3},
Month = {MAR},
Abstract = {Bovine babesiosis is a tick-transmitted disease caused by
   intraerythrocytic protozoan parasites of the genus Babesia. Its main
   causative agents in the Americas are Babesia bigemina and Babesia bovis,
   while Babesia ovata affects cattle in Asia. All Babesia species secrete
   proteins stored in organelles of the apical complex, which are involved
   in all steps of the invasion process of vertebrate host cells. Unlike
   other apicomplexans, which have dense granules, babesia parasites
   instead have large, round intracellular organelles called spherical
   bodies. Evidence suggests that proteins from these organelles are
   released during the process of invading red blood cells, where spherical
   body proteins (SBPs) play an important role in cytoskeleton
   reorganization. In this study, we characterized the gene that encodes
   SBP4 in B. bigemina. This gene is transcribed and expressed in the
   erythrocytic stages of B. bigemina. The sbp4 gene consists of 834
   nucleotides without introns that encode a protein of 277 amino acids. In
   silico analysis predicted a signal peptide that is cleaved at residue
   20, producing a 28.88-kDa protein. The presence of a signal peptide and
   the absence of transmembrane domains suggest that this protein is
   secreted. Importantly, when cattle were immunized with recombinant B.
   bigemina SBP4, antibodies identified B. bigemina and B. ovata merozoites
   according to confocal microscopy observations and were able to
   neutralize parasite multiplication in vitro for both species. Four
   peptides with predicted B-cell epitopes were identified to be conserved
   in 17 different isolates from six countries. Compared with the
   pre-immunization sera, antibodies against these conserved peptides
   reduced parasite invasion in vitro by 57\%, 44\%, 42\%, and 38\% for
   peptides 1, 2, 3, and 4, respectively (p < 0.05). Moreover, sera from
   cattle infected with B. bigemina cattle contained antibodies that
   recognized the individual peptides. All these results support the
   concept of spb4 as a new gene in B. bigemina that should be considered a
   candidate for a vaccine to control bovine babesiosis.},
Publisher = {MDPI},
Address = {ST ALBAN-ANLAGE 66, CH-4052 BASEL, SWITZERLAND},
Type = {Article},
Language = {English},
Affiliation = {Mosqueda, J (Corresponding Author), Univ Autonoma Queretaro, Immunol \& Vaccines Lab, CA Fac Ciencias Nat, Carretera Chichimequillas, Queretaro 76140, Mexico.
   Mosqueda, J (Corresponding Author), Univ Autonoma Queretaro, Fac Ciencias Nat, CA Salud Anim \& Microbiol Ambiental, Av Ciencias S-N Col Juriquilla, Queretaro 76230, Mexico.
   Kawazu, SI (Corresponding Author), Obihiro Univ Agr \& Vet Med, Natl Res Ctr Protozoan Dis, Obihiro 0808555, Japan.
   Mosqueda, Juan; Hernandez-Silva, Diego Josimar; Cruz-Resendiz, Adolfo; Marquez-Cervantez, Ricardo; Valdez-Espinoza, Uriel Mauricio; Mercado-Uriostegui, Miguel Angel, Univ Autonoma Queretaro, Immunol \& Vaccines Lab, CA Fac Ciencias Nat, Carretera Chichimequillas, Queretaro 76140, Mexico.
   Mosqueda, Juan; Mercado-Uriostegui, Miguel Angel; Aguilar-Tipacamu, Gabriela, Univ Autonoma Queretaro, Fac Ciencias Nat, CA Salud Anim \& Microbiol Ambiental, Av Ciencias S-N Col Juriquilla, Queretaro 76230, Mexico.
   Hernandez-Silva, Diego Josimar, Autonomous Univ Queretaro, Coll Nat Sci, Ph D Program Biol Sci, Ave Ciencias S-N Col Juriquilla, Queretaro 76230, Mexico.
   Ueti, Massaro W., Agr Res Serv, Anim Dis Res Unit, USDA, Pullman, WA 99164 USA.
   Cruz-Resendiz, Adolfo; Marquez-Cervantez, Ricardo, Autonomous Univ Queretaro, Coll Nat Sci, Vet Med Program, Av Ciencias S-N Col Juriquilla, Queretaro 76230, Mexico.
   Valdez-Espinoza, Uriel Mauricio, Univ Nacl Autonoma Mexico, Fac Med Vet \& Zootecnia, Masters Program Anim Hlth \& Prod, Ave Univ 3000,Edificio A,Col Ciudad Univ, Mexico City 04510, Mexico.
   Valdez-Espinoza, Uriel Mauricio; Ramos-Aragon, Juan Alberto; Hernandez-Ortiz, Ruben, INIFAP, CENID Salud Anim \& Inocuidad, Carretera Fed Cuernavaca Cuautla 8534, Jiutepec 62574, Mexico.
   Dang-Trinh, Minh-Anh; Nguyen, Thu-Thuy; Kawazu, Shin-ichiro; Igarashi, Ikuo, Obihiro Univ Agr \& Vet Med, Natl Res Ctr Protozoan Dis, Obihiro 0808555, Japan.
   Camacho-Nuez, Minerva, Univ Autonoma Ciudad Mexico, Posgrad Ciencias Genom, San Lorenzo 290, Mexico City 03100, Mexico.
   Cruz-Resendiz, Adolfo, Univ Nacl Autonoma Mexico, Fac Med, Dept Microbiol \& Parasitol, Col Ciudad Univ, Mexico City 04510, Mexico.
   Dang-Trinh, Minh-Anh, Inst Malariol Parasitol \& Entomol, Ho Chi Minh City 70000, Vietnam.},
DOI = {10.3390/pathogens12030495},
Article-Number = {495},
EISSN = {2076-0817},
Keywords = {spherical body protein 4; Babesia bigemina; Babesia ovata; neutralizing
   antibodies},
Keywords-Plus = {DENSE GRANULE PROTEIN; PARASITOPHOROUS VACUOLE; MEROZOITE; BOVIS;
   PREDICTION; INVASION; SURFACE; HOST},
Research-Areas = {Microbiology},
Web-of-Science-Categories  = {Microbiology},
Author-Email = {joel.mosqueda@uaq.mx
   skawazu@obihiro.ac.jp},
Affiliations = {Universidad Autonoma de Queretaro; Universidad Autonoma de Queretaro;
   Universidad Autonoma de Queretaro; United States Department of
   Agriculture (USDA); USDA Agricultural Research Service; Universidad
   Autonoma de Queretaro; Universidad Nacional Autonoma de Mexico; Obihiro
   University of Agriculture \& Veterinary Medicine; Universidad Nacional
   Autonoma de Mexico},
ResearcherID-Numbers = {Valdez, Uriel/HJA-3523-2022
   Reséndiz, Adolfo/AAQ-8521-2021
   },
ORCID-Numbers = {Nguyen, Thu Thuy/0009-0009-3678-9414
   Valdez-Espinoza, Uriel Mauricio/0000-0002-5660-8061
   Mosqueda, Juan/0000-0001-8892-6390
   Dang-Trinh, Minh-Anh/0000-0002-5231-7339
   Mercado-Uriostegui, Miguel Angel/0000-0002-4485-883X
   Cruz-Resendiz, Adolfo/0000-0002-0275-3204},
Cited-References = {ALTSCHUL SF, 1990, J MOL BIOL, V215, P403, DOI 10.1016/S0022-2836(05)80360-2.
   Mercado-Uriostegui MA, 2022, PATHOGENS, V11, DOI 10.3390/pathogens11050591.
   Barreda D, 2020, TRANSBOUND EMERG DIS, V67, P60, DOI 10.1111/tbed.13213.
   Bock R, 2004, PARASITOLOGY, V129, pS247, DOI 10.1017/S0031182004005190.
   Dowling SC, 1996, INFECT IMMUN, V64, P2618, DOI 10.1128/IAI.64.7.2618-2626.1996.
   Gold DA, 2015, CELL HOST MICROBE, V17, P642, DOI 10.1016/j.chom.2015.04.003.
   Guillemi E, 2013, INFECT GENET EVOL, V14, P214, DOI 10.1016/j.meegid.2012.12.005.
   Guo JY, 2018, PARASITE VECTOR, V11, DOI 10.1186/s13071-018-3018-y.
   Hidalgo-Ruiz M, 2022, VACCINE, V40, P1108, DOI 10.1016/j.vaccine.2022.01.023.
   Hidalgo-Ruiz M, 2018, PARASITE VECTOR, V11, DOI 10.1186/s13071-018-3164-2.
   HINES SA, 1995, MOL BIOCHEM PARASIT, V69, P149, DOI 10.1016/0166-6851(94)00200-7.
   Hernández-Silva DJ, 2018, VET SCI, V5, DOI 10.3390/vetsci5020032.
   KOLASKAR AS, 1990, FEBS LETT, V276, P172, DOI 10.1016/0014-5793(90)80535-Q.
   Krogh A, 2001, J MOL BIOL, V305, P567, DOI 10.1006/jmbi.2000.4315.
   Larsen Jens Erik Pontoppidan, 2006, Immunome Res, V2, P2, DOI 10.1186/1745-7580-2-2.
   Lobo CA, 2012, CURR OPIN HEMATOL, V19, P170, DOI 10.1097/MOH.0b013e328352245a.
   Masatani T, 2013, PARASITOL INT, V62, P372, DOI 10.1016/j.parint.2013.04.003.
   Mosqueda J, 2002, INFECT IMMUN, V70, P6448, DOI 10.1128/IAI.70.11.6448-6455.2002.
   Mosqueda J, 2019, PARASITOLOGY, V146, P1646, DOI 10.1017/S0031182019001161.
   Okada T, 2013, MOL BIOCHEM PARASIT, V189, P5, DOI 10.1016/j.molbiopara.2013.04.005.
   Owczarzy R, 2008, NUCLEIC ACIDS RES, V36, pW163, DOI 10.1093/nar/gkn198.
   PARKER JMR, 1986, BIOCHEMISTRY-US, V25, P5425, DOI 10.1021/bi00367a013.
   Petersen TN, 2011, NAT METHODS, V8, P785, DOI 10.1038/nmeth.1701.
   POTGIETER FT, 1977, ONDERSTEPOORT J VET, V44, P157.
   Ramakrishnan C, 2017, INT J PARASITOL, V47, P597, DOI 10.1016/j.ijpara.2017.04.001.
   Ristic M., 1981, DIS CATTLE TROPICS, V6, P443.
   Rombel IT, 2002, GENE, V282, P33, DOI 10.1016/S0378-1119(01)00819-8.
   Ruef BJ, 2000, MOL BIOCHEM PARASIT, V105, P1, DOI 10.1016/S0166-6851(99)00167-X.
   Saha S, 2006, PROTEINS, V65, P40, DOI 10.1002/prot.21078.
   Schultz J, 1998, P NATL ACAD SCI USA, V95, P5857, DOI 10.1073/pnas.95.11.5857.
   Sivakumar T, 2016, VET PARASITOL, V229, P99, DOI 10.1016/j.vetpar.2016.10.006.
   Terkawi MA, 2011, MOL BIOCHEM PARASIT, V178, P40, DOI 10.1016/j.molbiopara.2011.02.006.
   Terkawi MA, 2011, CLIN VACCINE IMMUNOL, V18, P337, DOI 10.1128/CVI.00388-10.
   Nguyen TT, 2019, PATHOGENS, V8, DOI 10.3390/pathogens8030104.
   Vichido R, 2008, ANN NY ACAD SCI, V1149, P136, DOI 10.1196/annals.1428.073.
   WEBER G, 1980, J PROTOZOOL, V27, P59, DOI 10.1111/j.1550-7408.1980.tb04229.x.
   Yokoyama N, 2006, VET PARASITOL, V138, P22, DOI 10.1016/j.vetpar.2006.01.037.},
Number-of-Cited-References = {37},
Times-Cited = {2},
Usage-Count-Last-180-days = {0},
Usage-Count-Since-2013 = {3},
Journal-ISO = {Pathogens},
Doc-Delivery-Number = {C0AP1},
Web-of-Science-Index = {Science Citation Index Expanded (SCI-EXPANDED)},
Unique-ID = {WOS:000958654100001},
OA = {gold, Green Published},
DA = {2025-04-03},
}

@article{ WOS:000917146800001,
Author = {Hussein, Hala E. E. and Johnson, Wendell C. C. and Ueti, Massaro W. W.},
Title = {Differential paired stage-specific expression of Babesia
   bovis cysteine-rich GCC2/GCC3 domain family proteins (BboGDP) during
   development within Rhipicephalus microplus},
Journal = {PARASITES \& VECTORS},
Year = {2023},
Volume = {16},
Number = {1},
Month = {JAN 17},
Abstract = {Background Babesia bovis, an intra-erythrocytic apicomplexan parasite,
   is one of the causative agents of bovine babesiosis, the most important
   tick-borne disease of cattle in tropical and subtropical regions.
   Babesia bovis has a complex life-cycle that includes sexual development
   within the tick vector. The development of a transmission blocking
   vaccine to control bovine babesiosis requires the identification of
   antigens displayed on the surface of the parasite during its development
   within tick vectors. Four B. bovis cysteine-rich GCC2/GCC3 domain
   protein (BboGDP) family members were previously identified and are
   differentially expressed as discrete pairs by either blood stages or
   kinetes. In this study we focused on two family members, BboGDP1 and -3,
   that are expressed by Babesia parasites during tick infection.Methods
   and results Transcription analysis using quantitative PCR demonstrated
   that BboGDP1 and -3 were upregulated in in vitro-induced sexual stage
   parasites and during parasite development in the tick midgut. Moreover,
   protein expression analysis of BboGDP1 and -3 during the development of
   sexual stages in in vitro culture was consistent with their
   transcription profile. Live immunofluorescence analysis using polyclonal
   antibodies confirmed surface expression of BboGDP1 and -3 on in
   vitro-induced sexual stage parasites. In addition, fixed
   immunofluorescence analysis showed reactivity of anti-BboGDP1 and -3
   polyclonal antibodies to kinetes.Conclusions The collective data
   indicate that BboGDP1 and -3 are expressed by kinetes and on the surface
   of sexual stages of the parasites. The identified parasite surface
   membrane proteins BboGDP1 and -3 are potential candidates for the
   development of a B. bovis transmission blocking vaccine.},
Publisher = {BMC},
Address = {CAMPUS, 4 CRINAN ST, LONDON N1 9XW, ENGLAND},
Type = {Article},
Language = {English},
Affiliation = {Hussein, HE (Corresponding Author), Washington State Univ, Dept Vet Microbiol \& Pathol, Pullman, WA 99164 USA.
   Hussein, Hala E. E.; Johnson, Wendell C. C.; Ueti, Massaro W. W., Washington State Univ, Dept Vet Microbiol \& Pathol, Pullman, WA 99164 USA.
   Ueti, Massaro W. W., ARS, Anim Dis Res Unit, USDA, Pullman, WA USA.},
DOI = {10.1186/s13071-022-05628-6},
Article-Number = {16},
ISSN = {1756-3305},
Keywords = {Babesia bovis; Rhipicephalus microplus; Cysteine-rich GCC2; GCC3
   domains; qPCR},
Keywords-Plus = {TRANSOVARIAL TRANSMISSION; BOOPHILUS-MICROPLUS; ASSAY},
Research-Areas = {Parasitology; Tropical Medicine},
Web-of-Science-Categories  = {Parasitology; Tropical Medicine},
Author-Email = {hala.elsayed@wsu.edu},
Affiliations = {Washington State University; United States Department of Agriculture
   (USDA)},
Funding-Acknowledgement = {U.S. Department of Agriculture-Agricultural Research Service project
   {[}2090-32000-040-000D]; USDA National Institute of Food and
   Agriculture-Agriculture and Food Research Initiative Grant
   {[}2020-67030-31476]},
Funding-Text = {This work was supported by the U.S. Department of
   Agriculture-Agricultural Research Service project \#2090-32000-040-000D
   and USDA National Institute of Food and Agriculture-Agriculture and Food
   Research Initiative Grant No. 2020-67030-31476.},
Cited-References = {Alzan HF, 2016, PLOS ONE, V11, DOI 10.1371/journal.pone.0163791.
   Bastos RG, 2013, PLOS ONE, V8, DOI 10.1371/journal.pone.0067765.
   Bock R, 2004, PARASITOLOGY, V129, pS247, DOI 10.1017/S0031182004005190.
   Bohaliga GAR, 2019, PARASITE VECTOR, V12, DOI 10.1186/s13071-019-3531-7.
   Douradinha B, 2011, MALARIA J, V10, DOI 10.1186/1475-2875-10-71.
   FIGUEROA JV, 1993, VET PARASITOL, V50, P69, DOI 10.1016/0304-4017(93)90008-B.
   Florin-Christensen Monica, 2021, CABI Reviews, V16, P1, DOI 10.1079/PAVSNNR202116024.
   Goff WL, 2006, CLIN VACCINE IMMUNOL, V13, P1212, DOI 10.1128/CVI.00196-06.
   Howell JM, 2007, J CLIN MICROBIOL, V45, P3155, DOI 10.1128/JCM.00766-07.
   Howell JM, 2007, J CLIN MICROBIOL, V45, P426, DOI 10.1128/JCM.01757-06.
   Hussein HE, 2021, PARASITE VECTOR, V14, DOI 10.1186/s13071-021-04902-3.
   Hussein HE, 2017, PLOS NEGLECT TROP D, V11, DOI 10.1371/journal.pntd.0005965.
   Johnson WC, 2017, J PROTEOME RES, V16, P1327, DOI 10.1021/acs.jproteome.6b00947.
   Jonsson NN, 2001, AUST VET J, V79, P826, DOI 10.1111/j.1751-0813.2001.tb10929.x.
   Kojin BB, 2019, FRONT ECOL EVOL, V7, DOI 10.3389/fevo.2019.00284.
   LEVY MG, 1980, SCIENCE, V207, P1218, DOI 10.1126/science.7355284.
   Lindner SE, 2019, NAT COMMUN, V10, DOI 10.1038/s41467-019-12936-6.
   Thompson J, 2007, CELL MICROBIOL, V9, P1466, DOI 10.1111/j.1462-5822.2006.00885.x.
   Ueti MW, 2021, INT J PARASITOL, V51, P123, DOI 10.1016/j.ijpara.2020.08.006.
   Vandesompele J, 2002, GENOME BIOL, V3, DOI 10.1186/gb-2002-3-7-research0034.
   Wang JL, 2013, J INFECT DIS, V208, P1161, DOI 10.1093/infdis/jit284.},
Number-of-Cited-References = {21},
Times-Cited = {1},
Usage-Count-Last-180-days = {0},
Usage-Count-Since-2013 = {2},
Journal-ISO = {Parasites Vectors},
Doc-Delivery-Number = {8B8BV},
Web-of-Science-Index = {Science Citation Index Expanded (SCI-EXPANDED)},
Unique-ID = {WOS:000917146800001},
OA = {Green Published, gold},
DA = {2025-04-03},
}

@article{ WOS:001076353600010,
Author = {Ul Rehman, Z. and Suleman, M. and Ashraf, K. and Ali, S. and Rahman, S.
   and Rashid, M. I.},
Title = {Immuno-bioinformatic approach for designing of multi-epitope merozoite
   surface antigen of Babesia bigemina and evaluation of its
   immunogenicity in inoculated calves},
Journal = {POLISH JOURNAL OF VETERINARY SCIENCES},
Year = {2023},
Volume = {26},
Number = {3},
Pages = {409-418},
Abstract = {Babesiosis is a parasitic disease caused by intraerythrocytic parasites
   of the genus Babesia, which infect both wild and domestic animals.
   Merozoite surface antigens (MSAs) have been identified as efficient
   immunogens in Babesia-infected animals. MSAs play a key role in the
   invasion process and have been proposed as potential targets for vaccine
   development. Epitope-based vaccines offer several advantages over whole
   protein vaccines as the immuno-genic proteins are small and can induce
   both Th1 and Th2 immune responses, which are desirable for protection.
   However, the MSA, particularly gp45, is polymorphic in Babesia bigemina,
   posing a challenge to vaccine development. The purpose of this study was
   to develop a recombi-nant gpME (gp45-multi-epitope) for a vaccine
   against Babesia bigemina. B-cell, T-cell, and HLA epitope predictions
   were used to synthesize the gpME sequence from the consensus sequence of
   gp45. The gpME sequence was synthesized and cloned in the pET28 alpha
   vector through the com-mercial biotechnology company to get pET28-gpME.
   The plasmid cloned with the gpME sequence comprising 1068 bp was
   expressed in a bacterial expression system. A band of 39 kDa of rec-gpME
   was obtained via SDS-PAGE and Western blotting. Rec-gpME @200ng was
   inject-ed in calves 3 times at 2 weeks interval. The humoral response
   was evaluated through the indirect ELISA method. The ELISA with rec-gp45
   protein showed a significant value of optical density. The recombinant
   protein containing multiple epitopes from the MSA gp45 may represent a
   prom-ising candidate for a vaccine against Babesia bigemina.},
Publisher = {POLSKA AKAD NAUK, POLISH ACAD SCIENCES, UNIV WARMIA \& MAZURY OLSZTYN},
Address = {PL DEFILAD 1, WARSZAWA, 00-901, POLAND},
Type = {Article},
Language = {English},
Affiliation = {Rashid, MI (Corresponding Author), Univ Vet \& Anim Sci, Dept Parasitol, Syed Abdul Qadir Jillani Out Fall Rd, Lahore 54000, Pakistan.
   Ul Rehman, Z.; Ashraf, K.; Ali, S.; Rahman, S.; Rashid, M. I., Univ Vet \& Anim Sci, Dept Parasitol, Syed Abdul Qadir Jillani Out Fall Rd, Lahore 54000, Pakistan.
   Suleman, M., Univ Vet \& Anim Sci, Univ Diagnost Lab, Inst Microbiol, Syed Abdul Qadir Jillani Out Fall Rd, Lahore 54000, Pakistan.},
DOI = {10.24425/pjvs.2023.145047},
ISSN = {1505-1773},
EISSN = {2300-2557},
Keywords = {Babesia bigemina; multi-epitopes; merozoite surface antigen; gp45;
   vaccination},
Keywords-Plus = {MOLECULAR CHARACTERIZATION; RHIPICEPHALUS-MICROPLUS; REVERSE
   VACCINOLOGY; RISK-FACTORS; IN-VIVO; RESISTANCE; TICK; IDENTIFICATION;
   EXPRESSION; PROTECTION},
Research-Areas = {Veterinary Sciences},
Web-of-Science-Categories  = {Veterinary Sciences},
Author-Email = {Imran.rashid@uvas.edu.pk},
Affiliations = {University of Veterinary \& Animal Science - Pakistan; University of
   Veterinary \& Animal Science - Pakistan},
ResearcherID-Numbers = {ASHRAF, KAMRAN/AFM-2624-2022
   Rashid, Muhammed/V-3897-2019},
Cited-References = {Adu-Bobie J, 2003, VACCINE, V21, P605, DOI 10.1016/S0264-410X(02)00566-2.
   Mercado-Uriostegui MA, 2022, PATHOGENS, V11, DOI 10.3390/pathogens11050591.
   Bock RE, 2001, AUST VET J, V79, P832, DOI 10.1111/j.1751-0813.2001.tb10931.x.
   Callow LL, 1997, INT J PARASITOL, V27, P747, DOI 10.1016/S0020-7519(97)00034-9.
   Carcy B, 2006, VET PARASITOL, V138, P33, DOI 10.1016/j.vetpar.2006.01.038.
   Caro-Gomez E, 2014, VACCINE, V32, P4968, DOI 10.1016/j.vaccine.2014.06.089.
   Çiloglu A, 2018, ANKARA UNIV VET FAK, V65, P239, DOI 10.1501/Vetfak\_0000002852.
   Debierre-Grockiego F, 2019, BIOCHIMIE, V167, P135, DOI 10.1016/j.biochi.2019.09.007.
   Debierre-Grockiego F, 2010, GLYCOBIOLOGY, V20, P801, DOI 10.1093/glycob/cwq038.
   deCastro JJ, 1997, VET PARASITOL, V71, P77, DOI 10.1016/S0304-4017(97)00033-2.
   Delbecq S, 2006, VACCINE, V24, P613, DOI 10.1016/j.vaccine.2005.08.073.
   Djokic V, 2018, FRONT MICROBIOL, V9, DOI 10.3389/fmicb.2018.00085.
   Durrani AZ, 2008, TROP ANIM HEALTH PRO, V40, P441, DOI 10.1007/s11250-007-9117-y.
   ECHAIDE IE, 1993, VET PARASITOL, V51, P35, DOI 10.1016/0304-4017(93)90193-Q.
   Esmaeilnejad B, 2015, J ARTHROPOD-BORNE DI, V9, P246.
   Ezediuno LO, 2021, Inform Med Unlocked, V26.
   Fisher TG, 2001, INFECT IMMUN, V69, P3782, DOI 10.1128/IAI.69.6.3782-3790.2001.
   Gaafar BBM, 2019, J IMMUNOL RES, V2019, DOI 10.1155/2019/6124030.
   Gómara MJ, 2007, CURR MED CHEM, V14, P531, DOI 10.2174/092986707780059698.
   Hajissa K, 2019, J ADV VET ANIM RES, V6, P174, DOI 10.5455/javar.2019.f329.
   Islam MS, 2017, MICROMACHINES-BASEL, V8, DOI 10.3390/mi8030083.
   Jabbar A, 2015, PARASITE VECTOR, V8, DOI 10.1186/s13071-015-0894-2.
   JORGENSEN WK, 1989, AUST VET J, V66, P371, DOI 10.1111/j.1751-0813.1989.tb09738.x.
   Kalita J, 2020, INFECT GENET EVOL, V83, DOI 10.1016/j.meegid.2020.104352.
   Kalita P, 2020, MICROB PATHOGENESIS, V145, DOI 10.1016/j.micpath.2020.104236.
   Kar PP, 2018, FRONT IMMUNOL, V9, DOI 10.3389/fimmu.2018.02213.
   Karim S, 2017, PLOS NEGLECT TROP D, V11, DOI 10.1371/journal.pntd.0005681.
   Kearse M, 2012, BIOINFORMATICS, V28, P1647, DOI 10.1093/bioinformatics/bts199.
   Khatoon N, 2018, VACCINE, V36, P6290, DOI 10.1016/j.vaccine.2018.09.004.
   Klafke G, 2017, TICKS TICK-BORNE DIS, V8, P73, DOI 10.1016/j.ttbdis.2016.09.019.
   Kumar P, 2021, FRONT IMMUNOL, V12, DOI 10.3389/fimmu.2021.735373.
   Lew-Tabor AE, 2016, TICKS TICK-BORNE DIS, V7, P573, DOI 10.1016/j.ttbdis.2015.12.012.
   List C, 2010, PLOS NEGLECT TROP D, V4, DOI 10.1371/journal.pntd.0000771.
   Maiorano AM, 2019, ANIM PROD SCI, V59, P938, DOI 10.1071/AN17157.
   Mangold AJ, 1996, VET PARASITOL, V61, P345, DOI 10.1016/0304-4017(95)00839-X.
   MCELWAIN TF, 1991, MOL BIOCHEM PARASIT, V47, P213, DOI 10.1016/0166-6851(91)90181-5.
   Mehla K, 2016, MOL BIOSYST, V12, P890, DOI 10.1039/c5mb00745c.
   Menezes-Souza D, 2014, PLOS ONE, V9, DOI 10.1371/journal.pone.0099216.
   MISHRA VS, 1992, MOL BIOCHEM PARASIT, V53, P149, DOI 10.1016/0166-6851(92)90017-E.
   Mosqueda J, 2012, CURR MED CHEM, V19, P1504, DOI 10.2174/092986712799828355.
   Moubri K, 2018, VET PARASITOL, V249, P21, DOI 10.1016/j.vetpar.2017.11.002.
   Mucci J, 2017, PLOS NEGLECT TROP D, V11, DOI 10.1371/journal.pntd.0005972.
   Nabi H, 2017, PARASITOL RES, V116, P359, DOI 10.1007/s00436-016-5298-5.
   Naeem H, 2018, ARTIF CELL NANOMED B, V46, P1025, DOI 10.1080/21691401.2018.1478421.
   Wieser SN, 2019, INT J PARASITOL, V49, P175, DOI 10.1016/j.ijpara.2018.12.002.
   Patarroyo ME, 2008, J CELL MOL MED, V12, P1915, DOI 10.1111/j.1582-4934.2008.00174.x.
   Rashid I, 2011, VACCINE, V29, P8838, DOI 10.1016/j.vaccine.2011.09.099.
   Rauf U, 2020, INT J AGRIC BIOL, V24, P1788, DOI 10.17957/IJAB/15.1623.
   Rauf U, 2020, PATHOGENS, V9, DOI 10.3390/pathogens9110936.
   Rehman A, 2019, TRANSBOUND EMERG DIS, V66, P526, DOI 10.1111/tbed.13059.
   Rodríguez-Camarillo SD, 2020, INT J MICROBIOL, V2020, DOI 10.1155/2020/8882031.
   Sarfraz-ur-Rahman, 2021, PATHOGENS, V10, DOI 10.3390/pathogens10091111.
   Shkap V, 2005, VET PARASITOL, V129, P235, DOI 10.1016/j.vetpar.2005.01.013.
   Siddique RM, 2020, PAK J AGR SCI, V57, P517, DOI 10.21162/PAKJAS/19.8626.
   Silva MG, 2016, PARASITE VECTOR, V9, DOI 10.1186/s13071-016-1859-9.
   Singh H, 2009, TROP ANIM HEALTH PRO, V41, P153, DOI 10.1007/s11250-008-9170-1.
   Teimouri A, 2019, INFECT DRUG RESIST, V12, P2657, DOI 10.2147/IDR.S219281.
   Tuvshintulga B, 2019, INT J PARASITOL-DRUG, V9, P87, DOI 10.1016/j.ijpddr.2019.02.001.
   Uilenberg G, 2006, VET PARASITOL, V138, P3, DOI 10.1016/j.vetpar.2006.01.035.
   Wagner GG, 2002, VET CLIN N AM-FOOD A, V18, P417, DOI 10.1016/S0749-0720(02)00027-0.
   WRIGHT IG, 1987, INFECT IMMUN, V55, P364, DOI 10.1128/IAI.55.2.364-368.1987.
   Yadav S, 2020, PATHOG GLOB HEALTH, V114, P471, DOI 10.1080/20477724.2020.1842976.
   Yoshida M, 2017, NAT COMMUN, V8, DOI 10.1038/ncomms15589.},
Number-of-Cited-References = {63},
Times-Cited = {1},
Usage-Count-Last-180-days = {0},
Usage-Count-Since-2013 = {0},
Journal-ISO = {Pol. J. Vet. Sci.},
Doc-Delivery-Number = {T2LR4},
Web-of-Science-Index = {Science Citation Index Expanded (SCI-EXPANDED)},
Unique-ID = {WOS:001076353600010},
OA = {Bronze},
DA = {2025-04-03},
}

@article{ WOS:000916148400003,
Author = {Byaruhanga, Charles and Makgabo, Sekgota and Choopa, Chimvwele N. and
   Mulandane, Fernando C. and Vorster, Ilse and Troskie, Milana and Chaisi,
   Mamohale E. and Collins, Nicola E.},
Title = {Genetic diversity in Babesia bovis from southern Africa and
   estimation of B. bovis infection levels in cattle using an
   optimised quantitative PCR assay},
Journal = {TICKS AND TICK-BORNE DISEASES},
Year = {2023},
Volume = {14},
Number = {2},
Month = {MAR},
Abstract = {Babesia bovis is a causal agent of bovine babesiosis, a disease which
   leads to mortality and morbidity and impacts the cattle industry
   worldwide. We amplified, cloned and sequenced the B. bovis merozoite
   surface antigen-2b (msa-2b) gene ((similar to)940 bp) and the near
   full-length 18S rRNA gene ((similar to)1600 bp) from cattle samples from
   South Africa and Mozambique to determine sequence variation between B.
   bovis parasites in the region. A TaqMan quantitative real-time PCR
   (qPCR) assay (18S rRNA gene) was optimised for the detection of B. bovis
   and estimation of parasitaemia in field samples from cattle from
   southern Africa. Phylogenetic analysis grouped the Msa-2b sequences in
   six clades and these were 59.7 to 99.6\% identical to reference
   sequences. Sequence variation amongst B. bovis 18S rRNA sequences was
   found at 2 to 36 positions, and the sequences were 97 to 99\% identical
   to published sequences. Mismatches between the B. bovis 18S rRNA
   sequences and a previously published qPCR forward primer (BoF) were
   observed; therefore, we developed a new forward primer (BoF2), and
   optimised the qPCR assay. Six 10-fold dilution series of B. bovis
   infected erythrocytes (2 x 10(8) to 2 x 10(3) infected red blood cells
   {[}iRBC]/ml) were analysed in triplicate in each of six separate qPCR
   runs, to determine the efficiency of the assay. The qPCR assay amplified
   the B. bovis 18S rRNA gene with 92.0 to 94.9\% efficiency. The detection
   limit of the qPCR assay was approximately 6 iRBCs/mu l. The performance
   of the optimised assay to diagnose B. bovis in field samples was
   assessed by testing DNA from 222 field samples of cattle from South
   Africa and Mozambique using three methods: the optimised qPCR assay, the
   reverse line blot (RLB) hybridisation assay, and the previously
   published qPCR assay. The detection rate of B. bovis using the optimised
   qPCR assay (31.1\%, 69/222) was significantly higher (p<0.001) than both
   that using RLB (20.7\%, 46/222) and the previously published qPCR assay
   (5.4\%; 12/222). The B. bovis parasitaemia in samples from infected
   cattle ranged from 6 iRBCs/mu l to 101,852 iRBCs/mu l of blood. Our
   study revealed marked sequence variation between B. bovis parasites from
   southern Africa. The optimised qPCR assay will be useful in
   epidemiological studies and clinical diagnosis of B. bovis in southern
   Africa, and can be used to determine parasitaemia and potential carrier
   status in cattle populations, which is essential in the control of
   babesiosis.},
Publisher = {ELSEVIER GMBH},
Address = {HACKERBRUCKE 6, 80335 MUNICH, GERMANY},
Type = {Article},
Language = {English},
Affiliation = {Byaruhanga, C (Corresponding Author), Univ Pretoria, Fac Vet Sci, Dept Vet Trop Dis, Vectors \& Vector Borne Dis Res Programme, Private Bag X04, ZA-0110 Onderstepoort, South Africa.
   Byaruhanga, Charles; Makgabo, Sekgota; Choopa, Chimvwele N.; Mulandane, Fernando C.; Vorster, Ilse; Troskie, Milana; Chaisi, Mamohale E.; Collins, Nicola E., Univ Pretoria, Fac Vet Sci, Dept Vet Trop Dis, Vectors \& Vector Borne Dis Res Programme, Private Bag X04, ZA-0110 Onderstepoort, South Africa.
   Byaruhanga, Charles, Natl Agr Res Org, POB 259, Entebbe, Uganda.
   Choopa, Chimvwele N., Minist Fisheries \& Livestock, Cent Vet Res Inst, POB 33980, Lusaka 33980, Zambia.
   Chaisi, Mamohale E., South African Natl Biodivers Inst, Fdn Biodivers Sci, 232 Boom St, ZA-0001 Pretoria, South Africa.},
DOI = {10.1016/j.ttbdis.2022.102084},
EarlyAccessDate = {NOV 2022},
Article-Number = {102084},
ISSN = {1877-959X},
EISSN = {1877-9603},
Keywords = {18S rRNA; msa-2b; Real-time PCR; Quantification; Reverse line blot;
   South Africa},
Keywords-Plus = {PHYLOGENETIC ANALYSIS; BIGEMINA; VACCINE; POLYMORPHISM; POPULATIONS;
   PERFORMANCE; MORTALITY; DIAGNOSIS; SEQUENCE; BLOOD},
Research-Areas = {Infectious Diseases; Microbiology; Parasitology},
Web-of-Science-Categories  = {Infectious Diseases; Microbiology; Parasitology},
Author-Email = {cbyaruhanga27@yahoo.com},
Affiliations = {University of Pretoria; South African National Biodiversity Institute},
ResearcherID-Numbers = {Chaisi, Mamohale/HNR-2216-2023
   Collins, Nicola/O-6342-2014
   },
ORCID-Numbers = {Mulandane, Fernando Chanisso/0000-0002-0995-1369
   Makgabo, S. Marcus/0000-0001-8713-3305
   Collins, Nicola/0000-0001-7296-3912
   Chaisi, Mamohale/0000-0002-2365-1039},
Funding-Acknowledgement = {Belgian Directorate -General for Development Cooperation; Institute for
   Tropical Medicine {[}FA4 DGD-ITM 2017-2021]},
Funding-Text = {This study was supported by the Belgian Directorate-General for
   Development Cooperation, through its Framework Agreement with the
   Institute for Tropical Medicine (FA4 DGD-ITM 2017-2021). We are grateful
   to the Onderstepoort Veterinary Academic Hospital and Utrecht University
   for providing samples of other haemoparasites for analysis of the assay
   specificity. Farmers from Mpumalanga Province in South Africa and
   Zambezia Province in Mozambique are acknowledged for participating in
   this study and allowing us to sample their animals.},
Cited-References = {Altangerel K, 2012, VET PARASITOL, V184, P309, DOI 10.1016/j.vetpar.2011.09.021.
   {[}Anonymous], 2017, IBM SPSS Statistics for Windows.
   Baneth G, 2013, PARASITE VECTOR, V6, DOI 10.1186/1756-3305-6-102.
   Berens SJ, 2005, INFECT IMMUN, V73, P7180, DOI 10.1128/IAI.73.11.7180-7189.2005.
   Bhoora R, 2010, VET PARASITOL, V168, P201, DOI 10.1016/j.vetpar.2009.11.011.
   Bock R, 2004, PARASITOLOGY, V129, pS247, DOI 10.1017/S0031182004005190.
   Bosman AM, 2010, J CLIN MICROBIOL, V48, P2703, DOI 10.1128/JCM.02266-09.
   Brayton KA, 2007, PLOS PATHOG, V3, P1401, DOI 10.1371/journal.ppat.0030148.
   Burns M, 2007, EUR FOOD RES TECHNOL, V226, P7, DOI {[}10.1007/s00217-006-0502-y, 10.1007/s00217-007-0683-z].
   Byaruhanga C, 2018, TICKS TICK-BORNE DIS, V9, P580, DOI 10.1016/j.ttbdis.2018.01.012.
   Calder JAM, 1996, J CLIN MICROBIOL, V34, P2748, DOI 10.1128/JCM.34.11.2748-2755.1996.
   CALLOW LL, 1979, J S AFR VET ASSOC, V50, P353.
   Carcy B, 2006, VET PARASITOL, V138, P33, DOI 10.1016/j.vetpar.2006.01.038.
   Chaisi ME, 2017, ONDERSTEPOORT J VET, V84, DOI 10.4102/ojvr.v84i1.1262.
   Choopa C., 2015, THESIS U PRETOR.
   Combrink MP, 2014, VET PARASITOL, V199, P144, DOI 10.1016/j.vetpar.2013.10.008.
   Cornell University, 2014, HEM REF INT ADV 2120.
   Darriba D, 2011, BIOINFORMATICS, V27, P1164, DOI 10.1093/bioinformatics/btr088.
   FAHRIMAL Y, 1992, J CLIN MICROBIOL, V30, P1374, DOI 10.1128/JCM.30.6.1374-1379.1992.
   FELSENSTEIN J, 1985, EVOLUTION, V39, P783, DOI 10.1111/j.1558-5646.1985.tb00420.x.
   Guindon S, 2010, SYST BIOL, V59, P307, DOI 10.1093/sysbio/syq010.
   Horale IG, 2010, ONDERSTEPOORT J VET, V77, P13, DOI 10.4102/ojvr.v77i1.3.
   Katoh K, 2013, MOL BIOL EVOL, V30, P772, DOI 10.1093/molbev/mst010.
   Kim C, 2007, AM J TROP MED HYG, V77, P837, DOI 10.4269/ajtmh.2007.77.837.
   Kumar S, 2016, MOL BIOL EVOL, V33, P1870, DOI {[}10.1093/molbev/msw054, 10.1093/molbev/msv279].
   LANDIS JR, 1977, BIOMETRICS, V33, P159, DOI 10.2307/2529310.
   Lefranc M, 2005, APPL ENVIRON MICROB, V71, P5935, DOI 10.1128/AEM.71.10.5935-5942.2005.
   Lobanov VA, 2018, PARASITE VECTOR, V11, DOI 10.1186/s13071-018-2751-6.
   López-García P, 2003, P NATL ACAD SCI USA, V100, P697, DOI 10.1073/pnas.0235779100.
   MAHONEY DF, 1972, AUST VET J, V48, P292, DOI 10.1111/j.1751-0813.1972.tb05160.x.
   Makgabo S.M., 2018, THESIS U PRETORIA.
   Martins TM, 2010, PARASITOLOGY, V137, P939, DOI 10.1017/S003118200999196X.
   Matos CA, 2020, REV BRAS PARASITOL V, V29, DOI {[}10.1590/S1984-29612020089, 10.1590/s1984-29612020089].
   Mendes NS, 2019, PARASITOL RES, V118, P2027, DOI 10.1007/s00436-019-06337-3.
   Molad T, 2014, VET PARASITOL, V205, P20, DOI 10.1016/j.vetpar.2014.07.016.
   Mtshali M. S., 2013, African Journal of Microbiology Research, V7, P646.
   Mtshali MS, 2013, BMC VET RES, V9, DOI 10.1186/1746-6148-9-154.
   Mtshali PS, 2014, J VET MED SCI, V76, P145, DOI 10.1292/jvms.13-0197.
   Nagano D, 2013, J VET MED SCI, V75, P1463, DOI 10.1292/jvms.13-0251.
   Nijhof AM, 2005, J CLIN MICROBIOL, V43, P5907, DOI 10.1128/JCM.43.12.5907-5911.2005.
   Nijhof AM, 2003, J CLIN MICROBIOL, V41, P2249, DOI 10.1128/JCM.41.5.2249-2254.2003.
   Niu QL, 2015, PARASITE VECTOR, V8, DOI 10.1186/s13071-015-1110-0.
   Nyoni-Phili S., 2017, THESIS U PRETORIA.
   Pfaffl MW, 2001, NUCLEIC ACIDS RES, V29, DOI 10.1093/nar/29.9.e45.
   Shkap V, 2005, VET PARASITOL, V129, P235, DOI 10.1016/j.vetpar.2005.01.013.
   SHKAP V, 1994, VET IMMUNOL IMMUNOP, V41, P367, DOI 10.1016/0165-2427(94)90108-2.
   Sibeko KP, 2008, VET PARASITOL, V155, P37, DOI 10.1016/j.vetpar.2008.03.033.
   Sivakumar T, 2013, INFECT GENET EVOL, V19, P134, DOI 10.1016/j.meegid.2013.07.001.
   Sserugga JN, 2003, AUST VET J, V81, P147, DOI 10.1111/j.1751-0813.2003.tb11077.x.
   Stoltsz H, 2020, TICKS TICK-BORNE DIS, V11, DOI 10.1016/j.ttbdis.2020.101415.
   Tembue AAM, 2011, PESQUI VET BRASIL, V31, P663, DOI 10.1590/S0100-736X2011000800005.
   Terkawi MA, 2011, VET PARASITOL, V182, P337, DOI 10.1016/j.vetpar.2011.05.047.
   Troskie PC, 2017, TICKS TICK-BORNE DIS, V8, P671, DOI 10.1016/j.ttbdis.2017.04.014.
   Vandesompele J, 2002, GENOME BIOL, V3, DOI 10.1186/gb-2002-3-7-research0034.
   Walker A.R., 2013, Bioscience Reports.
   Zintl A, 2005, PARASITE IMMUNOL, V27, P115, DOI 10.1111/j.1365-3024.2005.00748.x.},
Number-of-Cited-References = {56},
Times-Cited = {3},
Usage-Count-Last-180-days = {0},
Usage-Count-Since-2013 = {1},
Journal-ISO = {Ticks Tick-Borne Dis.},
Doc-Delivery-Number = {8A3NM},
Web-of-Science-Index = {Science Citation Index Expanded (SCI-EXPANDED)},
Unique-ID = {WOS:000916148400003},
OA = {hybrid},
DA = {2025-04-03},
}

@article{ WOS:000912209700001,
Author = {Bastos, Reginaldo G. and Laughery, Jacob M. and Ozubek, Sezayi and
   Alzan, Heba F. and Taus, Naomi S. and Ueti, Massaro W. and Suarez,
   Carlos E.},
Title = {Identification of novel immune correlates of protection against acute
   bovine babesiosis by superinfecting cattle with in vitro culture
   attenuated and virulent Babesia bovis strains},
Journal = {FRONTIERS IN IMMUNOLOGY},
Year = {2022},
Volume = {13},
Month = {NOV 18},
Abstract = {The apicomplexan tickborne parasites Babesia bovis and B. bigemina are
   the major causative agents of bovine babesiosis, a disease that
   negatively affects the cattle industry and food safety around the world.
   The absence of correlates of protection represents one major impediment
   for the development of effective and sustainable vaccines against bovine
   babesiosis. Herein we superinfected cattle with attenuated and virulent
   strains of B. bovis to investigate immune correlates of protection
   against acute bovine babesiosis. Three 6-month-old Holstein calves were
   infected intravenously (IV) with the in vitro culture attenuated
   Att-S74-T3Bo B. bovis strain (10(6) infected bovine red blood cells
   (iRBC)/calf) while three age-matched Holstein calves were inoculated IV
   with normal RBC as controls (10(6) RBC/calf). All Att-S74-T3Bo-infected
   calves showed a significant increase in temperature early after
   inoculation but recovered without treatment. Att-S74-T3Bo-infected
   calves also developed: (a) monocytosis, neutropenia, and CD4(+)
   lymphopenia in peripheral blood on days 3 to 7 post-inoculation; (b)
   significant levels of TNF alpha, CXCL10, IFN gamma, IL-4, and IL-10 in
   sera at day 6 after infection; and (c) IgM and IgG against B. bovis
   antigens, starting at days 10 and 30 post-inoculation, respectively. At
   46 days post-Att-S74-T3Bo inoculation, all experimental calves were
   infected IV with the homologous virulent B. bovis strain Vir-S74-T3Bo
   (10(7) iRBC/calf). All Att-S74-T3Bo-infected calves survived
   superinfection with Vir-S74-T3Bo without displaying signs of acute
   babesiosis. In contrast, control animals showed signs of acute disease,
   starting at day 10 post-Vir-S74-T3Bo infection, and two of them were
   humanely euthanized at days 13 and 14 after inoculation due to the
   severity of their symptoms. Also, control calves showed higher (P<0.05)
   parasite load in peripheral blood compared to animals previously exposed
   to Att-S74-T3Bo. No significant alterations in the profile of leukocytes
   and cytokines were observed in Att-S74-T3Bo-inoculated after
   Vir-S74-T3Bo infection. In conclusion, data demonstrate novel changes in
   the profile of blood immune cells and cytokine expression in peripheral
   blood that are associated with protection against acute bovine
   babesiosis. These identified immune correlates of protection may be
   useful for designing effective and sustainable vaccines against
   babesiosis in cattle.},
Publisher = {FRONTIERS MEDIA SA},
Address = {AVENUE DU TRIBUNAL FEDERAL 34, LAUSANNE, CH-1015, SWITZERLAND},
Type = {Article},
Language = {English},
Affiliation = {Bastos, RG; Suarez, CE (Corresponding Author), Washington State Univ, Coll Vet Med, Dept Vet Microbiol \& Pathol, Pullman, WA 99163 USA.
   Suarez, CE (Corresponding Author), USDA ARS, Anim Dis Res Unit, Pullman, WA 99164 USA.
   Bastos, Reginaldo G.; Laughery, Jacob M.; Alzan, Heba F.; Ueti, Massaro W.; Suarez, Carlos E., Washington State Univ, Coll Vet Med, Dept Vet Microbiol \& Pathol, Pullman, WA 99163 USA.
   Ozubek, Sezayi, Firat Univ, Fac Vet Med, Dept Parasitol, Elazig, Turkey.
   Alzan, Heba F., Natl Res Ctr, Vet Res Inst, Parasitol \& Anim Dis Dept, Giza, Egypt.
   Taus, Naomi S.; Ueti, Massaro W.; Suarez, Carlos E., USDA ARS, Anim Dis Res Unit, Pullman, WA 99164 USA.},
DOI = {10.3389/fimmu.2022.1045608},
Article-Number = {1045608},
ISSN = {1664-3224},
Keywords = {bovine babesiosis; Babesia bovis; vaccine; Babesia immunity; Babesia
   pathogenesis; Babesia immune correlates of protection},
Keywords-Plus = {STABLE EXPRESSION; CELL-POPULATIONS; TICK; AGE; RESISTANCE; MONOCYTES;
   INFECTION; MICROTI; CALVES; TRANSFECTION},
Research-Areas = {Immunology},
Web-of-Science-Categories  = {Immunology},
Author-Email = {reginaldo\_bastos@wsu.edu
   carlos.suarez@usda.gov},
Affiliations = {Washington State University; Firat University; Egyptian Knowledge Bank
   (EKB); National Research Centre (NRC); United States Department of
   Agriculture (USDA)},
ResearcherID-Numbers = {Alzan, Heba/JAX-3841-2023
   ÖZÜBEK, Sezayi/W-3890-2018},
Funding-Acknowledgement = {USDA National Institute of Food and Agriculture (NIFA)
   {[}2020-67015-31809, 2019-05375, 1022541]; International Development
   Research Center (IDRC) (Livestock Vaccine Innovation Fund) {[}108525];
   Canadian Government; Bill and Melinda Gates Foundation; United States
   Department of Agriculture (ARS-USDA) {[}CRIS 2090- 32000-040-00-D];
   Vinnova {[}2019-05375] Funding Source: Vinnova; Academy of Finland (AKA)
   {[}108525] Funding Source: Academy of Finland (AKA)},
Funding-Text = {We acknowledge financial support from the USDA National Institute of
   Food and Agriculture (NIFA) (Award Number: 2020-67015-31809; Proposal
   Number: 2019-05375, Accession Number: 1022541), the International
   Development Research Center (IDRC) (Livestock Vaccine Innovation Fund
   (Grant 108525), funded by the Canadian Government and the Bill and
   Melinda Gates Foundation), and the United States Department of
   Agriculture (ARS-USDA CRIS 2090- 32000-040-00-D).},
Cited-References = {Alvarez JA, 2020, FRONT VET SCI, V7, DOI 10.3389/fvets.2020.00364.
   Alzan HF, 2022, FRONT CELL INFECT MI, V12, DOI 10.3389/fcimb.2022.827347.
   Alzan HF, 2021, PARASITE VECTOR, V14, DOI 10.1186/s13071-021-04712-7.
   Alzan HF, 2016, PLOS ONE, V11, DOI 10.1371/journal.pone.0163791.
   Bastos RG, 2007, VET IMMUNOL IMMUNOP, V115, P334, DOI 10.1016/j.vetimm.2006.11.001.
   Bastos RG, 2019, INFECT IMMUN, V87, DOI 10.1128/IAI.00703-19.
   Bastos RG, 2013, PLOS ONE, V8, DOI 10.1371/journal.pone.0067765.
   Bastos RG, 2010, PARASITE VECTOR, V3, DOI 10.1186/1756-3305-3-111.
   Bastos RG, 2009, PARASITE VECTOR, V2, DOI 10.1186/1756-3305-2-57.
   Batiha GE, 2020, PLOS NEGLECT TROP D, V14, DOI 10.1371/journal.pntd.0008489.
   Bock R, 2004, PARASITOLOGY, V129, pS247, DOI 10.1017/S0031182004005190.
   Bock RE, 2001, AUST VET J, V79, P832, DOI 10.1111/j.1751-0813.2001.tb10931.x.
   BOCK RE, 1992, VET PARASITOL, V43, P45, DOI 10.1016/0304-4017(92)90047-D.
   Borggraefe I, 2006, INFECT IMMUN, V74, P3204, DOI 10.1128/IAI.01560-05.
   Brayton KA, 2007, PLOS PATHOG, V3, P1401, DOI 10.1371/journal.ppat.0030148.
   Brown WC, 2006, PARASITE IMMUNOL, V28, P315, DOI 10.1111/j.1365-3024.2006.00849.x.
   Brown WC, 1999, PARASITOL TODAY, V15, P275, DOI 10.1016/S0169-4758(99)01471-4.
   Brown WC, 2006, VET PARASITOL, V138, P75, DOI 10.1016/j.vetpar.2006.01.041.
   Chua CLL, 2013, TRENDS PARASITOL, V29, P26, DOI 10.1016/j.pt.2012.10.002.
   De Vos AJ, 2000, ANN NY ACAD SCI, V916, P540, DOI 10.1111/j.1749-6632.2000.tb05333.x.
   deCastro JJ, 1997, VET PARASITOL, V71, P77, DOI 10.1016/S0304-4017(97)00033-2.
   Djokic V, 2019, FRONT MICROBIOL, V10, DOI 10.3389/fmicb.2019.01596.
   Dobbs KR, 2020, IMMUNOL REV, V293, P8, DOI 10.1111/imr.12830.
   Edwards CL, 2015, EUR J IMMUNOL, V45, P130, DOI 10.1002/eji.201444824.
   ERP EE, 1978, AM J TROP MED HYG, V27, P1061, DOI 10.4269/ajtmh.1978.27.1061.
   Fry LM, 2016, PLOS ONE, V11, DOI 10.1371/journal.pone.0156004.
   George JE, 2004, PARASITOLOGY, V129, pS353, DOI 10.1017/S0031182003004682.
   Goff WL, 2010, VET IMMUNOL IMMUNOP, V138, P1, DOI 10.1016/j.vetimm.2010.07.006.
   Goff WL, 1998, ANN NY ACAD SCI, V849, P161, DOI 10.1111/j.1749-6632.1998.tb11046.x.
   Goff WL, 2003, PARASITE IMMUNOL, V25, P185, DOI 10.1046/j.1365-3024.2003.00625.x.
   Goff WL, 2003, CLIN DIAGN LAB IMMUN, V10, P38, DOI 10.1128/CDLI.10.1.38-43.2003.
   Goff WL, 2002, ANN NY ACAD SCI, V969, P164, DOI 10.1111/j.1749-6632.2002.tb04371.x.
   He L, 2021, PARASITE VECTOR, V14, DOI 10.1186/s13071-021-04948-3.
   Hidalgo-Ruiz M, 2018, PARASITE VECTOR, V11, DOI 10.1186/s13071-018-3164-2.
   HINES SA, 1992, MOL BIOCHEM PARASIT, V55, P85, DOI 10.1016/0166-6851(92)90129-8.
   Howell JM, 2007, J CLIN MICROBIOL, V45, P3155, DOI 10.1128/JCM.00766-07.
   Hu SS, 2017, MOL IMMUNOL, V88, P174, DOI 10.1016/j.molimm.2017.06.020.
   Hussein HE, 2017, PLOS NEGLECT TROP D, V11, DOI 10.1371/journal.pntd.0005965.
   Johnson WC, 2022, PATHOGENS, V11, DOI 10.3390/pathogens11060623.
   KUTTLER KL, 1986, VET PARASITOL, V21, P107, DOI 10.1016/0304-4017(86)90151-2.
   LEVY MG, 1982, INFECT IMMUN, V37, P1127, DOI 10.1128/IAI.37.3.1127-1131.1982.
   Li Y, 2012, INFECT IMMUN, V80, P311, DOI 10.1128/IAI.05900-11.
   Madison-Antenucci S, 2020, CLIN MICROBIOL REV, V33, DOI 10.1128/CMR.00083-18.
   Mahoney D. F., 1986, The ruminant immune system in health and disease., P539.
   Mazuz ML, 2021, PATHOGENS, V10, DOI 10.3390/pathogens10020135.
   Oldiges DP, 2016, PLOS NEGLECT TROP D, V10, DOI 10.1371/journal.pntd.0005152.
   Ozubek S, 2020, PATHOGENS, V9, DOI 10.3390/pathogens9121041.
   Rathinasamy V, 2019, TRENDS PARASITOL, V35, P622, DOI 10.1016/j.pt.2019.06.002.
   Rauf U, 2020, PATHOGENS, V9, DOI 10.3390/pathogens9110936.
   Rocha BC, 2015, CELL REP, V13, P2829, DOI 10.1016/j.celrep.2015.11.055.
   Rojas-Martínez C, 2018, PARASITOL INT, V67, P190, DOI 10.1016/j.parint.2017.11.004.
   Sachman-Ruiz B, 2021, PATHOGENS, V10, DOI 10.3390/pathogens10030318.
   Schneider DA, 2011, PARASITE IMMUNOL, V33, P34, DOI 10.1111/j.1365-3024.2010.01249.x.
   Schnittger L, 2012, INFECT GENET EVOL, V12, P1788, DOI 10.1016/j.meegid.2012.07.004.
   Silva MG, 2020, PARASITE VECTOR, V13, DOI 10.1186/s13071-020-04487-3.
   Skariah S, 2017, J IMMUNOL, V199, P633, DOI 10.4049/jimmunol.1601193.
   Sondgeroth KS, 2014, INFECT IMMUN, V82, P4426, DOI 10.1128/IAI.02126-14.
   Sondgeroth KS, 2013, PARASITE VECTOR, V6, DOI 10.1186/1756-3305-6-181.
   Suarez CE, 2008, EXP PARASITOL, V118, P498, DOI 10.1016/j.exppara.2007.10.013.
   Suarez CE, 2019, INT J PARASITOL, V49, P183, DOI 10.1016/j.ijpara.2018.11.002.
   Suarez CE, 2011, PARASITOLOGY, V138, P809, DOI 10.1017/S0031182011000321.
   Suarez CE, 2010, VET PARASITOL, V167, P205, DOI 10.1016/j.vetpar.2009.09.022.
   Suarez CE, 2009, INT J PARASITOL, V39, P289, DOI 10.1016/j.ijpara.2008.08.006.
   Taus NS, 2021, PATHOGENS, V10, DOI 10.3390/pathogens10121598.
   TRUEMAN KF, 1978, AUST VET J, V54, P301, DOI 10.1111/j.1751-0813.1978.tb02465.x.
   Ueti MW, 2020, DATA BRIEF, V33, DOI 10.1016/j.dib.2020.106533.
   Ueti MW, 2021, INT J PARASITOL, V51, P123, DOI 10.1016/j.ijpara.2020.08.006.
   Zintl A, 2005, PARASITE IMMUNOL, V27, P115, DOI 10.1111/j.1365-3024.2005.00748.x.},
Number-of-Cited-References = {68},
Times-Cited = {14},
Usage-Count-Last-180-days = {0},
Usage-Count-Since-2013 = {3},
Journal-ISO = {Front. Immunol.},
Doc-Delivery-Number = {7U5YP},
Web-of-Science-Index = {Science Citation Index Expanded (SCI-EXPANDED)},
Unique-ID = {WOS:000912209700001},
OA = {gold, Green Published},
DA = {2025-04-03},
}

@article{ WOS:000883789900002,
Author = {Cuy-Chaparro, Laura and Alejandra Ricaurte-Contreras, Laura and David
   Bohorquez, Michel and Arevalo-Pinzon, Gabriela and Barreto-Santamaria,
   Adriana and Pabon, Laura and Reyes, Cesar and Andres Moreno-Perez,
   Darwin and Alfonso Patarroyo, Manuel},
Title = {Identification of Babesia bovis MSA-1 functionally constraint
   regions capable of binding to bovine erythrocytes},
Journal = {VETERINARY PARASITOLOGY},
Year = {2022},
Volume = {312},
Month = {DEC},
Abstract = {Merozoite surface antigen-1 is a glycoprotein expressed by Babesia bovis
   and is considered a vaccine candidate given that antibodies against it
   are able to partially block in vitro invasion of bovine erythrocytes.
   Despite this, no study to date has confirmed the target cell binding
   properties of the full MSA-1 or its fragments. This research has thus
   been focused on identifying protein regions playing a role in
   erythrocyte attachment, based on genetic diversity and natural selection
   analysis. Two regions under functional constraint (nucleotides 134-428
   and 464-629) having a preponderance of negatively-selected signals were
   identified in silico. Three non-overlapping peptides derived from
   functionally constraint regions (42422 (39PEGSFYDDMSKFYGAVGSFD58), 42424
   (91NALIKNNPMIRPDLFNATIV110) and 42426 (150TDIVEEDREKAVEYFKKHVY169)) were
   able to specifically bind to a sialoglycoprotein located on the bovine
   erythrocyte surface as confirmed by sensitive and specific peptide -cell
   interaction competition assays using both enzymatically treated and
   untreated red blood cells. Interestingly, it was predicted that peptides
   42422 and 42426 have a helical structure and conserved motifs in all
   strain/ isolates. These findings provide evidence, for the first time,
   related to B. bovis MSA-1 short regions used by the parasite in
   erythrocyte binding which could be predicted using natural selection
   analysis. Future work focused on evaluating these peptides' antigenic
   ability during natural infection, and their ability to induce protection
   in immunisation assays are needed to confirm their usefulness as
   synthetic vaccine candidates.},
Publisher = {ELSEVIER},
Address = {RADARWEG 29, 1043 NX AMSTERDAM, NETHERLANDS},
Type = {Article},
Language = {English},
Affiliation = {Patarroyo, MA (Corresponding Author), Fdn Inst Inmunol Colombia FIDIC, Mol Biol \& Immunol Dept, Carrera 50 26-20, Bogota 111321, DC, Colombia.
   Moreno-Pérez, DA (Corresponding Author), Univ Ciencias Aplicadas \& Ambientales UDCA, Anim Sci Fac, Calle 222 55-37, Bogota 111166, DC, Colombia.
   Cuy-Chaparro, Laura; Alejandra Ricaurte-Contreras, Laura; David Bohorquez, Michel; Alfonso Patarroyo, Manuel, Fdn Inst Inmunol Colombia FIDIC, Mol Biol \& Immunol Dept, Carrera 50 26-20, Bogota 111321, DC, Colombia.
   Cuy-Chaparro, Laura, Univ Nacl Colombia, PhD Programme Biotechnol, Carrera 45 26-85, Bogota 111321, DC, Colombia.
   Arevalo-Pinzon, Gabriela; Barreto-Santamaria, Adriana, Fdn Inst Inmunol Colombia FIDIC, Receptor Ligand Dept, Carrera 50 26-20, Bogota 111321, DC, Colombia.
   Pabon, Laura, Fdn Inst Inmunol Colombia FIDIC, Chem Dept, Carrera 50 26-20, Bogota 111321, DC, Colombia.
   Reyes, Cesar, Fdn Inst Inmunol Colombia FIDIC, Struct Anal Dept, Carrera 50 26-20, Bogota 111321, DC, Colombia.
   Andres Moreno-Perez, Darwin, Univ Ciencias Aplicadas \& Ambientales UDCA, Anim Sci Fac, Calle 222 55-37, Bogota 111166, DC, Colombia.
   Alfonso Patarroyo, Manuel, Univ Nacl Colombia, Fac Med, Microbiol Dept, Carrera 45 26-85, Bogota 111321, DC, Colombia.},
DOI = {10.1016/j.vetpar.2022.109834},
EarlyAccessDate = {NOV 2022},
Article-Number = {109834},
ISSN = {0304-4017},
EISSN = {1873-2550},
Keywords = {Babesia bovis; Parasite adhesion; Bovine erythrocyte; MSA-1; High
   activity binding peptides; Synthetic vaccine},
Keywords-Plus = {MEROZOITE SURFACE-ANTIGENS; B-CELL EPITOPES; RHIPICEPHALUS BOOPHILUS
   MICROPLUS; GENETIC DIVERSITY; SURFACE-ANTIGEN-2 PROTEINS; STRUCTURE
   PREDICTION; MULTIPLE ALIGNMENT; ACARI IXODIDAE; ANALYSIS TOOLS;
   ANTIBODIES},
Research-Areas = {Parasitology; Veterinary Sciences},
Web-of-Science-Categories  = {Parasitology; Veterinary Sciences},
Author-Email = {lauracuy@outlook.com
   lricaurte@unaf.edu.co
   mdbohonqueza@unal.edu.co
   gabarpi@gmail.com
   adrianasantamaria10@gmail.com
   mlpabona@gmail.com
   cmreyessa@unal.edu.co
   darmoreno@udea.edu.co
   mapatarr.fidic@gmail.com},
Affiliations = {Universidad Nacional de Colombia; Universidad Nacional de Colombia},
ResearcherID-Numbers = {AREVALO PINZON, GABRIELA/ITT-5729-2023
   Bohorquez, Michel David/ABF-7217-2021
   Patarroyo, Manuel-Alfonso/I-8046-2016
   Arevalo-Pinzon, Gabriela/L-8581-2016
   Moreno-Perez, Darwin Andres/L-8583-2016},
ORCID-Numbers = {Barreto-Santamaria, Adriana/0000-0003-3485-6934
   Patarroyo, Manuel-Alfonso/0000-0002-4751-2500
   Bohorquez Abreo, Michel David/0000-0002-4222-7639
   Arevalo-Pinzon, Gabriela/0000-0002-5331-5693
   Moreno-Perez, Darwin Andres/0000-0003-0101-5223},
Funding-Acknowledgement = {Fundacion Instituto de Inmunologia de Colombia (FIDIC); Universidad de
   Ciencias Aplicadas y Ambientales (U.D.C.A) {[}531]},
Funding-Text = {This research was funded by Fundacion Instituto de Inmunologia de
   Colombia (FIDIC) and the Universidad de Ciencias Aplicadas y
   Ambi-entales (U.D.C.A) (Registration number 531).},
Cited-References = {Abascal F, 2010, NUCLEIC ACIDS RES, V38, pW7, DOI 10.1093/nar/gkq291.
   Altangerel K, 2012, VET PARASITOL, V184, P309, DOI 10.1016/j.vetpar.2011.09.021.
   Amos B, 2022, NUCLEIC ACIDS RES, V50, pD898, DOI 10.1093/nar/gkab929.
   Andreotti R, 2011, REV BRAS PARASITOL V, V20, P127, DOI 10.1590/S1984-29612011000200007.
   Alvarez JA, 2010, TRANSBOUND EMERG DIS, V57, P87, DOI 10.1111/j.1865-1682.2010.01117.x.
   Berens SJ, 2005, INFECT IMMUN, V73, P7180, DOI 10.1128/IAI.73.11.7180-7189.2005.
   Bock R, 2004, PARASITOLOGY, V129, pS247, DOI 10.1017/S0031182004005190.
   Borgonio V, 2008, ANN NY ACAD SCI, V1149, P145, DOI 10.1196/annals.1428.035.
   Carcy B, 2006, VET PARASITOL, V138, P33, DOI 10.1016/j.vetpar.2006.01.038.
   Chauvin A, 2009, VET RES, V40, DOI 10.1051/vetres/2009020.
   Cole C, 2008, NUCLEIC ACIDS RES, V36, pW197, DOI 10.1093/nar/gkn238.
   Cursino-Santos JR, 2014, TRANSFUSION, V54, P982, DOI 10.1111/trf.12388.
   Cuy-Chaparro L, 2021, INT J MOL SCI, V22, DOI 10.3390/ijms22020714.
   De Vos AJ, 2000, ANN NY ACAD SCI, V916, P540, DOI 10.1111/j.1749-6632.2000.tb05333.x.
   de Waal DT, 2006, VET PARASITOL, V138, P88, DOI 10.1016/j.vetpar.2006.01.042.
   Delport W, 2010, BIOINFORMATICS, V26, P2455, DOI 10.1093/bioinformatics/btq429.
   Dominguez M, 2010, VET PARASITOL, V167, P216, DOI 10.1016/j.vetpar.2009.09.023.
   Egea R, 2008, NUCLEIC ACIDS RES, V36, pW157, DOI 10.1093/nar/gkn337.
   Patarroyo ME, 2011, CHEM REV, V111, P3459, DOI 10.1021/cr100223m.
   Faza AP, 2013, EXP PARASITOL, V134, P519, DOI 10.1016/j.exppara.2013.04.006.
   Florin-Christensen M, 2002, INFECT IMMUN, V70, P3566, DOI 10.1128/IAI.70.7.3566-3575.2002.
   Florin-Christensen M, 2014, PARASITOLOGY, V141, P1563, DOI 10.1017/S0031182014000961.
   Gaffar FR, 2003, INT J PARASITOL, V33, P1595, DOI 10.1016/S0020-7519(03)00254-6.
   GOFF WL, 1988, INFECT IMMUN, V56, P2363, DOI 10.1128/IAI.56.9.2363-2368.1988.
   Gray JS, 2006, INT J MED MICROBIOL, V296, P131, DOI 10.1016/j.ijmm.2006.01.029.
   HINES SA, 1989, MOL BIOCHEM PARASIT, V37, P1, DOI 10.1016/0166-6851(89)90096-0.
   HINES SA, 1992, MOL BIOCHEM PARASIT, V55, P85, DOI 10.1016/0166-6851(92)90129-8.
   HINES SA, 1995, INFECT IMMUN, V63, P349, DOI 10.1128/IAI.63.1.349-352.1995.
   Hope M, 2005, PARASITE IMMUNOL, V27, P439, DOI 10.1111/j.1365-3024.2005.00795.x.
   HOUGHTEN RA, 1985, P NATL ACAD SCI USA, V82, P5131, DOI 10.1073/pnas.82.15.5131.
   Jacob SS, 2020, VET PARASITOL, V283, DOI 10.1016/j.vetpar.2020.109136.
   Jespersen MC, 2017, NUCLEIC ACIDS RES, V45, pW24, DOI 10.1093/nar/gkx346.
   Källberg M, 2014, METHODS MOL BIOL, V1137, P17, DOI 10.1007/978-1-4939-0366-5\_2.
   Kumar S, 2018, MOL BIOL EVOL, V35, P1547, DOI 10.1093/molbev/msy096.
   LeRoith T, 2005, INFECT IMMUN, V73, P5388, DOI 10.1128/IAI.73.9.5388-5394.2005.
   Lobo CA, 2005, INFECT IMMUN, V73, P649, DOI 10.1128/IAI.73.1.649-651.2005.
   Lollier V, 2011, MOL IMMUNOL, V48, P577, DOI 10.1016/j.molimm.2010.10.011.
   LONG MY, 1993, SCIENCE, V260, P91, DOI 10.1126/science.7682012.
   Madeira F, 2019, NUCLEIC ACIDS RES, V47, pW636, DOI 10.1093/nar/gkz268.
   Molad T, 2014, VET PARASITOL, V205, P20, DOI 10.1016/j.vetpar.2014.07.016.
   Montgomerie S, 2008, NUCLEIC ACIDS RES, V36, pW202, DOI 10.1093/nar/gkn255.
   Mosqueda J, 2012, CURR MED CHEM, V19, P1504, DOI 10.2174/092986712799828355.
   Mosqueda J, 2002, INFECT IMMUN, V70, P6448, DOI 10.1128/IAI.70.11.6448-6455.2002.
   Mosqueda J, 2002, INFECT IMMUN, V70, P1599, DOI 10.1128/IAI.70.3.1599-1603.2002.
   Murrell B, 2013, MOL BIOL EVOL, V30, P1196, DOI 10.1093/molbev/mst030.
   Murrell B, 2012, PLOS GENET, V8, DOI 10.1371/journal.pgen.1002764.
   Nagano D, 2013, J VET MED SCI, V75, P1463, DOI 10.1292/jvms.13-0251.
   Nie Z, 2020, PARASITOL RES, V119, P3639, DOI 10.1007/s00436-020-06877-z.
   OIE, 2022, BOV BAB.
   Patarroyo MA, 2020, EXPERT REV VACCINES, V19, P195, DOI 10.1080/14760584.2020.1733421.
   Pei JM, 2008, NUCLEIC ACIDS RES, V36, P2295, DOI 10.1093/nar/gkn072.
   Pond SLK, 2005, MOL BIOL EVOL, V22, P1208, DOI 10.1093/molbev/msi105.
   REDUKER DW, 1989, MOL BIOCHEM PARASIT, V35, P239, DOI 10.1016/0166-6851(89)90210-7.
   Rost B, 2004, NUCLEIC ACIDS RES, V32, pW321, DOI 10.1093/nar/gkh377.
   Sievers F, 2021, METHODS MOL BIOL, V2231, P3, DOI 10.1007/978-1-0716-1036-7\_1.
   Simking P, 2013, VET PARASITOL, V197, P642, DOI 10.1016/j.vetpar.2013.07.015.
   Sivakumar T, 2013, INFECT GENET EVOL, V19, P134, DOI 10.1016/j.meegid.2013.07.001.
   Higa LDS, 2016, REV BRAS PARASITOL V, V25, P163, DOI 10.1590/S1984-29612016026.
   Suarez CE, 2019, INT J PARASITOL, V49, P183, DOI 10.1016/j.ijpara.2018.11.002.
   Suarez CE, 2011, VET PARASITOL, V180, P109, DOI 10.1016/j.vetpar.2011.05.032.
   Suarez CE, 2000, INFECT IMMUN, V68, P6865, DOI 10.1128/IAI.68.12.6865-6870.2000.
   Takabatake N, 2007, J VET MED SCI, V69, P999, DOI 10.1292/jvms.69.999.
   Tattiyapong M, 2014, PARASITOL INT, V63, P57, DOI 10.1016/j.parint.2013.09.003.
   Vial HJ, 2006, VET PARASITOL, V138, P147, DOI 10.1016/j.vetpar.2006.01.048.
   Wilkowsky SE, 2003, MOL BIOCHEM PARASIT, V127, P133, DOI 10.1016/S0166-6851(02)00329-8.
   Yokoyama N, 2006, VET PARASITOL, V138, P22, DOI 10.1016/j.vetpar.2006.01.037.
   Yusuf J., 2017, AUSTIN J VET SCI ANI, V4, P1035.
   Zimmermann L, 2018, J MOL BIOL, V430, P2237, DOI 10.1016/j.jmb.2017.12.007.},
Number-of-Cited-References = {68},
Times-Cited = {4},
Usage-Count-Last-180-days = {2},
Usage-Count-Since-2013 = {3},
Journal-ISO = {Vet. Parasitol.},
Doc-Delivery-Number = {6F0WB},
Web-of-Science-Index = {Science Citation Index Expanded (SCI-EXPANDED)},
Unique-ID = {WOS:000883789900002},
DA = {2025-04-03},
}

@article{ WOS:000883494100001,
Author = {Masterson, Hayley E. and Taus, Naomi S. and Johnson, Wendell C. and
   Kappmeyer, Lowell and Capelli-Peixoto, Janaina and Hussein, Hala E. and
   Mousel, Michelle R. and Hernandez-Silva, Diego J. and Laughery, Jacob M.
   and Mosqueda, Juan and Ueti, Massaro W.},
Title = {Thrombospondin-Related Anonymous Protein (TRAP) Family Expression by
   Babesia bovis Life Stages within the Mammalian Host and Tick
   Vector},
Journal = {MICROORGANISMS},
Year = {2022},
Volume = {10},
Number = {11},
Month = {NOV},
Abstract = {The tick-transmitted disease bovine babesiosis causes significant
   economic losses in many countries around the world. Current control
   methods include modified live-attenuated vaccines that have limited
   efficacy. Recombinant proteins could provide effective, safe, and
   low-cost alternative vaccines. We compared the expression of the Babesia
   bovis thrombospondin-related anonymous protein (TRAP) family from
   parasites in bovine blood, in vitro induced sexual stages, and kinetes
   from tick hemolymph. Quantitative PCR showed that in blood and sexual
   stages, TRAP3 was highly transcribed as compared to the other TRAPs. In
   contrast, the TRAP1 gene was highly transcribed in kinetes as compared
   to the other TRAPs. Fixed immunofluorescence assays showed that TRAP2,
   3, and 4 proteins were expressed by both blood and sexual stages.
   Conversely, TRAP1 protein, undetected on blood and induced sexual
   stages, was the only family member expressed by kinetes. Live IFA
   revealed that TRAP2, 3, and 4 proteins were expressed on the surface of
   both B. bovis blood and sexual stages. Modeling of B. bovis TRAP1 and
   TRAP4 tertiary structure demonstrated both proteins folded the
   metal-ion-dependent adhesion site (MIDAS) domain structure of Plasmodium
   TRAP. In conclusion, TRAP proteins may serve as potential vaccine
   targets to prevent infection of bovine and ticks with B. bovis essential
   for controlling the spread of bovine babesiosis.},
Publisher = {MDPI},
Address = {ST ALBAN-ANLAGE 66, CH-4052 BASEL, SWITZERLAND},
Type = {Article},
Language = {English},
Affiliation = {Ueti, MW (Corresponding Author), Washington State Univ, Dept Vet Microbiol \& Pathol, Program Vector Borne Dis, Pullman, WA 99164 USA.
   Ueti, MW (Corresponding Author), ARS, Anim Dis Res Unit, USDA, Pullman, WA 99164 USA.
   Masterson, Hayley E.; Capelli-Peixoto, Janaina; Hussein, Hala E.; Laughery, Jacob M.; Ueti, Massaro W., Washington State Univ, Dept Vet Microbiol \& Pathol, Program Vector Borne Dis, Pullman, WA 99164 USA.
   Taus, Naomi S.; Johnson, Wendell C.; Kappmeyer, Lowell; Mousel, Michelle R.; Ueti, Massaro W., ARS, Anim Dis Res Unit, USDA, Pullman, WA 99164 USA.
   Hernandez-Silva, Diego J.; Mosqueda, Juan, Univ Autonoma Queretaro, Fac Ciencias Nat, Immunol \& Vaccines Lab, Queretaro 76230, Mexico.},
DOI = {10.3390/microorganisms10112173},
Article-Number = {2173},
EISSN = {2076-2607},
Keywords = {Babesia; infection; TRAP; ticks; transmission; cattle},
Keywords-Plus = {RHOPTRY-ASSOCIATED PROTEIN-1; BOOPHILUS-MICROPLUS; IN-VITRO; ATTACHMENT;
   ANTIBODIES; VACCINES},
Research-Areas = {Microbiology},
Web-of-Science-Categories  = {Microbiology},
Author-Email = {massaro.ueti@usda.gov},
Affiliations = {Washington State University; United States Department of Agriculture
   (USDA); Universidad Autonoma de Queretaro},
ResearcherID-Numbers = {Kappmeyer, Lowell/AAF-2115-2020
   },
ORCID-Numbers = {Kappmeyer, Lowell/0000-0002-4081-4995
   Elsayed, Hala/0000-0003-1912-2377
   Mosqueda, Juan/0000-0001-8892-6390
   Ueti, Massaro/0000-0002-2680-6091
   Peixoto, Janaina/0000-0001-8571-5870},
Funding-Acknowledgement = {U.S. Department of Agriculture-Agricultural Research Service
   {[}2090-32000-040-000-D]; U.S. Department of Agriculture-Agricultural
   Research Service Offshore fund},
Funding-Text = {This work was supported by the U.S. Department of
   Agriculture-Agricultural Research Service (Project
   \#2090-32000-040-000-D), and The U.S. Department of
   Agriculture-Agricultural Research Service Offshore fund.},
Cited-References = {Alzan HF, 2016, PLOS NEGLECT TROP D, V10, DOI 10.1371/journal.pntd.0004983.
   Baker RP, 2006, PLOS PATHOG, V2, P922, DOI 10.1371/journal.ppat.0020113.
   Beugnet F, 2015, REV SCI TECH OIE, V34, P627, DOI 10.20506/rst.34.2.2385.
   Bock R, 2004, PARASITOLOGY, V129, pS247, DOI 10.1017/S0031182004005190.
   Bohaliga GAR, 2019, PARASITE VECTOR, V12, DOI 10.1186/s13071-019-3531-7.
   Chenet SM, 2008, MALARIA J, V7, DOI 10.1186/1475-2875-7-93.
   de Waal DT, 2006, VET PARASITOL, V138, P88, DOI 10.1016/j.vetpar.2006.01.042.
   Ellefsen S, 2010, PHYSIOL GENOMICS, V42, P1, DOI 10.1152/physiolgenomics.00196.2009.
   Florin-Christensen M, 2014, PARASITOLOGY, V141, P1563, DOI 10.1017/S0031182014000961.
   Florin-Christensen M, 2009, FRONT BIOSCI-LANDMRK, V14, P3064, DOI 10.2741/3435.
   Gaffar FR, 2004, MOL BIOCHEM PARASIT, V136, P25, DOI 10.1016/j.molbiopara.2004.02.006.
   George JE, 2000, ANN NY ACAD SCI, V916, P583, DOI 10.1111/j.1749-6632.2000.tb05340.x.
   Gilbert L, 2021, ANNU REV ENTOMOL, V66, P373, DOI 10.1146/annurev-ento-052720-094533.
   Goff WL, 2003, CLIN DIAGN LAB IMMUN, V10, P38, DOI 10.1128/CDLI.10.1.38-43.2003.
   Guerrero FD, 2012, REV BRAS PARASITOL V, V21, P1, DOI 10.1590/S1984-29612012000100002.
   Howell JM, 2007, J CLIN MICROBIOL, V45, P426, DOI 10.1128/JCM.01757-06.
   Hussein HE, 2017, PLOS NEGLECT TROP D, V11, DOI 10.1371/journal.pntd.0005965.
   Ortiz JMJ, 2019, TICKS TICK-BORNE DIS, V10, DOI 10.1016/j.ttbdis.2019.101270.
   Johnson WC, 2017, J PROTEOME RES, V16, P1327, DOI 10.1021/acs.jproteome.6b00947.
   Jongejan F, 2004, PARASITOLOGY, V129, pS3, DOI 10.1017/S0031182004005967.
   Kumar H, 2019, PLOS PATHOG, V15, DOI 10.1371/journal.ppat.1007943.
   Laughery JM, 2014, PLOS ONE, V9, DOI 10.1371/journal.pone.0097890.
   LEVY MG, 1980, SCIENCE, V207, P1218, DOI 10.1126/science.7355284.
   Liu YJ, 2008, GENE DEV, V22, P1051, DOI 10.1101/gad.1656508.
   Lu CF, 2020, PLOS ONE, V15, DOI 10.1371/journal.pone.0216260.
   Montenegro VN, 2020, PARASITE VECTOR, V13, DOI 10.1186/s13071-020-04469-5.
   Morahan BJ, 2009, TRENDS PARASITOL, V25, P77, DOI 10.1016/j.pt.2008.11.004.
   Mosqueda J, 2004, INT J PARASITOL, V34, P1229, DOI 10.1016/j.ijpara.2004.07.003.
   Mosqueda J, 2012, CURR MED CHEM, V19, P1504, DOI 10.2174/092986712799828355.
   Mosqueda J, 2002, INFECT IMMUN, V70, P1599, DOI 10.1128/IAI.70.3.1599-1603.2002.
   Paoletta MS, 2022, FRONT CELL INFECT MI, V12, DOI 10.3389/fcimb.2022.831592.
   Rojas-Martínez C, 2018, PARASITOL INT, V67, P190, DOI 10.1016/j.parint.2017.11.004.
   Song GJ, 2012, P NATL ACAD SCI USA, V109, P21420, DOI 10.1073/pnas.1218581109.
   Suarez CE, 2011, VET PARASITOL, V180, P109, DOI 10.1016/j.vetpar.2011.05.032.
   Terkawi MA, 2013, PLOS ONE, V8, DOI 10.1371/journal.pone.0083305.
   Terkawi MA, 2011, CLIN VACCINE IMMUNOL, V18, P337, DOI 10.1128/CVI.00388-10.
   Tiono AB, 2018, PLOS ONE, V13, DOI 10.1371/journal.pone.0208328.
   Ueti MW, 2020, DATA BRIEF, V33, DOI 10.1016/j.dib.2020.106533.
   Ueti MW, 2021, INT J PARASITOL, V51, P123, DOI 10.1016/j.ijpara.2020.08.006.
   Zhan XY, 2019, PARASITE VECTOR, V12, DOI 10.1186/s13071-019-3457-0.},
Number-of-Cited-References = {40},
Times-Cited = {2},
Usage-Count-Last-180-days = {1},
Usage-Count-Since-2013 = {2},
Journal-ISO = {Microorganisms},
Doc-Delivery-Number = {6E6NI},
Web-of-Science-Index = {Science Citation Index Expanded (SCI-EXPANDED)},
Unique-ID = {WOS:000883494100001},
OA = {gold, Green Published},
DA = {2025-04-03},
}

@article{ WOS:000838215600001,
Author = {Forouharmehr, Ali and Nazifi, Narges and Mousavi, Seyyed Mojtaba and
   Jaydari, Amin},
Title = {Designing an efficient epitope-based vaccine conjugated with a molecular
   adjuvant against Bovine Babesiosis: A computational study},
Journal = {PROCESS BIOCHEMISTRY},
Year = {2022},
Volume = {121},
Pages = {170-177},
Month = {OCT},
Abstract = {The current study was designed to introduce an efficient epitope-based
   vaccine against bovine babesiosis. Four immunogenic proteins of the
   Babesia. bovis including Trap, msa, bov57 and 12D3 were selected from
   VIOLION database, then the proteins were used for prediction of B cell
   and T cell epitopes. The predicted epitopes along with HBHA protein as a
   molecular adjuvant were used to design an epitope-based vaccine.
   Antigenicity, aller-genicity, physicochemical features, secondary
   structure and tertiary structure of the designed vaccine were evaluated
   by VaxiJen, AllerTOP, ProtParam, SOPMA and I-TASSER servers,
   respectively. A molecular docking strategy was conducted by ClusPro
   server to investigate interaction between the designed vaccine and
   TLR/MD-2. Intermolecular hydrogen bonds of the interaction were assessed
   by the LigPlot server and the stability of the protein-protein complex
   was evaluated by iMODs server. The results revealed that the designed
   vaccine was an antigen, non-allergen and stable protein with a molecular
   weight of 32 kDa which could stably bind to TLR/MD-2 through its HBHA
   domain. The results showed that the DNA sequence of the vaccine could be
   suitably cloned in the pET21a (+) vector. According to the results, the
   designed vaccine can be introduced as a proper candidate to prevent
   bovine babesiosis.},
Publisher = {ELSEVIER SCI LTD},
Address = {THE BOULEVARD, LANGFORD LANE, KIDLINGTON, OXFORD OX5 1GB, OXON, ENGLAND},
Type = {Article},
Language = {English},
Affiliation = {Forouharmehr, A (Corresponding Author), Lorestan Univ, Fac Agr, Dept Anim Sci, Khorramabad, Iran.
   Forouharmehr, Ali; Mousavi, Seyyed Mojtaba, Lorestan Univ, Fac Agr, Dept Anim Sci, Khorramabad, Iran.
   Nazifi, Narges; Jaydari, Amin, Lorestan Univ, Fac Vet Med, Dept Pathobiol, Khorramabad, Iran.},
DOI = {10.1016/j.procbio.2022.06.016},
EarlyAccessDate = {JUL 2022},
ISSN = {1359-5113},
EISSN = {1873-3298},
Keywords = {Epitope-based vaccine; Babesiosis; Immunoinformatics; Immunogenic
   protein},
Keywords-Plus = {IDENTIFICATION; CATTLE; IMMUNOGENICITY; RESISTANCE; BIGEMINA},
Research-Areas = {Biochemistry \& Molecular Biology; Biotechnology \& Applied
   Microbiology; Engineering},
Web-of-Science-Categories  = {Biochemistry \& Molecular Biology; Biotechnology \& Applied
   Microbiology; Engineering, Chemical},
Author-Email = {forouharmehr.a@lu.ac.ir
   narges.nazifi@gmail.com
   mousavi.sym@lu.ac.ir
   Jaydari.a@lu.ac.ir},
Affiliations = {Lorestan University; Lorestan University},
ResearcherID-Numbers = {nazifi, narges/AAX-2718-2020
   Forouharmehr, Ali/AAA-6570-2022
   },
ORCID-Numbers = {nazifi, narges/0000-0002-2508-7590},
Cited-References = {Abdela N, 2018, ACTA TROP, V177, P9, DOI 10.1016/j.actatropica.2017.09.010.
   Arumugam S, 2021, SCI REP-UK, V11, DOI 10.1038/s41598-021-94488-8.
   Battsetseg B, 2018, VET PARASITOL REG ST, V13, P85, DOI 10.1016/j.vprsr.2018.04.003.
   Chang KY, 2013, PLOS ONE, V8, DOI 10.1371/journal.pone.0070166.
   Constable P., 2017, VET MED TXB DIS CATT.
   De Vos AJ, 2000, ANN NY ACAD SCI, V916, P540, DOI 10.1111/j.1749-6632.2000.tb05333.x.
   El-Ashker M, 2015, VET PARASITOL, V207, P329, DOI 10.1016/j.vetpar.2014.12.025.
   Florin-Christensen M, 2014, PARASITOLOGY, V141, P1563, DOI 10.1017/S0031182014000961.
   Forouharmehr A, 2021, MICROB PATHOGENESIS, V152, DOI 10.1016/j.micpath.2020.104646.
   Forouharmehr A, 2018, CURR PROTEOMICS, V15, P24, DOI 10.2174/1570164614666170725144424.
   Ghovvati S, 2018, ACTA BIOCHIM POL, V65, P521, DOI 10.18388/abp.2018\_2351.
   Giglioti R, 2016, TICKS TICK-BORNE DIS, V7, P657, DOI 10.1016/j.ttbdis.2016.02.011.
   Goumari MM, 2020, CURR PROTEOMICS, V17, P354, DOI 10.2174/1570164617666190919120140.
   Haghi MM, 2017, PARASITOL RES, V116, P1101, DOI 10.1007/s00436-016-5368-8.
   Urrutia-Baca VH, 2019, J COMPUT BIOL, V26, P1177, DOI 10.1089/cmb.2019.0062.
   Ortiz JMJ, 2019, TICKS TICK-BORNE DIS, V10, DOI 10.1016/j.ttbdis.2019.101270.
   Jaydari A, 2020, HUM IMMUNOL, V81, P596, DOI 10.1016/j.humimm.2020.05.010.
   Jaydari A, 2019, MICROB PATHOGENESIS, V126, P298, DOI 10.1016/j.micpath.2018.11.012.
   Jebastin T, 2019, COMPUT BIOL CHEM, V78, P74, DOI 10.1016/j.compbiolchem.2018.11.020.
   Morel N, 2019, PREV VET MED, V170, DOI 10.1016/j.prevetmed.2019.104747.
   Nandy A, 2016, INT J MOL SCI, V17, DOI 10.3390/ijms17050666.
   Nazifi N., 2018, International Journal of Infection, V5.
   Rashidian E, 2021, CURR PROTEOMICS, V18, P113, DOI 10.2174/1570164617666200319144331.
   Rashidian E, 2020, INT J PEPT RES THER, V26, P2191, DOI 10.1007/s10989-019-10013-6.
   Rossi G, 2004, INFECT IMMUN, V72, P3252, DOI 10.1128/IAI.72.6.3252-3259.2004.
   Saadi M, 2017, INFECT GENET EVOL, V51, P227, DOI 10.1016/j.meegid.2017.04.009.
   Satyam R, 2018, MICROB PATHOGENESIS, V125, P129, DOI 10.1016/j.micpath.2018.09.019.
   Sette A, 2010, IMMUNITY, V33, P530, DOI 10.1016/j.immuni.2010.09.017.
   Shams N, 2020, CURR PROTEOMICS, V17, P1, DOI 10.2174/157016461701190801112325.
   Shams N, 2022, INT J PEPT RES THER, V28, DOI 10.1007/s10989-021-10360-3.
   Shams N, 2020, INT J PEPT RES THER, V26, P1527, DOI 10.1007/s10989-019-09959-4.
   Slingluff CL, 2011, CANCER J, V17, P343, DOI 10.1097/PPO.0b013e318233e5b2.
   Suarez CE, 2019, INT J PARASITOL, V49, P183, DOI 10.1016/j.ijpara.2018.11.002.
   Suarez CE, 2011, VET PARASITOL, V180, P109, DOI 10.1016/j.vetpar.2011.05.032.
   Uilenberg G, 2006, VET PARASITOL, V138, P3, DOI 10.1016/j.vetpar.2006.01.035.
   Vakili B, 2018, INT J BIOL MACROMOL, V120, P1127, DOI 10.1016/j.ijbiomac.2018.08.125.
   Validi M, 2018, MOL IMMUNOL, V104, P128, DOI 10.1016/j.molimm.2018.11.005.
   Yusuf JJ., 2017, J Vet Med Res.
   Zhang JG, 2015, TRANSL BIOINFORM, V8, P175, DOI 10.1007/978-94-017-7444-4\_11.
   Zintl A, 2005, PARASITE IMMUNOL, V27, P115, DOI 10.1111/j.1365-3024.2005.00748.x.},
Number-of-Cited-References = {40},
Times-Cited = {3},
Usage-Count-Last-180-days = {3},
Usage-Count-Since-2013 = {10},
Journal-ISO = {Process Biochem.},
Doc-Delivery-Number = {3Q4PQ},
Web-of-Science-Index = {Science Citation Index Expanded (SCI-EXPANDED)},
Unique-ID = {WOS:000838215600001},
DA = {2025-04-03},
}

@article{ WOS:000827233400006,
Author = {Montenegro, V. N. and Jaramillo-Ortiz, J. M. and Paoletta, M. S. and
   Gravisaco, M. J. and Zajac, M. P. Del Medico and Garanzini, D. P. and
   Valenzano, M. N. and Calamante, G. and Wilkowsky, S. E.},
Title = {A prime-boost combination of a three-protein cocktail and multiepitopic
   MVA as a vaccine against Babesia bigemina elicits neutralizing
   antibodies and a Th1 cellular immune response in mice},
Journal = {TICKS AND TICK-BORNE DISEASES},
Year = {2022},
Volume = {13},
Number = {5},
Month = {SEP},
Abstract = {In the intraerythrocytic protozoan parasites of the genus Babesia both
   innate and adaptive immune responses are necessary to confer protection
   against clinical disease. In particular, the adaptive immune response
   involves the production of neutralizing antibodies as well as the
   presentation of parasite antigens to CD4+ T lymphocytes by professional
   antigen-presenting cells. Therefore, the development of alternative
   vaccines that replace the use of live attenuated strains should include
   relevant epitopes targeting both B and T cell responses. The aim of this
   study was to design new Babesia bigemina immunogens and evaluate the
   humoral and cellular responses in mice. To achieve this, three B.
   bigemina recombinant antigens called Apical Membrane Antigen 1 (AMA-1),
   Rhoptry Associated Protein 1 (RAP-1) and the Thrombospondin Related
   Anonymous Protein 1 (TRAP-1) were obtained. Besides, two recombinant
   modified vaccinia virus Ankara vectors coding for chimeric constructs
   containing bioinformatically predicted B and T cell epitopes from the
   same three antigens were generated. These immu-nogens were evaluated in
   prime-boost heterologous schemes. Among the combinations tested, priming
   with a cocktail of the three proteins followed by a booster immunization
   with a mix of both viruses induced the highest activation of IFN-gamma+
   CD4+ and CD8+ antigen-specific T cell responses. Remarkably, all vaccine
   schemes con-taining antigen cocktails also induced antibodies that were
   capable of neutralizing merozoite invasion of bovine erythrocytes in
   vitro at a level comparable to an anti B. bigemina hyperimmune bovine
   serum. Our results offer a new perspective for vaccines against B.
   bigemina combining bioinformatics predictions and prime-boost
   im-munization regimes for future control measures against bovine
   babesiosis.},
Publisher = {ELSEVIER GMBH},
Address = {HACKERBRUCKE 6, 80335 MUNICH, GERMANY},
Type = {Article},
Language = {English},
Affiliation = {Wilkowsky, SE (Corresponding Author), Consejo Nacl Invest Cient \& Tecnol CONICET, Inst Agrobiotecnol \& Biol Mol IABIMO, Inst Nacl Tecnol Agr INTA, Los Reseros \& Nicolas Repetto S-N,Hurlingham B1686, Buenos Aires, Argentina.
   Montenegro, V. N.; Jaramillo-Ortiz, J. M.; Paoletta, M. S.; Gravisaco, M. J.; Zajac, M. P. Del Medico; Garanzini, D. P.; Valenzano, M. N.; Calamante, G.; Wilkowsky, S. E., Consejo Nacl Invest Cient \& Tecnol CONICET, Inst Agrobiotecnol \& Biol Mol IABIMO, Inst Nacl Tecnol Agr INTA, Los Reseros \& Nicolas Repetto S-N,Hurlingham B1686, Buenos Aires, Argentina.},
DOI = {10.1016/j.ttbdis.2022.101991},
EarlyAccessDate = {JUL 2022},
Article-Number = {101991},
ISSN = {1877-959X},
EISSN = {1877-9603},
Keywords = {Babesia bigemina; Multi-epitope vaccine; Recombinant modified vaccinia
   virus Ankara; Recombinant protein; Heterologous prime -boost
   immunization},
Keywords-Plus = {BOVIS; EPITOPES; CATTLE; HELPER; IMMUNIZATIONS; PREDICTION; PROTECTION;
   SEQUENCES; STRATEGY; ANTIGENS},
Research-Areas = {Infectious Diseases; Microbiology; Parasitology},
Web-of-Science-Categories  = {Infectious Diseases; Microbiology; Parasitology},
Author-Email = {wilkowsky.silvina@inta.gob.ar},
Affiliations = {Consejo Nacional de Investigaciones Cientificas y Tecnicas (CONICET);
   Instituto Nacional de Tecnologia Agropecuaria (INTA)},
ResearcherID-Numbers = {Paoletta, Martina/AAF-3393-2020
   },
ORCID-Numbers = {Del Medico Zajac, Maria Paula/0000-0003-4164-8965
   Paoletta, Martina/0000-0001-7318-489X},
Funding-Acknowledgement = {Agencia Nacional de Promocion Cientifica y Tecnologica (ANPCyT) {[}PICT
   2015-626, 2018-2031]; CONICET; INTA},
Funding-Text = {This work was mainly supported by PICT 2015-626 and 2018-2031 from
   Agencia Nacional de Promocion Cientifica y Tecnologica (ANPCyT) and
   funds from CONICET and INTA.},
Cited-References = {Aguirre D. H., 1989, Revista de Medicina Veterinaria (Buenos Aires), V70, P142.
   Andreatta M, 2016, BIOINFORMATICS, V32, P511, DOI 10.1093/bioinformatics/btv639.
   Alvarez JA, 2010, TRANSBOUND EMERG DIS, V57, P87, DOI 10.1111/j.1865-1682.2010.01117.x.
   Antrobus RD, 2014, MOL THER, V22, P233, DOI 10.1038/mt.2013.162.
   Bock R, 2004, PARASITOLOGY, V129, pS247, DOI 10.1017/S0031182004005190.
   Brown WC, 1999, PARASITOL TODAY, V15, P275, DOI 10.1016/S0169-4758(99)01471-4.
   Brown WC, 1998, INFECT IMMUN, V66, P1561, DOI 10.1128/IAI.66.4.1561-1569.1998.
   Brown WC, 2006, VET PARASITOL, V138, P75, DOI 10.1016/j.vetpar.2006.01.041.
   Brun A, 2008, VACCINE, V26, P6508, DOI 10.1016/j.vaccine.2008.09.044.
   Chiuppesi F, 2017, PLOS ONE, V12, DOI 10.1371/journal.pone.0183377.
   Ellis SA, 1999, IMMUNOL REV, V167, P159, DOI 10.1111/j.1600-065X.1999.tb01389.x.
   Fish L, 2008, VACCINE, V26, pG29, DOI 10.1016/j.vaccine.2008.09.070.
   Ferrer MF, 2011, VIRAL IMMUNOL, V24, P331, DOI 10.1089/vim.2011.0018.
   Florin-Christensen M, 2014, PARASITOLOGY, V141, P1563, DOI 10.1017/S0031182014000961.
   García-Arriaza J, 2014, HUM VACC IMMUNOTHER, V10, P2235, DOI 10.4161/hv.28974.
   Goff WL, 2002, ANN NY ACAD SCI, V969, P164, DOI 10.1111/j.1749-6632.2002.tb04371.x.
   Hidalgo-Ruiz M, 2018, PARASITE VECTOR, V11, DOI 10.1186/s13071-018-3164-2.
   HINES SA, 1995, INFECT IMMUN, V63, P349, DOI 10.1128/IAI.63.1.349-352.1995.
   Hope M, 2005, PARASITE IMMUNOL, V27, P439, DOI 10.1111/j.1365-3024.2005.00795.x.
   Hotzel I, 1996, MOL BIOCHEM PARASIT, V81, P89, DOI 10.1016/0166-6851(96)02686-2.
   Hutchings CL, 2007, INFECT IMMUN, V75, P5819, DOI 10.1128/IAI.00828-07.
   Imai T, 2019, FRONT IMMUNOL, V10, DOI 10.3389/fimmu.2019.02207.
   Ortiz JMJ, 2019, TICKS TICK-BORNE DIS, V10, DOI 10.1016/j.ttbdis.2019.101270.
   Ortiz JMJ, 2018, VET SCI, V5, DOI 10.3390/vetsci5010013.
   Ortiz JMJ, 2016, VACCINE, V34, P3913, DOI 10.1016/j.vaccine.2016.05.053.
   Ortiz JMJ, 2014, VACCINE, V32, P4625, DOI 10.1016/j.vaccine.2014.06.075.
   Hernández-Silva DJ, 2018, VET SCI, V5, DOI 10.3390/vetsci5020032.
   Kardani K, 2016, VACCINE, V34, P413, DOI 10.1016/j.vaccine.2015.11.062.
   Khanna D, 2019, INTERDISCIP SCI, V11, P611, DOI 10.1007/s12539-018-0309-0.
   Leung-Theung-Long S, 2015, PLOS ONE, V10, DOI 10.1371/journal.pone.0143552.
   Lu S, 2009, CURR OPIN IMMUNOL, V21, P346, DOI 10.1016/j.coi.2009.05.016.
   McMahon M, 2019, FRONT IMMUNOL, V10, DOI 10.3389/fimmu.2019.02005.
   Montenegro VN, 2020, PARASITE VECTOR, V13, DOI 10.1186/s13071-020-04469-5.
   Mosqueda J, 2019, PARASITOLOGY, V146, P1646, DOI 10.1017/S0031182019001161.
   Moubri K, 2018, VET PARASITOL, V249, P21, DOI 10.1016/j.vetpar.2017.11.002.
   Nielsen M, 2003, PROTEIN SCI, V12, P1007, DOI 10.1110/ps.0239403.
   Pavot V, 2017, METHODS MOL BIOL, V1581, P97, DOI 10.1007/978-1-4939-6869-5\_6.
   Precigout E, 2004, INT J PARASITOL, V34, P585, DOI 10.1016/j.ijpara.2004.01.002.
   Pritam M, 2020, INT J BIOL MACROMOL, V158, P159, DOI 10.1016/j.ijbiomac.2020.04.191.
   Rampling T, 2018, NPJ VACCINES, V3, DOI 10.1038/s41541-018-0084-2.
   Rice P, 2000, TRENDS GENET, V16, P276, DOI 10.1016/S0168-9525(00)02024-2.
   Richetta M, 2017, VACCINE, V35, P142, DOI 10.1016/j.vaccine.2016.11.029.
   Rodriguez SD, 1996, INFECT IMMUN, V64, P2079.
   Rojas-Martínez C, 2018, PARASITOL INT, V67, P190, DOI 10.1016/j.parint.2017.11.004.
   Saha S, 2004, LECT NOTES COMPUT SC, V3239, P197.
   Saha S, 2006, PROTEINS, V65, P40, DOI 10.1002/prot.21078.
   SUAREZ CE, 1994, INFECT IMMUN, V62, P3576, DOI 10.1128/IAI.62.8.3576-3579.1994.
   Thiele F, 2015, J VIROL, V89, P2698, DOI 10.1128/JVI.03244-14.
   Torina A, 2010, TRANSBOUND EMERG DIS, V57, P52, DOI 10.1111/j.1865-1682.2010.01118.x.
   Tscherne A, 2021, P NATL ACAD SCI USA, V118, DOI 10.1073/pnas.2026207118.
   USHE TC, 1994, INFECT IMMUN, V62, P5698, DOI 10.1128/IAI.62.12.5698-5701.1994.
   VEGA CA, 1985, AM J VET RES, V46, P416.
   Viegas EO, 2018, PLOS ONE, V13, DOI 10.1371/journal.pone.0206838.
   Volz A, 2017, ADV VIRUS RES, V97, P187, DOI 10.1016/bs.aivir.2016.07.001.
   Vordermeier HM, 2004, IMMUNOLOGY, V112, P461, DOI 10.1111/j.1365-2567.2004.01903.x.
   Wilkins MR, 1999, METH MOL B, V112, P531.
   Wong YC, 2019, J VIROL, V93, DOI 10.1128/JVI.01154-19.},
Number-of-Cited-References = {57},
Times-Cited = {0},
Usage-Count-Last-180-days = {0},
Usage-Count-Since-2013 = {1},
Journal-ISO = {Ticks Tick-Borne Dis.},
Doc-Delivery-Number = {3A4LN},
Web-of-Science-Index = {Science Citation Index Expanded (SCI-EXPANDED)},
Unique-ID = {WOS:000827233400006},
DA = {2025-04-03},
}

@article{ WOS:000827702600001,
Author = {Rittipornlertrak, Amarin and Nambooppha, Boondarika and Muenthaisong,
   Anucha and Apinda, Nisachon and Koonyosying, Pongpisid and Srisawat,
   Wanwisa and Chomjit, Paweena and Sangkakam, Kanokwan and
   Punyapornwithaya, Veerasak and Tiwananthagorn, Saruda and Yokoyama,
   Naoaki and Sthitmatee, Nattawooti},
Title = {Immunization of Cattle With Recombinant Structural Ectodomains I and II
   of Babesia bovis Apical Membrane Antigen 1 {[}BbAMA-1(I/II)]
   Induces Strong Th1 Immune Response},
Journal = {FRONTIERS IN VETERINARY SCIENCE},
Year = {2022},
Volume = {9},
Month = {JUN 23},
Abstract = {Both strong innate and adaptive immune responses are an important
   component of protection against intraerythrocytic protozoan parasites.
   Resistance to bovine babesiosis is associated with interferon
   (IFN)-gamma mediated responses. CD4(+) T cells and macrophages have been
   identified as major effector cells mediating the clearance of pathogens.
   Previously, the apical membrane antigen 1 (AMA-1) was found to
   significantly induce the immune response inhibiting B. bovis merozoite
   growth and invasion. However, a detailed characterization of both
   humoral and cellular immune responses against the structure of B. bovis
   AMA-1 (BbAMA-1) has not yet been established. Herein, the present study
   aimed to express the recombinant BbAMA-1 domain I+II protein
   {[}rBbAMA-1(I/II)], which is the most predominant immune response
   region, and to characterize its immune response. As a result, cattle
   vaccinated with BbAMA-1(I/II) significantly developed high titters of
   total immunoglobulin (Ig) G antibodies and a high ratio of IgG2/IgG1
   when compared to control groups. Interestingly, the BbAMA-1(I/II)-based
   formulations produced in our study could elicit CD4(+) T cells and
   CD8(+) T cells producing IFN-gamma and tumor necrosis factor
   (TNF)-alpha. Collectively, the results indicate that immunization of
   cattle with BbAMA-1(I/II) could induce strong Th1 cell responses. In
   support of this, we observed the up-regulation of Th1 cytokine mRNA
   transcripts, including IFN-gamma, TNF-alpha, Interleukin (IL)-2 and
   IL-12, in contrast to down regulation of IL-4, IL-6 and IL-10, which
   would be indicative of a Th2 cytokine response. Moreover, the
   up-regulation of inducible nitric oxide synthase (iNOS) was observed. In
   conclusion, this is the first report on the in-depth immunological
   characterization of the response to BbAMA-1. According to our results,
   BbAMA-1 is recognized as a potential candidate vaccine against B. bovis
   infection. As evidenced by the Th1 cell response, it could potentially
   provide protective immunity. However, further challenge-exposure with
   virulent B. bovis strain in immunized cattle would be needed to
   determine its protective efficacy.},
Publisher = {FRONTIERS MEDIA SA},
Address = {AVENUE DU TRIBUNAL FEDERAL 34, LAUSANNE, CH-1015, SWITZERLAND},
Type = {Article},
Language = {English},
Affiliation = {Sthitmatee, N (Corresponding Author), Chiang Mai Univ, Fac Vet Med, Lab Vet Vaccine \& Biol Prod, Chiang Mai, Thailand.
   Sthitmatee, N (Corresponding Author), Chiang Mai Univ, Fac Vet Med, Dept Vet Biosci \& Vet Publ Hlth, Chiang Mai, Thailand.
   Sthitmatee, N (Corresponding Author), Chiang Mai Univ, Excellent Ctr Vet Biosci, Chiang Mai, Thailand.
   Rittipornlertrak, Amarin; Nambooppha, Boondarika; Muenthaisong, Anucha; Apinda, Nisachon; Koonyosying, Pongpisid; Srisawat, Wanwisa; Chomjit, Paweena; Sangkakam, Kanokwan; Sthitmatee, Nattawooti, Chiang Mai Univ, Fac Vet Med, Lab Vet Vaccine \& Biol Prod, Chiang Mai, Thailand.
   Rittipornlertrak, Amarin; Punyapornwithaya, Veerasak, Chiang Mai Univ, Fac Vet Med, Dept Food Anim Clin, Ruminant Clin, Chiang Mai, Thailand.
   Nambooppha, Boondarika; Tiwananthagorn, Saruda; Sthitmatee, Nattawooti, Chiang Mai Univ, Fac Vet Med, Dept Vet Biosci \& Vet Publ Hlth, Chiang Mai, Thailand.
   Yokoyama, Naoaki, Obihiro Univ Agr \& Vet Med, Natl Res Ctr Protozoan Dis, Obihiro, Japan.
   Sthitmatee, Nattawooti, Chiang Mai Univ, Excellent Ctr Vet Biosci, Chiang Mai, Thailand.},
DOI = {10.3389/fvets.2022.917389},
Article-Number = {917389},
EISSN = {2297-1769},
Keywords = {Babesia bovis; AMA-1; recombinant protein; Th1 immune response; cattle;
   vaccine},
Keywords-Plus = {MALARIA VACCINE CANDIDATE; PROTECTIVE IMMUNITY; ERYTHROCYTE INVASION;
   NITRIC-OXIDE; CONDITIONAL EXPRESSION; GAMMA-INTERFERON; GENE-EXPRESSION;
   MESSENGER-RNA; CELLS; INFECTION},
Research-Areas = {Veterinary Sciences},
Web-of-Science-Categories  = {Veterinary Sciences},
Author-Email = {drneaw@gmail.com},
Affiliations = {Chiang Mai University; Chiang Mai University; Chiang Mai University;
   Obihiro University of Agriculture \& Veterinary Medicine; Chiang Mai
   University},
ResearcherID-Numbers = {Rittipornlertrak, Amarin/AAS-5550-2021
   Tiwananthagorn, Saruda/AED-6057-2022
   Sthitmatee, Nattawooti/AAY-2969-2020
   Punyapornwithaya, Verasak/V-9323-2019
   },
ORCID-Numbers = {SANGKAKAM, KANOKWAN/0009-0004-8747-2912
   Koonyosying, Pongpisid/0000-0002-5311-2220
   Sthitmatee, Nattawooti/0000-0002-2329-8802
   Punyapornwithaya, Veerasak/0000-0001-9870-7773
   Muenthaisong, Anucha/0000-0002-0126-0758},
Cited-References = {Aguilar-Delfin I, 2003, INFECT IMMUN, V71, P2002, DOI 10.1128/IAI.71.4.2002-2008.2003.
   AIKAWA M, 1978, J CELL BIOL, V77, P72, DOI 10.1083/jcb.77.1.72.
   Akdis M, 2016, J ALLERGY CLIN IMMUN, V138, P984, DOI 10.1016/j.jaci.2016.06.033.
   Amadori M, 2018, PLOS ONE, V13, DOI 10.1371/journal.pone.0204827.
   Arévalo-Pinzón G, 2017, SCI REP-UK, V7, DOI 10.1038/s41598-017-10025-6.
   Bai T, 2005, P NATL ACAD SCI USA, V102, P12736, DOI 10.1073/pnas.0501808102.
   Bargieri DY, 2013, NAT COMMUN, V4, DOI 10.1038/ncomms3552.
   Bock R, 2004, PARASITOLOGY, V129, pS247, DOI 10.1017/S0031182004005190.
   Brown WC, 2006, PARASITE IMMUNOL, V28, P315, DOI 10.1111/j.1365-3024.2006.00849.x.
   Brown WC, 1999, PARASITOL TODAY, V15, P275, DOI 10.1016/S0169-4758(99)01471-4.
   Brown WC, 2001, VET PARASITOL, V101, P233, DOI 10.1016/S0304-4017(01)00569-6.
   Brown WC, 2001, MOL BIOCHEM PARASIT, V118, P97, DOI 10.1016/S0166-6851(01)00375-9.
   BROWN WC, 1993, REVUE D ELEVAGE ET DE MEDECINE VETERINAIRE DES PAYS TROPICAUX, TOME 46 (NOUVELLE SER), NO. 1-2, 1993, P65.
   Brown WC, 1996, INFECT IMMUN, V64, P3341, DOI 10.1128/IAI.64.8.3341-3350.1996.
   Coley AM, 2006, INFECT IMMUN, V74, P2628, DOI 10.1128/IAI.74.5.2628-2636.2006.
   Coley AM, 2007, PLOS PATHOG, V3, P1308, DOI 10.1371/journal.ppat.0030138.
   Collins CR, 2007, J BIOL CHEM, V282, P7431, DOI 10.1074/jbc.M610562200.
   COLLINS WE, 1994, AM J TROP MED HYG, V51, P711, DOI 10.4269/ajtmh.1994.51.711.
   Crow MK, 2001, BIOTECHNIQUES, V30, P311, DOI 10.2144/01302st04.
   Darrah PA, 2007, NAT MED, V13, P843, DOI 10.1038/nm1592.
   Doolan DL, 2006, CURR MOL MED, V6, P169, DOI 10.2174/156652406776055249.
   Gaffar FR, 2004, INFECT IMMUN, V72, P2947, DOI 10.1128/IAI.72.5.2947-2955.2004.
   Gimenez AM, 2016, PARASITE VECTOR, V9, DOI 10.1186/s13071-016-1862-1.
   Glimcher LH, 2000, GENE DEV, V14, P1693.
   Goff WL, 2006, PARASITE IMMUNOL, V28, P221, DOI 10.1111/j.1365-3024.2006.00830.x.
   Goff WL, 2003, PARASITE IMMUNOL, V25, P185, DOI 10.1046/j.1365-3024.2003.00625.x.
   Goff WL, 2001, PARASITE IMMUNOL, V23, P463, DOI 10.1046/j.1365-3024.2001.00402.x.
   Gonzalez DD, 2013, RES VET SCI, V95, P703, DOI 10.1016/j.rvsc.2013.03.016.
   Grabski A.C., 2001, Preparation of protein samples for SDS-polyacrylamide gel electrophoresis: procedures and tips.
   Harris KS, 2005, INFECT IMMUN, V73, P6981, DOI 10.1128/IAI.73.10.6981-6989.2005.
   Healer J, 2005, INFECT IMMUN, V73, P2444, DOI 10.1128/IAI.73.4.2444-2451.2005.
   Hehl AB, 2000, INFECT IMMUN, V68, P7078, DOI 10.1128/IAI.68.12.7078-7086.2000.
   Hodder AN, 1996, J BIOL CHEM, V271, P29446, DOI 10.1074/jbc.271.46.29446.
   Igarashi I, 1999, INFECT IMMUN, V67, P4143, DOI 10.1128/IAI.67.8.4143-4148.1999.
   Jankovic D, 2001, TRENDS IMMUNOL, V22, P450, DOI 10.1016/S1471-4906(01)01975-5.
   Ortiz JMJ, 2014, VACCINE, V32, P4625, DOI 10.1016/j.vaccine.2014.06.075.
   Johnson WC, 1996, ANN NY ACAD SCI, V791, P136, DOI 10.1111/j.1749-6632.1996.tb53520.x.
   Kurup SP, 2019, NAT REV IMMUNOL, V19, P457, DOI 10.1038/s41577-019-0158-z.
   Lalitha PV, 2008, VACCINE, V26, P4526, DOI 10.1016/j.vaccine.2008.06.031.
   Lamarque M, 2011, PLOS PATHOG, V7, DOI 10.1371/journal.ppat.1001276.
   Leutenegger CM, 2000, VET IMMUNOL IMMUNOP, V77, P275, DOI 10.1016/S0165-2427(00)00243-9.
   Li Y, 2012, INFECT IMMUN, V80, P311, DOI 10.1128/IAI.05900-11.
   Livak KJ, 2001, METHODS, V25, P402, DOI 10.1006/meth.2001.1262.
   Maskus DJ, 2016, SCI REP-UK, V6, DOI 10.1038/srep39462.
   McGuire T C, 1981, Adv Exp Med Biol, V137, P359.
   Mital J, 2005, MOL BIOL CELL, V16, P4341, DOI 10.1091/mbc.E05-04-0281.
   Moitra P, 2015, INFECT IMMUN, V83, P3890, DOI 10.1128/IAI.00168-15.
   Montero E, 2009, INFECT IMMUN, V77, P4783, DOI 10.1128/IAI.00969-08.
   Mordmüller B, 2017, NATURE, V542, P445, DOI 10.1038/nature21060.
   Muenthaisong A, 2021, BMC VET RES, V17, DOI 10.1186/s12917-021-02889-8.
   Mufalo BC, 2008, MICROBES INFECT, V10, P1266, DOI 10.1016/j.micinf.2008.07.023.
   NARUM DL, 1994, MOL BIOCHEM PARASIT, V67, P59, DOI 10.1016/0166-6851(94)90096-5.
   Norimine J, 2004, INFECT IMMUN, V72, P1096, DOI 10.1128/IAI.72.2.1096-1106.2003.
   Okagawa T, 2012, VET IMMUNOL IMMUNOP, V148, P373, DOI 10.1016/j.vetimm.2012.06.015.
   Polley SD, 2001, GENETICS, V158, P1505.
   Rauf U, 2020, PATHOGENS, V9, DOI 10.3390/pathogens9110936.
   Remarque EJ, 2008, TRENDS PARASITOL, V24, P74, DOI 10.1016/j.pt.2007.12.002.
   Rittipornlertrak A, 2021, PEERJ, V9, DOI 10.7717/peerj.11765.
   Rittipornlertrak A, 2017, INFECT GENET EVOL, V54, P447, DOI 10.1016/j.meegid.2017.08.009.
   Rostamian M, 2017, J MICROBIOL IMMUNOL, V50, P160, DOI 10.1016/j.jmii.2015.05.007.
   Salama AA, 2013, EXP PARASITOL, V135, P623, DOI 10.1016/j.exppara.2013.09.017.
   Schussek S, 2013, INFECT IMMUN, V81, P3586, DOI 10.1128/IAI.00544-13.
   Seder RA, 2008, NAT REV IMMUNOL, V8, P247, DOI 10.1038/nri2274.
   Seder RA, 2013, SCIENCE, V341, P1359, DOI 10.1126/science.1241800.
   Shoda LKM, 2000, INFECT IMMUN, V68, P5139, DOI 10.1128/IAI.68.9.5139-5145.2000.
   Srinivasan P, 2017, NPJ VACCINES, V2, DOI 10.1038/s41541-017-0015-7.
   Srinivasan P, 2011, P NATL ACAD SCI USA, V108, P13275, DOI 10.1073/pnas.1110303108.
   Stich RW, 1998, INFECT IMMUN, V66, P4130.
   Suarez CE, 2019, INT J PARASITOL, V49, P183, DOI 10.1016/j.ijpara.2018.11.002.
   Tonkin ML, 2013, PROTEIN SCI, V22, P114, DOI 10.1002/pro.2193.
   Triglia T, 2000, MOL MICROBIOL, V38, P706, DOI 10.1046/j.1365-2958.2000.02175.x.
   Tuvshintulga B, 2019, INT J PARASITOL-DRUG, V9, P87, DOI 10.1016/j.ijpddr.2019.02.001.
   Wang GQ, 2016, J MOL BIOL, V428, P3986, DOI 10.1016/j.jmb.2016.07.001.
   WATERS AP, 1990, J BIOL CHEM, V265, P17974.
   World Organization for Animal Health (OIE), 2021, BOV BAB.
   Yang L, 2018, RES VET SCI, V119, P79, DOI 10.1016/j.rvsc.2018.05.017.
   Yap A, 2014, CELL MICROBIOL, V16, P642, DOI 10.1111/cmi.12287.},
Number-of-Cited-References = {77},
Times-Cited = {3},
Usage-Count-Last-180-days = {2},
Usage-Count-Since-2013 = {5},
Journal-ISO = {Front. Vet. Sci.},
Doc-Delivery-Number = {3B1IS},
Web-of-Science-Index = {Science Citation Index Expanded (SCI-EXPANDED)},
Unique-ID = {WOS:000827702600001},
OA = {gold, Green Published},
DA = {2025-04-03},
}

@article{ WOS:000803222600001,
Author = {Angel Mercado-Uriostegui, Miguel and Alberto Castro-Sanchez, Luis and
   El-Saber Batiha, Gaber and Mauricio Valdez-Espinoza, Uriel and
   Falcon-Neri, Alfonso and Alberto Ramos-Aragon, Juan and Hernandez-Ortiz,
   Ruben and Kawazu, Shin-Ichiro and Igarashi, Ikuo and Mosqueda, Juan},
Title = {The GP-45 Protein, a Highly Variable Antigen from Babesia
   bigemina, Contains Conserved B-Cell Epitopes in Geographically
   Distant Isolates},
Journal = {PATHOGENS},
Year = {2022},
Volume = {11},
Number = {5},
Month = {MAY},
Abstract = {In B. bigemina, the 45 kilodaltons glycoprotein (GP-45) is the most
   studied. GP-45 is exposed on the surface of the B. bigemina merozoite,
   it is believed to play a role in the invasion of erythrocytes, and it is
   characterized by a high genetic and antigenic polymorphism. The
   objective of this study was to determine if GP-45 contains conserved
   B-cell epitopes, and if they would induce neutralizing antibodies. The
   comparative analysis of nucleotide and amino acids sequences revealed a
   high percentage of similarity between field isolates. Antibodies against
   peptides containing conserved B-cell epitopes of GP-45 were generated.
   Antibodies present in the sera of mice immunized with GP-45 peptides
   specifically recognize B. bigemina by the IFAT. More than 95\% of cattle
   naturally infected with B. bigemina contained antibodies against
   conserved GP-45 peptides tested by ELISA. Finally, sera from rabbits
   immunized with GP-45 peptides were evaluated in vitro neutralization
   tests and it was shown that they reduced the percentage of parasitemia
   compared to sera from rabbits immunized with adjuvant. GP-45 from
   geographically distant isolates of B. bigemina contains conserved B-cell
   epitopes that induce neutralizing antibodies suggesting that this gene
   and its product play a critical role in the survival of the parasite
   under field conditions.},
Publisher = {MDPI},
Address = {ST ALBAN-ANLAGE 66, CH-4052 BASEL, SWITZERLAND},
Type = {Article},
Language = {English},
Affiliation = {Mosqueda, J (Corresponding Author), Autonomous Univ Queretaro, Coll Nat Sci, Immunol \& Vaccines Lab, Santiago De Queretaro 76140, Queretaro, Mexico.
   Angel Mercado-Uriostegui, Miguel; Alberto Castro-Sanchez, Luis; Mauricio Valdez-Espinoza, Uriel; Mosqueda, Juan, Autonomous Univ Queretaro, Coll Nat Sci, Immunol \& Vaccines Lab, Santiago De Queretaro 76140, Queretaro, Mexico.
   Angel Mercado-Uriostegui, Miguel, Univ Autonoma Queretaro, Fac Ciencias Nat, Programa Doctorado Ciencias Biol, Juriquilla 76230, Queretaro, Mexico.
   El-Saber Batiha, Gaber; Kawazu, Shin-Ichiro; Igarashi, Ikuo, Obihiro Univ Agr \& Vet Med, Natl Res Ctr Protozoan Dis, Obihiro, Hokkaido 0808555, Japan.
   El-Saber Batiha, Gaber, Damanhour Univ, Fac Vet Med, Dept Pharmacol \& Therapeut, Damanhour 22511, Albeheira, Egypt.
   Mauricio Valdez-Espinoza, Uriel, Univ Nacl Autonoma Mexico, Fac Med Vet \& Zootecnia, Ciudad De Mexico 04510, Mexico.
   Mauricio Valdez-Espinoza, Uriel; Falcon-Neri, Alfonso; Alberto Ramos-Aragon, Juan; Hernandez-Ortiz, Ruben, CENID Salud Anim \& Inocuidad INIFAP, Carretera Fed Cuernavaca Cuautla 8534, Jiutepec 62550, Morelos, Mexico.},
DOI = {10.3390/pathogens11050591},
Article-Number = {591},
EISSN = {2076-0817},
Keywords = {B. bigemina; indirect ELISA; B-cell epitopes; GP-45},
Keywords-Plus = {SURFACE; PREDICTION; ANTIBODIES; BOVIS; FAMILY; CATTLE; GENE},
Research-Areas = {Microbiology},
Web-of-Science-Categories  = {Microbiology},
Author-Email = {miguel.mercado.uriostegui@hotmail.com
   mvzluiscastro@gmail.com
   gaberbatiha@gmail.com
   umvaldez@gmail.com
   alfalconeri@hotmail.com
   ros1958k@hotmail.com
   hernandez.ruben@inifap.gob.mx
   skawazu@obihiro.ac.jp
   igarcpmi@obihiro.ac.jp
   joel.mosqueda@uaq.mx},
Affiliations = {Universidad Autonoma de Queretaro; Universidad Autonoma de Queretaro;
   Obihiro University of Agriculture \& Veterinary Medicine; Egyptian
   Knowledge Bank (EKB); Damanhour University; Universidad Nacional
   Autonoma de Mexico},
ResearcherID-Numbers = {Valdez, Uriel/HJA-3523-2022
   Castro-Sánchez, Luis/AAS-5892-2021
   },
ORCID-Numbers = {Mercado-Uriostegui, Miguel Angel/0000-0002-4485-883X
   Castro-Sanchez, Luis/0000-0002-7761-0136
   Valdez-Espinoza, Uriel Mauricio/0000-0002-5660-8061
   Mosqueda, Juan/0000-0001-8892-6390
   Hernandez-Ortiz, Ruben/0000-0001-8363-9923
   Batiha, Gaber/0000-0002-7817-425X},
Funding-Acknowledgement = {CONACyT-Mexico {[}707387, 347002]; FONDEC-UAQ-2019 (Fondo para el
   desarrollo del Conocimiento-Universidad Autonoma de Queretaro)
   {[}FNV202005]; EC-INCO-CT {[}003691]},
Funding-Text = {Miguel Angel Mercado-Uriostegui and Uriel Mauricio Valdez-Espinoza
   received a fellowship from CONACyT-Mexico (707387, 347002). This
   research was funded by FONDEC-UAQ-2019 (Fondo para el desarrollo del
   Conocimiento-Universidad Autonoma de Queretaro, FNV202005) and
   EC-INCO-CT 003691.},
Cited-References = {Al-Adhami BH, 2014, VET PARASITOL, V200, P66, DOI 10.1016/j.vetpar.2013.11.004.
   ALTSCHUL SF, 1990, J MOL BIOL, V215, P403, DOI 10.1016/S0022-2836(05)80360-2.
   Armenteros JJA, 2019, NAT BIOTECHNOL, V37, P420, DOI 10.1038/s41587-019-0036-z.
   Bock R, 2004, PARASITOLOGY, V129, pS247, DOI 10.1017/S0031182004005190.
   CARCY B, 1994, MOL BIOCHEM PARASIT, V68, P221, DOI 10.1016/0166-6851(94)90167-8.
   CARCY B, 1995, INFECT IMMUN, V63, P811, DOI 10.1128/IAI.63.3.811-817.1995.
   Castillo-Perez I.M., 2017, ENTOMOL MEX, V4, P611.
   Chung CJ, 2017, PARASITE VECTOR, V10, DOI 10.1186/s13071-017-2016-9.
   Domingos A, 2015, METHODS MOL BIOL, V1247, P475, DOI 10.1007/978-1-4939-2004-4\_32.
   Dominguez M, 2010, VET PARASITOL, V167, P216, DOI 10.1016/j.vetpar.2009.09.023.
   dos Santos J.P.C., 2015, ABSTR APPL ANAL, V2015, P729894, DOI {[}10.1155/2015/729894, DOI 10.1155/2015/729894].
   El-Gebali S, 2019, NUCLEIC ACIDS RES, V47, pD427, DOI 10.1093/nar/gky995.
   Finn RD, 2014, NUCLEIC ACIDS RES, V42, pD222, DOI 10.1093/nar/gkt1223.
   Fisher TG, 2001, INFECT IMMUN, V69, P3782, DOI 10.1128/IAI.69.6.3782-3790.2001.
   Gasteiger E., 2005, The Proteomics Protocols Handbook, P571, DOI DOI 10.1385/1-59259-890-0:571.
   Ghosh S., 2007, Journal of Vector Borne Diseases, V44, P79.
   Gomez Gonzalez C, 2007, SEMERGEN, V33, P509, DOI {[}DOI 10.1016/S1138-3593(07)73955-2, 10.1016/S1138-3593(07)73955-2].
   Hidalgo-Ruiz M, 2018, PARASITE VECTOR, V11, DOI 10.1186/s13071-018-3164-2.
   HINES SA, 1992, MOL BIOCHEM PARASIT, V55, P85, DOI 10.1016/0166-6851(92)90129-8.
   Hoffman KSW., 1993, Biol. Chem, V347, P166.
   Hötzel I, 1997, MOL BIOCHEM PARASIT, V90, P479, DOI 10.1016/S0166-6851(97)00182-5.
   International Office of Epizootics (OIE), 2021, MANUAL DIAGNOSTIC TE.
   Hernández-Silva DJ, 2018, VET SCI, V5, DOI 10.3390/vetsci5020032.
   Kim C, 2007, VET PARASITOL, V148, P137, DOI 10.1016/j.vetpar.2007.05.016.
   KOLASKAR AS, 1990, FEBS LETT, V276, P172, DOI 10.1016/0014-5793(90)80535-Q.
   Krogh A, 2001, J MOL BIOL, V305, P567, DOI 10.1006/jmbi.2000.4315.
   KYTE J, 1982, J MOL BIOL, V157, P105, DOI 10.1016/0022-2836(82)90515-0.
   Larsen Jens Erik Pontoppidan, 2006, Immunome Res, V2, P2, DOI 10.1186/1745-7580-2-2.
   Letunic I, 2018, NUCLEIC ACIDS RES, V46, pD493, DOI 10.1093/nar/gkx922.
   MCELWAIN TF, 1987, J IMMUNOL, V138, P2298.
   MCELWAIN TF, 1991, MOL BIOCHEM PARASIT, V47, P213, DOI 10.1016/0166-6851(91)90181-5.
   Mosqueda J., 2007, Parassitologia (Rome), V49, P19.
   Mosqueda J, 2012, CURR MED CHEM, V19, P1504, DOI 10.2174/092986712799828355.
   Mosqueda J., 2020, ANTIINFECTIVE RES DE, P161.
   Mosqueda J, 2019, PARASITOLOGY, V146, P1646, DOI 10.1017/S0031182019001161.
   Mtshali PS, 2014, J VET MED SCI, V76, P145, DOI 10.1292/jvms.13-0197.
   Pachebat JA, 2007, MOL BIOCHEM PARASIT, V151, P59, DOI 10.1016/j.molbiopara.2006.10.006.
   PARKER JMR, 1986, BIOCHEMISTRY-US, V25, P5425, DOI 10.1021/bi00367a013.
   Petersen TN, 2011, NAT METHODS, V8, P785, DOI 10.1038/nmeth.1701.
   Rodríguez-Hernández E, 2012, VET PARASITOL, V187, P538, DOI 10.1016/j.vetpar.2012.01.028.
   Saha S, 2004, LECT NOTES COMPUT SC, V3239, P197.
   Saha S, 2006, PROTEINS, V65, P40, DOI 10.1002/prot.21078.
   Schnittger L, 2012, INFECT GENET EVOL, V12, P1788, DOI 10.1016/j.meegid.2012.07.004.
   Schultz J, 2000, NUCLEIC ACIDS RES, V28, P231, DOI 10.1093/nar/28.1.231.
   Sievers F, 2011, MOL SYST BIOL, V7, DOI 10.1038/msb.2011.75.
   Sigrist CJA, 2013, NUCLEIC ACIDS RES, V41, pE344, DOI 10.1093/nar/gks1067.
   Suarez CE, 1998, MOL BIOCHEM PARASIT, V93, P215, DOI 10.1016/S0166-6851(98)00032-2.
   Ueti MW, 2015, PLOS ONE, V10, DOI 10.1371/journal.pone.0131018.
   Vega C.A., 1985, AM J VET RES, P46.
   Wheeler DL, 2003, NUCLEIC ACIDS RES, V31, P28, DOI 10.1093/nar/gkg033.},
Number-of-Cited-References = {50},
Times-Cited = {6},
Usage-Count-Last-180-days = {0},
Usage-Count-Since-2013 = {2},
Journal-ISO = {Pathogens},
Doc-Delivery-Number = {1R2RO},
Web-of-Science-Index = {Science Citation Index Expanded (SCI-EXPANDED)},
Unique-ID = {WOS:000803222600001},
OA = {Green Published, gold},
DA = {2025-04-03},
}

@article{ WOS:000763910000001,
Author = {Ozubek, Sezayi and Alzan, Heba F. and Bastos, Reginaldo G. and Laughery,
   Jacob M. and Suarez, Carlos E.},
Title = {Identification of CCp5 and FNPA as Novel Non-canonical Members of the
   CCp Protein Family in Babesia bovis},
Journal = {FRONTIERS IN VETERINARY SCIENCE},
Year = {2022},
Volume = {9},
Month = {FEB 15},
Abstract = {Bovine babesiosis, caused by Babesia bovis, is an economically
   significant tick-borne disease that imposes restrictions to livestock
   production worldwide. Current methods to control bovine babesiosis have
   severe limitations and novel approaches, including transmission-blocking
   vaccines, are needed. Members of the widely conserved CCp family are
   multidomain adhesion proteins containing LCCL motifs, which are
   differentially expressed on gametocytes of apicomplexans, including
   Babesia spp. and Plasmodium spp. While Plasmodium parasites contain 6
   distinct CCp genes, only three members (CCp 1-3) were previously
   identified in B. bovis. In this study, we describe the identification
   and characterization of two novel non-canonical members of the CCp gene
   family in B. bovis, named CCp5 and FNPA. The genes were identified in
   silico by TBLASTN using P. falciparum CCp family domains as queries.
   Unlike CCp1-3, the B. bovis CCp5 and FNPA proteins lack the LCCL
   canonical domain but contain other typical multidomain adhesion motifs
   which are present in classical CCp proteins. In addition, the B. bovis
   CCp5 and FNPA are in synteny with known CCp genes in related
   apicomplexans. Sequence analysis of these two proteins demonstrated high
   sequence conservation among B. bovis different isolates. Transcription,
   immunoblot, and immunofluorescence analyses demonstrated expression of
   CCp5 and FNPA in blood and in vitro induced sexual stages of B. bovis.
   The FNPA, in contrast to CCp5, has a predicted transmembrane domain,
   suggesting that it might be expressed in the surface of sexual stage
   parasites. Altogether, finding of this study support FNPA as a possible
   target of a transmission-blocking vaccine against B. bovis.},
Publisher = {FRONTIERS MEDIA SA},
Address = {AVENUE DU TRIBUNAL FEDERAL 34, LAUSANNE, CH-1015, SWITZERLAND},
Type = {Article},
Language = {English},
Affiliation = {Ozubek, S; Suarez, CE (Corresponding Author), Washington State Univ, Coll Vet Med, Dept Vet Microbiol \& Pathol, Pullman, WA 99164 USA.
   Ozubek, S (Corresponding Author), Firat Univ, Fac Vet Med, Dept Parasitol, Elazig, Turkey.
   Suarez, CE (Corresponding Author), ARS, Anim Dis Res Unit, USDA, Pullman, WA 99164 USA.
   Ozubek, Sezayi; Alzan, Heba F.; Bastos, Reginaldo G.; Laughery, Jacob M.; Suarez, Carlos E., Washington State Univ, Coll Vet Med, Dept Vet Microbiol \& Pathol, Pullman, WA 99164 USA.
   Ozubek, Sezayi, Firat Univ, Fac Vet Med, Dept Parasitol, Elazig, Turkey.
   Alzan, Heba F., Natl Res Ctr, Vet Res Inst, Parasitol \& Anim Dis Dept, Giza, Egypt.
   Suarez, Carlos E., ARS, Anim Dis Res Unit, USDA, Pullman, WA 99164 USA.},
DOI = {10.3389/fvets.2022.833183},
Article-Number = {833183},
EISSN = {2297-1769},
Keywords = {Babesia bovis; bovine babesiosis; sexual stages; transmission blocking
   vaccine; CCp protein family},
Keywords-Plus = {PLASMODIUM-FALCIPARUM; IN-VITRO; EXPRESSION; DOMAIN; BIGEMINA; SEQUENCE},
Research-Areas = {Veterinary Sciences},
Web-of-Science-Categories  = {Veterinary Sciences},
Author-Email = {sezayi.ozubek@wsu.edu
   carlos.suarez@usda.gov},
Affiliations = {Washington State University; Firat University; Egyptian Knowledge Bank
   (EKB); National Research Centre (NRC); United States Department of
   Agriculture (USDA)},
ResearcherID-Numbers = {ÖZÜBEK, Sezayi/W-3890-2018
   Alzan, Heba/JAX-3841-2023
   Alzan, Heba/O-3482-2018
   },
ORCID-Numbers = {Alzan, Heba/0000-0002-0260-7813
   Ozubek, Sezayi/0000-0001-5231-2258},
Cited-References = {Alzan HF, 2021, PARASITE VECTOR, V14, DOI 10.1186/s13071-021-04712-7.
   Alzan HF, 2019, TICKS TICK-BORNE DIS, V10, P722, DOI 10.1016/j.ttbdis.2019.01.006.
   Alzan HF, 2016, PLOS ONE, V11, DOI 10.1371/journal.pone.0163791.
   Bastos RG, 2013, PLOS ONE, V8, DOI 10.1371/journal.pone.0067765.
   Bock R, 2004, PARASITOLOGY, V129, pS247, DOI 10.1017/S0031182004005190.
   Carter V, 2008, MOL MICROBIOL, V68, P1560, DOI 10.1111/j.1365-2958.2008.06254.x.
   Dessens JT, 2021, TRENDS PARASITOL, V37, P581, DOI 10.1016/j.pt.2021.04.002.
   FIGUEROA JV, 1993, VET PARASITOL, V50, P69, DOI 10.1016/0304-4017(93)90008-B.
   Gardner MJ, 2002, NATURE, V419, P498, DOI 10.1038/nature01097.
   HINES SA, 1989, MOL BIOCHEM PARASIT, V37, P1, DOI 10.1016/0166-6851(89)90096-0.
   Hussein HE, 2021, PARASITE VECTOR, V14, DOI 10.1186/s13071-021-04902-3.
   Hussein HE, 2017, PLOS NEGLECT TROP D, V11, DOI 10.1371/journal.pntd.0005965.
   Jalovecka M, 2019, TRENDS PARASITOL, V35, P356, DOI 10.1016/j.pt.2019.01.007.
   Jalovecka M, 2018, FRONT CELL INFECT MI, V8, DOI 10.3389/fcimb.2018.00248.
   Katoh K, 2013, MOL BIOL EVOL, V30, P772, DOI 10.1093/molbev/mst010.
   Kuehn A, 2010, MED MICROBIOL IMMUN, V199, P209, DOI 10.1007/s00430-010-0157-y.
   Kumar S, 2018, MOL BIOL EVOL, V35, P1547, DOI 10.1093/molbev/msy096.
   Lau AOT, 2011, BMC GENOMICS, V12, DOI 10.1186/1471-2164-12-410.
   Liu WZ, 2015, BIOINFORMATICS, V31, P3359, DOI 10.1093/bioinformatics/btv362.
   Lobo CA, 2012, CURR OPIN HEMATOL, V19, P170, DOI 10.1097/MOH.0b013e328352245a.
   Massingham T, 2005, GENETICS, V169, P1753, DOI 10.1534/genetics.104.032144.
   Mosqueda J, 2004, INT J PARASITOL, V34, P1229, DOI 10.1016/j.ijpara.2004.07.003.
   Ozubek S, 2020, PATHOGENS, V9, DOI 10.3390/pathogens9121041.
   Pradel G, 2006, EXP PARASITOL, V112, P263, DOI 10.1016/j.exppara.2005.11.010.
   Pradel G, 2004, J EXP MED, V199, P1533, DOI 10.1084/jem.20031274.
   Raine JD, 2007, PLOS PATHOG, V3, DOI 10.1371/journal.ppat.0030030.
   Rigden DJ, 2004, TRENDS BIOCHEM SCI, V29, P335, DOI 10.1016/j.tibs.2004.05.002.
   RODRIGUEZ SD, 1983, INFECT IMMUN, V42, P15, DOI 10.1128/IAI.42.1.15-18.1983.
   RUDZINSKA MA, 1979, CAN J ZOOL, V57, P424, DOI 10.1139/z79-050.
   Saeed S, 2015, INT J PARASITOL, V45, P537, DOI 10.1016/j.ijpara.2015.03.002.
   Saeed S, 2010, MOL BIOCHEM PARASIT, V170, P49, DOI 10.1016/j.molbiopara.2009.11.008.
   Schnittger L, 2012, INFECT GENET EVOL, V12, P1788, DOI 10.1016/j.meegid.2012.07.004.
   Scholz SM, 2008, INT J PARASITOL, V38, P327, DOI 10.1016/j.ijpara.2007.08.009.
   Suarez CE, 2011, VET PARASITOL, V180, P109, DOI 10.1016/j.vetpar.2011.05.032.
   Trueman HE, 2004, J PARASITOL, V90, P1062, DOI 10.1645/GE-3368.
   Ueti MW, 2021, INT J PARASITOL, V51, P123, DOI 10.1016/j.ijpara.2020.08.006.
   Uilenberg G, 2006, VET PARASITOL, V138, P3, DOI 10.1016/j.vetpar.2006.01.035.
   Whelan S, 2001, MOL BIOL EVOL, V18, P691, DOI 10.1093/oxfordjournals.molbev.a003851.},
Number-of-Cited-References = {38},
Times-Cited = {5},
Usage-Count-Last-180-days = {0},
Usage-Count-Since-2013 = {1},
Journal-ISO = {Front. Vet. Sci.},
Doc-Delivery-Number = {ZL8GP},
Web-of-Science-Index = {Science Citation Index Expanded (SCI-EXPANDED)},
Unique-ID = {WOS:000763910000001},
OA = {Green Published, gold},
DA = {2025-04-03},
}

@article{ WOS:000760994700001,
Author = {Alzan, Heba F. and Bastos, Reginaldo G. and Laughery, Jacob M. and
   Scoles, Glen A. and Ueti, Massaro W. and Johnson, Wendell C. and Suarez,
   Carlos E.},
Title = {A Culture-Adapted Strain of Babesia bovis Has Reduced
   Subpopulation Complexity and Is Unable to Complete Its Natural Life
   Cycle in Ticks},
Journal = {FRONTIERS IN CELLULAR AND INFECTION MICROBIOLOGY},
Year = {2022},
Volume = {12},
Month = {FEB 10},
Abstract = {Babesia bovis natural field strains are composed of several
   geno-phenotypically distinct subpopulations. This feature, together with
   possible epigenetic modifications, may facilitate adaptation to variable
   environmental conditions. In this study we compare geno-phenotypical
   features among long-term (more than 12 years) (LTCP) and short-term
   cultured B. bovis parasites (STCP) derived from the B. bovis S74-T3Bo
   strain. LTCPs intraerythrocytic forms are smaller in size than STCPs and
   have faster in vitro growth rate. In contrast to its parental strain,
   the LTCP lack expression of the sexual stage specific 6cysA and 6cysB
   proteins and are unable to develop sexual forms upon in vitro sexual
   stage induction. Consistently, in contrast to its parental strain, LTCPs
   have reduced virulence and are not transmissible to cattle by vector
   competent Rhipicephalus microplus (R. microplus). Similar to previous
   comparisons among attenuated and virulent B. bovis strains, the LTCP
   line has decreased genomic diversity compared to the STCP line. Thus,
   LTCP may contribute to our understanding of adaptive mechanisms used by
   the parasites in response to environmental changes, protective immunity,
   virulence, and transmission by ticks. In addition, LTCPs may be
   considered as candidates for a non-tick transmissible vaccine against
   bovine babesiosis.},
Publisher = {FRONTIERS MEDIA SA},
Address = {AVENUE DU TRIBUNAL FEDERAL 34, LAUSANNE, CH-1015, SWITZERLAND},
Type = {Article},
Language = {English},
Affiliation = {Alzan, HF; Suarez, CE (Corresponding Author), Washington State Univ, Coll Vet Med, Dept Vet Microbiol \& Pathol, Pullman, WA 99164 USA.
   Alzan, HF (Corresponding Author), Natl Res Ctr, Parasitol \& Anim Dis Dept, Giza, Egypt.
   Alzan, HF (Corresponding Author), Natl Res Ctr, Tick \& Tick Borne Dis Res Unit, Giza, Egypt.
   Suarez, CE (Corresponding Author), USDA ARS, Anim Dis Res Unit, Pullman, WA 99164 USA.
   Alzan, Heba F.; Bastos, Reginaldo G.; Laughery, Jacob M.; Ueti, Massaro W.; Suarez, Carlos E., Washington State Univ, Coll Vet Med, Dept Vet Microbiol \& Pathol, Pullman, WA 99164 USA.
   Alzan, Heba F., Natl Res Ctr, Parasitol \& Anim Dis Dept, Giza, Egypt.
   Alzan, Heba F., Natl Res Ctr, Tick \& Tick Borne Dis Res Unit, Giza, Egypt.
   Scoles, Glen A., ARS, Invas Insect Biocontrol \& Behav Lab, Beltsville, MD USA.
   Ueti, Massaro W.; Johnson, Wendell C.; Suarez, Carlos E., USDA ARS, Anim Dis Res Unit, Pullman, WA 99164 USA.},
DOI = {10.3389/fcimb.2022.827347},
Article-Number = {827347},
ISSN = {2235-2988},
Keywords = {Babesia bovis; in vitro culture; tick; attenuation; sexual stages;
   transmission},
Keywords-Plus = {RHOPTRY-ASSOCIATED PROTEIN-1; VES MULTIGENE FAMILY; BOOPHILUS-MICROPLUS;
   VACCINE STRAIN; IN-VITRO; ANTIGENIC VARIATION; BIGEMINA; TRANSMISSION;
   ATTENUATION; CHALLENGE},
Research-Areas = {Immunology; Microbiology},
Web-of-Science-Categories  = {Immunology; Microbiology},
Author-Email = {heba.alzan@wsu.edu
   carlos.suarez@usda.gov},
Affiliations = {Washington State University; Egyptian Knowledge Bank (EKB); National
   Research Centre (NRC); Egyptian Knowledge Bank (EKB); National Research
   Centre (NRC); United States Department of Agriculture (USDA)},
ResearcherID-Numbers = {Alzan, Heba/JAX-3841-2023
   Alzan, Heba/O-3482-2018
   },
ORCID-Numbers = {Alzan, Heba/0000-0002-0260-7813
   Scoles, Glen/0000-0003-4161-0756},
Cited-References = {Abraham A, 2018, J BIOL CHEM, V293, P19974, DOI {[}10.1074/jbc.AC118.005771, 10.1074/jbc.ac118.005771].
   Al-Khedery B, 2006, MOL MICROBIOL, V59, P402, DOI 10.1111/j.1365-2958.2005.04993.x.
   Alarcon G.J.C., 1996, REV MEXICANA CIENC P, V34, DOI {[}10.22319/RMCP.V34I3.710, DOI 10.22319/RMCP.V34I3.710].
   Allred DR, 2000, MOL CELL, V5, P153, DOI 10.1016/S1097-2765(00)80411-6.
   Alvarez JA, 2020, FRONT VET SCI, V7, DOI 10.3389/fvets.2020.00364.
   Alvarez JA, 2004, ANN NY ACAD SCI, V1026, P277, DOI 10.1196/annals.1307.043.
   Alzan HF, 2021, PARASITE VECTOR, V14, DOI 10.1186/s13071-021-04712-7.
   Alzan HF, 2019, TICKS TICK-BORNE DIS, V10, P722, DOI 10.1016/j.ttbdis.2019.01.006.
   Alzan HF, 2017, PARASITE VECTOR, V10, DOI 10.1186/s13071-017-2143-3.
   Alzan HF, 2016, PLOS ONE, V11, DOI 10.1371/journal.pone.0163791.
   Batiha GE, 2019, TROP MED HEALTH, V47, DOI 10.1186/s41182-019-0171-8.
   Brayton KA, 2007, PLOS PATHOG, V3, P1401, DOI 10.1371/journal.ppat.0030148.
   Canto Alarcon Germinal Jorge, 2003, Veterinaria Mexico, V34, P323.
   Combrink MP, 2015, TICKS TICK-BORNE DIS, V6, P158, DOI 10.1016/j.ttbdis.2014.11.007.
   Combrink MP, 2014, VET PARASITOL, V199, P144, DOI 10.1016/j.vetpar.2013.10.008.
   DALRYMPLE BP, 1992, INT J PARASITOL, V22, P731, DOI 10.1016/0020-7519(92)90121-Z.
   Echebli N, 2014, PLOS NEGLECT TROP D, V8, DOI 10.1371/journal.pntd.0003183.
   FIGUEROA JV, 1993, VET PARASITOL, V50, P69, DOI 10.1016/0304-4017(93)90008-B.
   GILL AC, 1987, EXP PARASITOL, V63, P180, DOI 10.1016/0014-4894(87)90160-3.
   Goff WL, 1998, ANN NY ACAD SCI, V849, P161, DOI 10.1111/j.1749-6632.1998.tb11046.x.
   Goff WL, 2003, CLIN DIAGN LAB IMMUN, V10, P38, DOI 10.1128/CDLI.10.1.38-43.2003.
   Hakimi H, 2019, MSPHERE, V4, DOI 10.1128/mSphere.00109-19.
   Hall R, 1999, TROP MED INT HEALTH, V4, pA78, DOI 10.1046/j.1365-3156.1999.00454.x.
   HINES SA, 1989, MOL BIOCHEM PARASIT, V37, P1, DOI 10.1016/0166-6851(89)90096-0.
   Howell JM, 2007, J CLIN MICROBIOL, V45, P426, DOI 10.1128/JCM.01757-06.
   Huang YL, 2013, INT J PARASITOL, V43, P163, DOI 10.1016/j.ijpara.2012.10.018.
   Hussein HE, 2017, PLOS NEGLECT TROP D, V11, DOI 10.1371/journal.pntd.0005965.
   Jalovecka M, 2016, PARASITE VECTOR, V9, DOI 10.1186/s13071-016-1731-y.
   KUTTLER KL, 1988, VET PARASITOL, V27, P239, DOI 10.1016/0304-4017(88)90038-6.
   KUTTLER KL, 1983, AM J VET RES, V44, P1456.
   Lau AOT, 2011, BMC GENOMICS, V12, DOI 10.1186/1471-2164-12-410.
   Laughery JM, 2009, EXP PARASITOL, V123, P45, DOI 10.1016/j.exppara.2009.05.016.
   LEVY MG, 1980, SCIENCE, V207, P1218, DOI 10.1126/science.7355284.
   Lobo CA, 1998, PARASITOL TODAY, V14, P146, DOI 10.1016/S0169-4758(97)01210-6.
   Mack EA, 2020, PLOS PATHOG, V16, DOI 10.1371/journal.ppat.1008772.
   Mans BJ, 2019, PARASITE VECTOR, V12, DOI 10.1186/s13071-019-3678-2.
   MASON TE, 1986, ONDERSTEPOORT J VET, V53, P143.
   Mazuz ML, 2012, PARASITOLOGY, V139, P317, DOI 10.1017/S0031182011001995.
   Mosqueda J, 2004, INT J PARASITOL, V34, P1229, DOI 10.1016/j.ijpara.2004.07.003.
   Ojeda JJ, 2010, TRANSBOUND EMERG DIS, V57, P84, DOI 10.1111/j.1865-1682.2010.01123.x.
   PALMER DA, 1982, PARASITOLOGY, V84, P567, DOI 10.1017/S0031182000052835.
   Pedroni MJ, 2013, BMC GENOMICS, V14, DOI 10.1186/1471-2164-14-763.
   RODRIGUEZ SD, 1983, INFECT IMMUN, V42, P15, DOI 10.1128/IAI.42.1.15-18.1983.
   Silva MG, 2018, INT J PARASITOL-DRUG, V8, P265, DOI 10.1016/j.ijpddr.2018.04.004.
   Sondgeroth KS, 2014, INFECT IMMUN, V82, P4426, DOI 10.1128/IAI.02126-14.
   STEWART NP, 1978, J PROTOZOOL, V25, P497, DOI 10.1111/j.1550-7408.1978.tb04175.x.
   Suarez CE, 2009, INT J PARASITOL, V39, P289, DOI 10.1016/j.ijpara.2008.08.006.
   SUAREZ CE, 1993, INFECT IMMUN, V61, P3511, DOI 10.1128/IAI.61.8.3511-3517.1993.
   Talman AM, 2004, MALARIA J, V3, DOI 10.1186/1475-2875-3-24.
   TIMMS P, 1990, INFECT IMMUN, V58, P2171, DOI 10.1128/IAI.58.7.2171-2176.1990.
   Ueti MW, 2021, INT J PARASITOL, V51, P123, DOI 10.1016/j.ijpara.2020.08.006.
   YUNKER CE, 1987, VET PARASITOL, V24, P7, DOI 10.1016/0304-4017(87)90125-7.},
Number-of-Cited-References = {52},
Times-Cited = {6},
Usage-Count-Last-180-days = {0},
Usage-Count-Since-2013 = {0},
Journal-ISO = {Front. Cell. Infect. Microbiol.},
Doc-Delivery-Number = {ZH5RA},
Web-of-Science-Index = {Science Citation Index Expanded (SCI-EXPANDED)},
Unique-ID = {WOS:000760994700001},
OA = {Green Published, gold},
DA = {2025-04-03},
}

@article{ WOS:000752829800007,
Author = {Hidalgo-Ruiz, Mario and Mejia-Lopez, Susana and Perez-Serrano, Rosa M.
   and de Larrea, Guadalupe Zaldivar-Lelo and Ganzinelli, Sabrina and
   Florin-Christensen, Monica and Suarez, Carlos E. and Hernandez-Ortiz,
   Ruben and Mercado-Uriostegui, Miguel A. and Rodriguez-Torres, Angelina
   and Carvajal-Gamez, Bertha I. and Camacho-Nuez, Minerva and Wilkowsky,
   Silvina E. and Mosqueda, Juan},
Title = {Babesia bovis AMA-1, MSA-2c and RAP-1 contain conserved B
   and T-cell epitopes, which generate neutralizing antibodies and a
   long-lasting Th1 immune response in vaccinated cattle},
Journal = {VACCINE},
Year = {2022},
Volume = {40},
Number = {8},
Pages = {1108-1115},
Month = {FEB 16},
Abstract = {Vaccines against bovine babesiosis must, ideally, induce a humoral
   immune response characterized by neutralizing antibodies against
   conserved epitopes and a cellular Th1 immune response. In Babesia bovis,
   proteins such as AMA-1, MSA-2c, and RAP-1 have been characterized and
   antibodies against these proteins have shown a neutralizing effect,
   demonstrating the implication of B and T-cell epitopes in the immune
   response. There is evidence of the existence of B and T-cell epitopes in
   these proteins, however, it remains to be defined, the presence of
   conserved peptides in strains from around the world containing B and
   T-cell epitopes, and their role in the generation of a long-lasting
   immunity. The aim in this paper was to identify peptides of Babesia
   bovis AMA-1, MSA-2c, and RAP-1 that elicit a neutralizing and
   longlasting Th1 immune response. Peptides containing B-cell epitopes of
   AMA-1, MSA-2c and RAP-1, were identified. The immune response generated
   by each peptide was characterized in cattle. All peptides tested induced
   antibodies that recognized intraerythrocytic parasites, however, only 5
   peptides generated neutralizing antibodies in vitro: P2AMA-1 (6.28\%),
   P3MSA-2c (10.27\%), P4MSA-2c (10.42\%), P1RAP-1 (32.45\%), and P4RAP-1
   (36.98\%). When these neutralizing antibodies were evaluated as a pool,
   the inhibition percentage of invasion increased to 52.37\%. When the T
   cellular response was evaluated, two peptides: P3MSA2c and P2AMA1
   induced a higher percentage (>70\%) of activated CD4 +/CD45RO+ T cells
   than unstimulated cells. Additionally, both peptides induced the
   production of gamma interferon (IFN-) in PBMCs from vaccinated cattle
   after one year proving the implication of a long-lasting Th1 immune
   response. In conclusion, we identified conserved peptides containing B
   and T-cell epitopes in antigens of B. bovis that elicit a Th1 immune
   response and showed evidence that peptides from the same protein elicit
   different immune responses, which has implication for vaccine
   development in bovine babesiosis. (c) 2022 Elsevier Ltd. All rights
   reserved.},
Publisher = {ELSEVIER SCI LTD},
Address = {125 London Wall, London, ENGLAND},
Type = {Article},
Language = {English},
Affiliation = {Mosqueda, J (Corresponding Author), Autonomous Univ Queretaro, Coll Nat Sci, Immunol \& Vaccines Lab, Queretaro, Mexico.
   Hidalgo-Ruiz, Mario; Mejia-Lopez, Susana; Mercado-Uriostegui, Miguel A.; Carvajal-Gamez, Bertha I.; Mosqueda, Juan, Autonomous Univ Queretaro, Coll Nat Sci, Immunol \& Vaccines Lab, Queretaro, Mexico.
   Perez-Serrano, Rosa M.; de Larrea, Guadalupe Zaldivar-Lelo, Autonomous Univ Queretaro, Coll Med, Genet \& Mol Biol Lab, Queretaro, Mexico.
   Ganzinelli, Sabrina; Florin-Christensen, Monica, Inst Patobiol Vet IPVET, CICVyA, INTA Hurlingham \& Consejo Nacl Invest Cient \& Tec, Buenos Aires, DF, Argentina.
   Ganzinelli, Sabrina; Florin-Christensen, Monica, Consejo Nacl Invest Cient \& Tecn CONICET, Buenos Aires, DF, Argentina.
   Suarez, Carlos E., USDA ARS, Anim Dis Res Unit, WSU, 3003 ADBF,POB 647030, Pullman, WA 99164 USA.
   Hernandez-Ortiz, Ruben, CENID Salud Anim \& Inocuidad INIFAP, Carretera Fed Cuernavaca Cuautla 8534, Jiutepec 62550, Morelos, Mexico.
   Rodriguez-Torres, Angelina, Autonomous Univ Queretaro, Nat Sci Coll, Anim Hlth \& Environm Microbiol, Queretaro, Mexico.
   Camacho-Nuez, Minerva, Univ Autonoma Ciudad Mexico, Posgrad Ciencias Genom, San Lorenzo 290, Mexico City 03100, DF, Mexico.
   Wilkowsky, Silvina E., Ctr Invest Ciencias Vet \& Agron, Inst Agrobiotecnol \& Biol Mol IABIMO INTA, CONICET, De Los Resors \& Dr Nicolas Repetto S-No, Buenos Aires 1686, DF, Argentina.},
DOI = {10.1016/j.vaccine.2022.01.023},
EarlyAccessDate = {FEB 2022},
ISSN = {0264-410X},
EISSN = {1873-2518},
Keywords = {Babesia bovis; Conserved epitopes; Interferon gamma; Neutralizing
   antibodies; Long-lasting immunity},
Keywords-Plus = {RHOPTRY-ASSOCIATED PROTEIN-1; MEROZOITE SURFACE-ANTIGEN-2 PROTEINS;
   APICAL MEMBRANE ANTIGEN-1; ERYTHROCYTE INVASION; SURFACE; REGION;
   IMMUNODOMINANT; LOCALIZATION; IMMUNIZATION; STIMULATION},
Research-Areas = {Immunology; Research \& Experimental Medicine},
Web-of-Science-Categories  = {Immunology; Medicine, Research \& Experimental},
Author-Email = {joel.mosqueda@uaq.mx},
Affiliations = {Universidad Autonoma de Queretaro; Universidad Autonoma de Queretaro;
   Consejo Nacional de Investigaciones Cientificas y Tecnicas (CONICET);
   United States Department of Agriculture (USDA); Universidad Autonoma de
   Queretaro; Consejo Nacional de Investigaciones Cientificas y Tecnicas
   (CONICET)},
ResearcherID-Numbers = {Ganzinelli, Sabrina/IUQ-4131-2023
   Camacho-Nuez, Minerva/AAG-4359-2020
   Pérez-Serrano, Rosa/AAF-5074-2021
   },
ORCID-Numbers = {Rodriguez, Angelina/0000-0001-5300-6834
   Hidalgo-Ruiz, Mario/0000-0001-5107-194X
   Mercado-Uriostegui, Miguel Angel/0000-0002-4485-883X
   Ganzinelli, Sabrina/0000-0002-9889-6698},
Funding-Acknowledgement = {CONACyT-Mexico; PRODEPREDES {[}103.5/15/12089]; CONACyT-Ciencia Basica
   {[}167129]; PRODEP-REDES; CONACyTCiencia a},
Funding-Text = {The authors would like to acknowledge David AlvaradoGuzman, Cristian
   Alonso-Figueroa and David Ramirez for their help, handling and sampling
   in animals, and to Andres LopezPadilla for letting us work with his
   cattle. We are also grateful for the technical support provided by Paul
   Lacy and Jacob Laughery. Mario Hidalgo-Ruiz and Susana Mejia-Lopez
   received a fellowship from CONACyT-Mexico. This research was funded by
   PRODEPREDES 103.5/15/12089 and CONACyT-Ciencia Basica 167129.Mario
   Hidalgo-Ruiz and Susana Mejia-Lo received a fellowship from
   CONACyT-Mexico. This research was funded by PRODEP-REDES and
   CONACyTCiencia a},
Cited-References = {Alvarez JA, 2010, TRANSBOUND EMERG DIS, V57, P87, DOI 10.1111/j.1865-1682.2010.01117.x.
   Ardia DR, 2011, FUNCT ECOL, V25, P61, DOI 10.1111/j.1365-2435.2010.01759.x.
   Barreda D, 2020, TRANSBOUND EMERG DIS, V67, P60, DOI 10.1111/tbed.13213.
   Berens SJ, 2005, INFECT IMMUN, V73, P7180, DOI 10.1128/IAI.73.11.7180-7189.2005.
   Bock R, 2004, PARASITOLOGY, V129, pS247, DOI 10.1017/S0031182004005190.
   BROWN WC, 1993, INFECT IMMUN, V61, P3273, DOI 10.1128/IAI.61.8.3273-3281.1993.
   Brown WC, 1996, INFECT IMMUN, V64, P3341, DOI 10.1128/IAI.64.8.3341-3350.1996.
   Rodriguez AE, 2014, TICKS TICK-BORNE DIS, V5, P343, DOI 10.1016/j.ttbdis.2013.12.011.
   Estes DM, 1996, VET IMMUNOL IMMUNOP, V54, P61, DOI 10.1016/S0165-2427(96)05684-X.
   Florin-Christensen M, 2002, INFECT IMMUN, V70, P3566, DOI 10.1128/IAI.70.7.3566-3575.2002.
   Flower DR, 2003, TRENDS IMMUNOL, V24, P667, DOI 10.1016/j.it.2003.10.006.
   Fukunaga K, 2020, HLA, V96, P601, DOI 10.1111/tan.14086.
   Gaffar FR, 2004, INFECT IMMUN, V72, P2947, DOI 10.1128/IAI.72.5.2947-2955.2004.
   Gimenez AM, 2016, PARASITE VECTOR, V9, DOI 10.1186/s13071-016-1862-1.
   Glass Elizabeth J., 2004, Animal Health Research Reviews, V5, P197, DOI 10.1079/AHR200469.
   Gps S., 2004, LECT NOTES COMPUTER, P197, DOI {[}DOI 10.1007/978-3-540-30220-9\_16, 10.1007/978-3-540-30220-916, 10.1007/978-3-540-30220-9\_16].
   Hidalgo-Ruiz M, 2018, PARASITE VECTOR, V11, DOI 10.1186/s13071-018-3164-2.
   HINES SA, 1995, INFECT IMMUN, V63, P349, DOI 10.1128/IAI.63.1.349-352.1995.
   HOWARD CJ, 1991, EUR J IMMUNOL, V21, P2219, DOI 10.1002/eji.1830210933.
   Ortiz JMJ, 2014, VACCINE, V32, P4625, DOI 10.1016/j.vaccine.2014.06.075.
   Mosqueda J, 2002, INFECT IMMUN, V70, P6448, DOI 10.1128/IAI.70.11.6448-6455.2002.
   Mosqueda J, 2002, INFECT IMMUN, V70, P1599, DOI 10.1128/IAI.70.3.1599-1603.2002.
   Mosqueda J, 2018, GENOME BASED VACCINO, DOI {[}10.5772/intechopen.72636, DOI 10.5772/INTECHOPEN.72636].
   NARUM DL, 1994, MOL BIOCHEM PARASIT, V67, P59, DOI 10.1016/0166-6851(94)90096-5.
   Norimine J, 2003, INFECT IMMUN, V71, P5021, DOI 10.1128/IAI.71.9.5021-5032.2003.
   Norimine J, 2002, INFECT IMMUN, V70, P2039, DOI 10.1128/IAI.70.4.2039-2048.2002.
   Remarque EJ, 2008, TRENDS PARASITOL, V24, P74, DOI 10.1016/j.pt.2007.12.002.
   RIBEIRO JMC, 1987, ANNU REV ENTOMOL, V32, P463, DOI 10.1146/annurev.en.32.010187.002335.
   Saha S, 2006, PROTEINS, V65, P40, DOI 10.1002/prot.21078.
   Salama AA, 2013, EXP PARASITOL, V135, P623, DOI 10.1016/j.exppara.2013.09.017.
   Srinivasan P, 2011, P NATL ACAD SCI USA, V108, P13275, DOI 10.1073/pnas.1110303108.
   Stich RW, 1998, INFECT IMMUN, V66, P4130.
   Suarez CE, 2000, INFECT IMMUN, V68, P6865, DOI 10.1128/IAI.68.12.6865-6870.2000.
   Wang JM, 2020, PATHOGENS, V9, DOI 10.3390/pathogens9060473.
   Wilkowsky SE, 2003, MOL BIOCHEM PARASIT, V127, P133, DOI 10.1016/S0166-6851(02)00329-8.
   WYATT CR, 1991, J IMMUNOL METHODS, V140, P23, DOI 10.1016/0022-1759(91)90122-V.
   Yokoyama N, 2002, INFECT IMMUN, V70, P5822, DOI 10.1128/IAI.70.10.5822-5826.2002.
   Yokoyama N, 2006, VET PARASITOL, V138, P22, DOI 10.1016/j.vetpar.2006.01.037.
   Zhang Q, 2008, NUCLEIC ACIDS RES, V36, pW513, DOI 10.1093/nar/gkn254.},
Number-of-Cited-References = {39},
Times-Cited = {15},
Usage-Count-Last-180-days = {0},
Usage-Count-Since-2013 = {1},
Journal-ISO = {Vaccine},
Doc-Delivery-Number = {YV6IK},
Web-of-Science-Index = {Science Citation Index Expanded (SCI-EXPANDED)},
Unique-ID = {WOS:000752829800007},
DA = {2025-04-03},
}

@article{ WOS:000758018400001,
Author = {El-Sayed, Shimaa Abd El-Salam and Rizk, Mohamed Abdo and Eldoumani,
   Haitham and Sorour, Shimaa Sobhy and Terkawi, Mohamad Alaa and
   AbouLaila, Mahmoud and Igarashi, Ikuo and Sayed-Ahmed, Mohamed Z.},
Title = {Identification and Characterization of P0 Protein as a Vaccine Candidate
   Against Babesia divergens, Blood Parasite of Veterinary and
   Zoonotic Importance},
Journal = {FRONTIERS IN VETERINARY SCIENCE},
Year = {2022},
Volume = {8},
Month = {JAN 7},
Abstract = {The molecular identification and antigenic characterization of P0
   protein in Babesia divergens, a blood parasite of veterinary and
   zoonotic importance, were carried out in this study for use in
   developing subunit vaccines against B. divergens infection. Recombinant
   protein encoding P0 (BdP0) was developed in Escherichia coli, and its
   antiserum was generated in mice for further molecular characterization.
   Anti-rBdP0 serum had a specific interaction with the corresponding
   legitimate B. divergens protein, as confirmed by Western blotting and
   indirect fluorescent antibody tests. ELISA was used to assess the
   immunogenicity of BdP0 in a group of 68 bovine field samples, and
   significant immunological reactivity was found in 19 and 20 positive
   samples of rBdp0 and B. divergens lysate, respectively. The in vitro
   growth of B. divergens cultures treated with anti-rBdP0 serum was
   significantly inhibited (p < 0.05). Furthermore, after 6 h of incubation
   with 2 mg/ml anti-rBdP0 serum, the ability of pre-incubated free
   merozoites to invade bovine erythrocytes was reduced by 59.88\%. The
   obtained data suggest the possible use of rBdP0 as diagnostic antigen
   and may serve as a vaccine candidate against babesiosis caused by B.
   divergens either in animal or human.},
Publisher = {FRONTIERS MEDIA SA},
Address = {AVENUE DU TRIBUNAL FEDERAL 34, LAUSANNE, CH-1015, SWITZERLAND},
Type = {Article},
Language = {English},
Affiliation = {Rizk, MA; Igarashi, I (Corresponding Author), Obihiro Univ Agr \& Vet Med, Natl Res Ctr Protozoan Dis, Obihiro, Japan.
   Rizk, MA (Corresponding Author), Mansoura Univ, Fac Vet Med, Dept Internal Med \& Infect Dis, Mansoura, Egypt.
   El-Sayed, Shimaa Abd El-Salam; Rizk, Mohamed Abdo; Terkawi, Mohamad Alaa; Igarashi, Ikuo, Obihiro Univ Agr \& Vet Med, Natl Res Ctr Protozoan Dis, Obihiro, Japan.
   El-Sayed, Shimaa Abd El-Salam, Mansoura Univ, Fac Vet Med, Dept Biochem \& Chem Nutr, Mansoura, Egypt.
   Rizk, Mohamed Abdo; Sayed-Ahmed, Mohamed Z., Mansoura Univ, Fac Vet Med, Dept Internal Med \& Infect Dis, Mansoura, Egypt.
   Eldoumani, Haitham, Mansoura Univ, Fac Vet Med, Dept Anat, Mansoura, Egypt.
   Sorour, Shimaa Sobhy, Kafrelsheikh Univ, Dept Parasitol, Fac Vet Med, Kafr El Shaikh, Egypt.
   AbouLaila, Mahmoud, Damanhour Univ, Fac Vet Med, Dept Parasitol, Damanhour, Egypt.
   Sayed-Ahmed, Mohamed Z., Jazan Univ, Coll Pharm, Dept Clin Pharm, Jizan, Saudi Arabia.},
DOI = {10.3389/fvets.2021.795906},
Article-Number = {795906},
EISSN = {2297-1769},
Keywords = {Babesia divergens; P0 protein; vaccine; zoonotic infection; diagnosis},
Keywords-Plus = {RIBOSOMAL PHOSPHOPROTEIN; PLASMODIUM-FALCIPARUM; TOXOPLASMA-GONDII;
   EXPRESSION; ANTIBODIES; INVASION; MICROTI; SURFACE; CELLS; MICE},
Research-Areas = {Veterinary Sciences},
Web-of-Science-Categories  = {Veterinary Sciences},
Author-Email = {dr\_moh\_abdo2008@mans.edu.eg
   igarcipmi@obihiro.ac.jp},
Affiliations = {Obihiro University of Agriculture \& Veterinary Medicine; Egyptian
   Knowledge Bank (EKB); Mansoura University; Egyptian Knowledge Bank
   (EKB); Mansoura University; Egyptian Knowledge Bank (EKB); Mansoura
   University; Egyptian Knowledge Bank (EKB); Kafrelsheikh University;
   Egyptian Knowledge Bank (EKB); Damanhour University; Jazan University},
ResearcherID-Numbers = {Elsayed, Shimaa/JJD-3848-2023
   AbouLaila, Mahmoud/P-4239-2016
   Sayed-Ahmed, Mohamed/HLH-0158-2023
   rizk, mohamed/J-7232-2019
   ELDOUMANI, HAITHAM/M-4639-2018
   },
ORCID-Numbers = {rizk, mohamed/0000-0002-5250-6172
   ELDOUMANI, HAITHAM/0000-0002-3869-0276
   Sayed-Ahmed, Mohamed Z./0000-0003-0777-8256},
Funding-Acknowledgement = {Ministry of Education, Culture, Sports, Science, and Technology of
   Japan; Japan Society for the Promotion of Science (JSPS) {[}P18091]},
Funding-Text = {This study was supported financially by the Ministry of Education,
   Culture, Sports, Science, and Technology of Japan. MR was supported by a
   research grant fellowship for young scientists from the Japan Society
   for the Promotion of Science (JSPS) (ID no. P18091).},
Cited-References = {Abd El-Salam El-Sayed S, 2017, PARASITOL INT, V66, P721, DOI 10.1016/j.parint.2017.07.004.
   Artero-Castro A, 2015, AUTOPHAGY, V11, P1499, DOI 10.1080/15548627.2015.1063764.
   Artero-Castro A, 2011, HUM PATHOL, V42, P194, DOI 10.1016/j.humpath.2010.04.020.
   Aruna K, 2005, GENE, V357, P9, DOI 10.1016/j.gene.2005.04.007.
   Boozer AL, 2003, VET CLIN N AM-SMALL, V33, P885, DOI 10.1016/S0195-5616(03)00039-1.
   Brown WC, 2006, PARASITE IMMUNOL, V28, P315, DOI 10.1111/j.1365-3024.2006.00849.x.
   Calich AL, 2013, LIVER INT, V33, P909, DOI 10.1111/liv.12155.
   Chang TW, 2008, ONCOGENE, V27, P332, DOI 10.1038/sj.onc.1210651.
   Chatterjee S, 2000, INFECT IMMUN, V68, P4312, DOI 10.1128/IAI.68.7.4312-4318.2000.
   Chatterjee S, 2000, MOL BIOCHEM PARASIT, V107, P143, DOI 10.1016/S0166-6851(99)00226-1.
   El-Sayed S, 2019, EXP PARASITOL, V206, DOI 10.1016/j.exppara.2019.107758.
   Elsify A, 2015, PARASITOL INT, V64, P79, DOI 10.1016/j.parint.2014.10.002.
   Engwerda CR, 2005, TRENDS PARASITOL, V21, P75, DOI 10.1016/j.pt.2004.11.008.
   Gonçalves RM, 2010, INFECT IMMUN, V78, P4763, DOI 10.1128/IAI.00578-10.
   Goswami A, 1997, J BIOL CHEM, V272, P12138, DOI 10.1074/jbc.272.18.12138.
   Iborra S, 2005, INFECT IMMUN, V73, P5842, DOI 10.1128/IAI.73.9.5842-5852.2005.
   Imai T, 2015, ELIFE, V4, DOI 10.7554/eLife.04232.
   Kaneko O, 2007, PARASITOL INT, V56, P255, DOI 10.1016/j.parint.2007.05.003.
   Lobo CA, 2019, PATHOGENS, V8, DOI 10.3390/pathogens8030095.
   Mahmood T, 2012, N AM J MED SCI, V4, P429, DOI 10.4103/1947-2714.100998.
   Maracci C, 2016, BIOPOLYMERS, V105, P463, DOI 10.1002/bip.22832.
   Rizk MA, 2018, INFECT DRUG RESIST, V11, P1605, DOI 10.2147/IDR.S159519.
   Rizk MA, 2016, VET PARASITOL, V227, P93, DOI 10.1016/j.vetpar.2016.07.032.
   SANTOS C, 1994, J BIOL CHEM, V269, P15689.
   Scholzen A, 2009, PLOS PATHOG, V5, DOI 10.1371/journal.ppat.1000543.
   Sehgal A, 2003, INT J PARASITOL, V33, P1589, DOI 10.1016/S0020-7519(03)00267-4.
   Singh S, 2002, MOL BIOCHEM PARASIT, V119, P121, DOI 10.1016/S0166-6851(01)00394-2.
   Sudarsan R, 2015, PARASITOL INT, V64, P43, DOI 10.1016/j.parint.2014.08.006.
   Terkawi MA, 2007, VACCINE, V25, P2027, DOI 10.1016/j.vaccine.2006.11.041.
   Terkawi MA, 2013, PLOS ONE, V8, DOI 10.1371/journal.pone.0083305.
   Vannier Edouard, 2009, Interdiscip Perspect Infect Dis, V2009, P984568, DOI 10.1155/2009/984568.
   Wawiórka L, 2017, MOL CELL BIOL, V37, DOI 10.1128/MCB.00060-17.
   Yuan XQ, 2007, ELECTROPHORESIS, V28, P2018, DOI 10.1002/elps.200600821.},
Number-of-Cited-References = {33},
Times-Cited = {7},
Usage-Count-Last-180-days = {0},
Usage-Count-Since-2013 = {1},
Journal-ISO = {Front. Vet. Sci.},
Doc-Delivery-Number = {ZD2FA},
Web-of-Science-Index = {Science Citation Index Expanded (SCI-EXPANDED)},
Unique-ID = {WOS:000758018400001},
OA = {gold, Green Published},
DA = {2025-04-03},
}

@article{ WOS:000736628000001,
Author = {Taus, Naomi S. and Cywes-Bentley, Colette and Johnson, Wendell C. and
   Pier, Gerald B. and Fry, Lindsay M. and Mousel, Michelle R. and Ueti,
   Massaro W.},
Title = {Immunization against a Conserved Surface Polysaccharide Stimulates
   Bovine Antibodies with Opsonic Killing Activity but Does Not Protect
   against Babesia bovis Challenge},
Journal = {PATHOGENS},
Year = {2021},
Volume = {10},
Number = {12},
Month = {DEC},
Abstract = {Arthropod-borne apicomplexan pathogens remain a great concern and
   challenge for disease control in animals and humans. In order to prevent
   Babesia infection, the discovery of antigens that elicit protective
   immunity is essential to establish approaches to stop disease
   dissemination. In this study, we determined that
   poly-N-acetylglucosamine (PNAG) is conserved among tick-borne pathogens
   including B. bovis, B. bigemina, B. divergens, B. microti, and Babesia
   WA1. Calves immunized with synthetic ss-(1 -> 6)-linked glucosamine
   oligosaccharides conjugated to tetanus toxoid (5GlcNH(2)-TT) developed
   antibodies with in vitro opsonophagocytic activity against
   Staphylococcus aureus. Sera from immunized calves reacted to B. bovis.
   These results suggest strong immune responses against PNAG. However,
   5GlcNH(2)-TT-immunized bovines challenged with B. bovis developed acute
   babesiosis with the cytoadhesion of infected erythrocytes to brain
   capillary vessels. While this antigen elicited antibodies that did not
   prevent disease, we are continuing to explore other antigens that may
   mitigate these vector-borne diseases for the cattle industry.},
Publisher = {MDPI},
Address = {ST ALBAN-ANLAGE 66, CH-4052 BASEL, SWITZERLAND},
Type = {Article},
Language = {English},
Affiliation = {Taus, NS (Corresponding Author), USDA, ARS, Anim Dis Res Unit, Pullman, WA 99164 USA.
   Taus, Naomi S.; Johnson, Wendell C.; Fry, Lindsay M.; Mousel, Michelle R.; Ueti, Massaro W., USDA, ARS, Anim Dis Res Unit, Pullman, WA 99164 USA.
   Cywes-Bentley, Colette; Pier, Gerald B., Harvard Med Sch, Brigham \& Womens Hosp, Dept Med, Div Infect Dis, Boston, MA 02115 USA.
   Fry, Lindsay M.; Ueti, Massaro W., Dept Vet Microbiol \& Pathol, Program Vector Borne Dis, Pullman, WA 99164 USA.
   Mousel, Michelle R.; Ueti, Massaro W., Washington State Univ, Paul G Allen Sch Global Anim Hlth, Pullman, WA 99164 USA.},
DOI = {10.3390/pathogens10121598},
Article-Number = {1598},
EISSN = {2076-0817},
Keywords = {Babesia; Rhipicephalus ticks; PNAG; immunization; antibody response},
Keywords-Plus = {HUMAN MONOCLONAL-ANTIBODIES; STAPHYLOCOCCUS-AUREUS; INFECTION; VACCINES;
   VACCINATION; MICROPLUS; IMMUNITY; CATTLE; GAMMA; AGE},
Research-Areas = {Microbiology},
Web-of-Science-Categories  = {Microbiology},
Author-Email = {naomi.taus@usda.gov
   ccywes@rics.bwh.harvard.edu
   carl.johnson@usda.gov
   gpier@bwh.harvard.edu
   lindsay.fry@usda.gov
   michelle.mousel@usda.gov
   massaro.ueti@usda.gov},
Affiliations = {United States Department of Agriculture (USDA); Harvard University;
   Harvard Medical School; Harvard University Medical Affiliates; Brigham
   \& Women's Hospital; Washington State University},
ResearcherID-Numbers = {Pier, Gerald/AAO-2692-2021
   },
ORCID-Numbers = {Taus, Naomi/0000-0001-5928-6232},
Cited-References = {Bastos RG, 2009, PARASITE VECTOR, V2, DOI 10.1186/1756-3305-2-57.
   Bock R, 2004, PARASITOLOGY, V129, pS247, DOI 10.1017/S0031182004005190.
   Bohaliga GAR, 2018, PARASITE VECTOR, V11, DOI 10.1186/s13071-018-3052-9.
   Brown WC, 1999, PARASITOL TODAY, V15, P275, DOI 10.1016/S0169-4758(99)01471-4.
   Brown WC, 2006, VET PARASITOL, V138, P75, DOI 10.1016/j.vetpar.2006.01.041.
   Choi AHK, 2009, J BACTERIOL, V191, P5953, DOI 10.1128/JB.00647-09.
   Cywes-Bentley C, 2018, PLOS PATHOG, V14, DOI 10.1371/journal.ppat.1007160.
   Cywes-Bentley C, 2013, P NATL ACAD SCI USA, V110, pE2209, DOI 10.1073/pnas.1303573110.
   Florin-Christensen M, 2014, PARASITOLOGY, V141, P1563, DOI 10.1017/S0031182014000961.
   Goff WL, 2010, VET IMMUNOL IMMUNOP, V138, P1, DOI 10.1016/j.vetimm.2010.07.006.
   Goff WL, 2006, CLIN VACCINE IMMUNOL, V13, P1212, DOI 10.1128/CVI.00196-06.
   Goff WL, 1998, ANN NY ACAD SCI, V849, P161, DOI 10.1111/j.1749-6632.1998.tb11046.x.
   Goff WL, 2001, PARASITE IMMUNOL, V23, P463, DOI 10.1046/j.1365-3024.2001.00402.x.
   GOFF WL, 1982, VET PARASITOL, V11, P109, DOI 10.1016/0304-4017(82)90032-2.
   GOFF WL, 1993, J EUKARYOT MICROBIOL, V40, P237, DOI 10.1111/j.1550-7408.1993.tb04909.x.
   Herwaldt BL, 1996, ANN INTERN MED, V124, P643, DOI 10.7326/0003-4819-124-7-199604010-00004.
   Holman PJ, 2005, AM J TROP MED HYG, V73, P865, DOI 10.4269/ajtmh.2005.73.865.
   Howell JM, 2007, J CLIN MICROBIOL, V45, P426, DOI 10.1128/JCM.01757-06.
   Ortiz JMJ, 2019, TICKS TICK-BORNE DIS, V10, DOI 10.1016/j.ttbdis.2019.101270.
   Kelly-Quintos C, 2006, INFECT IMMUN, V74, P2742, DOI 10.1128/IAI.74.5.2742-2750.2006.
   Maira-Litrán T, 2005, INFECT IMMUN, V73, P6752, DOI 10.1128/IAI.73.10.6752-6762.2005.
   Pier GB, 2004, J IMMUNOL, V173, P5671, DOI 10.4049/jimmunol.173.9.5671.
   Rodriguez-Vivas RI, 2018, PARASITOL RES, V117, P3, DOI 10.1007/s00436-017-5677-6.
   Shkap V, 2005, VET PARASITOL, V129, P235, DOI 10.1016/j.vetpar.2005.01.013.
   Skurnik D, 2016, EXPERT REV VACCINES, V15, P1041, DOI 10.1586/14760584.2016.1159135.
   Skurnik D, 2012, CLIN INFECT DIS, V55, P1188, DOI 10.1093/cid/cis624.
   Skurnik D, 2010, J CLIN INVEST, V120, P3220, DOI 10.1172/JCI42748.
   Suarez CE, 2019, INT J PARASITOL, V49, P183, DOI 10.1016/j.ijpara.2018.11.002.
   Suarez CE, 2012, MOL BIOCHEM PARASIT, V185, P52, DOI 10.1016/j.molbiopara.2012.05.003.
   Suarez CE, 2011, VET PARASITOL, V180, P109, DOI 10.1016/j.vetpar.2011.05.032.
   SUAREZ CE, 1991, MOL BIOCHEM PARASIT, V46, P45, DOI 10.1016/0166-6851(91)90197-E.
   TRUEMAN KF, 1978, AUST VET J, V54, P301, DOI 10.1111/j.1751-0813.1978.tb02465.x.},
Number-of-Cited-References = {32},
Times-Cited = {4},
Usage-Count-Last-180-days = {1},
Usage-Count-Since-2013 = {3},
Journal-ISO = {Pathogens},
Doc-Delivery-Number = {XX9TI},
Web-of-Science-Index = {Science Citation Index Expanded (SCI-EXPANDED)},
Unique-ID = {WOS:000736628000001},
OA = {gold, Green Published},
DA = {2025-04-03},
}

@article{ WOS:000683727900001,
Author = {Hussein, Hala E. and Johnson, Wendell C. and Taus, Naomi S. and
   Capelli-Peixoto, Janaina and Suarez, Carlos E. and Mousel, Michelle R.
   and Ueti, Massaro W.},
Title = {Differential expression of calcium-dependent protein kinase 4, tubulin
   tyrosine ligase, and methyltransferase by xanthurenic acid-induced
   Babesia bovis sexual stages},
Journal = {PARASITES \& VECTORS},
Year = {2021},
Volume = {14},
Number = {1},
Month = {AUG 10},
Abstract = {Background: Babesia bovis is one of the most significant
   tick-transmitted pathogens of cattle worldwide. Babesia bovis parasites
   have a complex lifecycle, including development within the mammalian
   host and tick vector. Each life stage has developmental forms that
   differ in morphology and metabolism. Differentiation between these forms
   is highly regulated in response to changes in the parasite's
   environment. Understanding the mechanisms by which Babesia parasites
   respond to environmental changes and the transmission cycle through the
   biological vector is critically important for developing bovine
   babesiosis control strategies.
   Results: In this study, we induced B. bovis sexual stages in vitro using
   xanthurenic acid and documented changes in morphology and gene
   expression. In vitro induced B. bovis sexual stages displayed
   distinctive protrusive structures and surface ruffles. We also
   demonstrated the upregulation of B. bovis calcium-dependent protein
   kinase 4 (cdpk4), tubulin-tyrosine ligase (ttl), and methyltransferase
   (mt) genes by in vitro induced sexual stages and during parasite
   development within tick midguts.
   Conclusions: Similar to other apicomplexan parasites, it is likely that
   B. bovis upregulated genes play a vital role in sexual reproduction and
   parasite transmission. Herein, we document the upregulation of cdpk4,
   ttl, and mt genes by both B. bovis in vitro induced sexual stages and
   parasites developing in the tick vector. Understanding the parasite's
   biology and identifying target genes essential for sexual reproduction
   will enable the production of non-transmissible live vaccines to control
   bovine babesiosis.},
Publisher = {BMC},
Address = {CAMPUS, 4 CRINAN ST, LONDON N1 9XW, ENGLAND},
Type = {Article},
Language = {English},
Affiliation = {Hussein, HE (Corresponding Author), Washington State Univ, Dept Vet Microbiol \& Pathol, Pullman, WA 99164 USA.
   Hussein, HE (Corresponding Author), Cairo Univ, Fac Sci, Dept Entomol, Giza, Egypt.
   Hussein, Hala E.; Taus, Naomi S.; Capelli-Peixoto, Janaina; Suarez, Carlos E.; Ueti, Massaro W., Washington State Univ, Dept Vet Microbiol \& Pathol, Pullman, WA 99164 USA.
   Hussein, Hala E., Cairo Univ, Fac Sci, Dept Entomol, Giza, Egypt.
   Johnson, Wendell C.; Taus, Naomi S.; Suarez, Carlos E.; Mousel, Michelle R.; Ueti, Massaro W., USDA ARS, Anim Dis Res Unit, Pullman, WA USA.
   Mousel, Michelle R., Washington State Univ, Paul G Allen Sch Global Anim Hlth, Pullman, WA 99164 USA.},
DOI = {10.1186/s13071-021-04902-3},
Article-Number = {395},
ISSN = {1756-3305},
Keywords = {Babesia bovis; Calcium-dependent protein kinase 4 (CDPK4);
   Methyltransferase; Rhipicephalus microplus; Xanthurenic acid},
Keywords-Plus = {BOOPHILUS-MICROPLUS; IN-VITRO; MALARIA; TRANSMISSION; BIGEMINA;
   IDENTIFICATION; ANTIBODIES; INVASION; ASSAY; GUT},
Research-Areas = {Parasitology; Tropical Medicine},
Web-of-Science-Categories  = {Parasitology; Tropical Medicine},
Author-Email = {hala.elsayed@wsu.edu},
Affiliations = {Washington State University; Egyptian Knowledge Bank (EKB); Cairo
   University; United States Department of Agriculture (USDA); Washington
   State University},
ORCID-Numbers = {Elsayed, Hala/0000-0003-1912-2377
   Peixoto, Janaina/0000-0001-8571-5870},
Funding-Acknowledgement = {United States Department of Agriculture-Agricultural Research Service
   {[}2090-32000-039-00D]; Agriculture and Food Research Initiative from
   the USDA National Institute of Food and Agriculture {[}2020-67030-31476,
   1021184]},
Funding-Text = {This work was supported by the United States Department of
   Agriculture-Agricultural Research Service Project no. 2090-32000-039-00D
   and by Agriculture and Food Research Initiative (grant no.
   2020-67030-31476/project accession no. 1021184) from the USDA National
   Institute of Food and Agriculture.},
Cited-References = {Alzan HF, 2016, PLOS ONE, V11, DOI 10.1371/journal.pone.0163791.
   Armenteros JJA, 2019, NAT BIOTECHNOL, V37, P420, DOI 10.1038/s41587-019-0036-z.
   Bastos RG, 2013, PLOS ONE, V8, DOI 10.1371/journal.pone.0067765.
   Bastos RG, 2009, PARASITE VECTOR, V2, DOI 10.1186/1756-3305-2-57.
   Billker O, 1998, NATURE, V392, P289, DOI 10.1038/32667.
   Billker O, 2004, CELL, V117, P503, DOI 10.1016/S0092-8674(04)00449-0.
   Billker O, 2009, CELL HOST MICROBE, V5, P612, DOI 10.1016/j.chom.2009.05.017.
   Bobenchik AM, 2013, P NATL ACAD SCI USA, V110, P18262, DOI 10.1073/pnas.1313965110.
   Bock R, 2004, PARASITOLOGY, V129, pS247, DOI 10.1017/S0031182004005190.
   Bohaliga GAR, 2018, PARASITE VECTOR, V11, DOI 10.1186/s13071-018-3052-9.
   Brayton KA, 2007, PLOS PATHOG, V3, P1401, DOI 10.1371/journal.ppat.0030148.
   Burghardt Robert C, 2006, Curr Protoc Microbiol, VChapter 2, DOI 10.1002/9780471729259.mc02b01s03.
   Camacho-Nuez M, 2017, PARASITE VECTOR, V10, DOI 10.1186/s13071-017-2510-0.
   Chauvin A, 2009, VET RES, V40, DOI 10.1051/vetres/2009020.
   Choi R, 2020, MOLECULES, V25, DOI 10.3390/molecules25122773.
   Dahmani M, 2020, CELL MICROBIOL, V22, DOI 10.1111/cmi.13237.
   Dereeper A, 2008, NUCLEIC ACIDS RES, V36, pW465, DOI 10.1093/nar/gkn180.
   Dereeper A, 2010, BMC EVOL BIOL, V10, DOI 10.1186/1471-2148-10-8.
   Dubremetz JF, 1998, INT J PARASITOL, V28, P1007, DOI 10.1016/S0020-7519(98)00076-9.
   Fang HW, 2017, ELIFE, V6, DOI 10.7554/eLife.26524.
   FIGUEROA JV, 1993, VET PARASITOL, V50, P69, DOI 10.1016/0304-4017(93)90008-B.
   Fischer Elizabeth R, 2012, Curr Protoc Microbiol, VChapter 2, DOI 10.1002/9780471729259.mc02b02s25.
   Florens L, 2002, NATURE, V419, P520, DOI 10.1038/nature01107.
   Florin-Christensen M., 2021, CAB REV PERSPECT AGR, V16, P024.
   Gaffar FR, 2004, INFECT IMMUN, V72, P2947, DOI 10.1128/IAI.72.5.2947-2955.2004.
   Ghartey-Kwansah G, 2020, CELL TRANSPLANT, V29, DOI 10.1177/0963689719884888.
   Goff WL, 2006, CLIN VACCINE IMMUNOL, V13, P1212, DOI 10.1128/CVI.00196-06.
   Goff WL, 1998, ANN NY ACAD SCI, V849, P161, DOI 10.1111/j.1749-6632.1998.tb11046.x.
   GOFF WL, 1988, INFECT IMMUN, V56, P2363, DOI 10.1128/IAI.56.9.2363-2368.1988.
   Gough JM, 1998, J EUKARYOT MICROBIOL, V45, P298, DOI 10.1111/j.1550-7408.1998.tb04540.x.
   Howell JM, 2007, J CLIN MICROBIOL, V45, P426, DOI 10.1128/JCM.01757-06.
   Hussein HE, 2017, PLOS NEGLECT TROP D, V11, DOI 10.1371/journal.pntd.0005965.
   Johnson WC, 2017, J PROTEOME RES, V16, P1327, DOI 10.1021/acs.jproteome.6b00947.
   Jonsson NN, 2001, AUST VET J, V79, P826, DOI 10.1111/j.1751-0813.2001.tb10929.x.
   Krogh A, 2001, J MOL BIOL, V305, P567, DOI 10.1006/jmbi.2000.4315.
   MEHLHORN H, 1980, J PARASITOL, V66, P220, DOI 10.2307/3280808.
   Mosqueda J, 2004, INT J PARASITOL, V34, P1229, DOI 10.1016/j.ijpara.2004.07.003.
   Ojo KK, 2014, J INFECT DIS, V209, P275, DOI 10.1093/infdis/jit522.
   Ojo KK, 2012, J CLIN INVEST, V122, P2301, DOI 10.1172/JCI61822.
   Stiller D, 2002, J MED ENTOMOL, V39, P667, DOI 10.1603/0022-2585-39.4.667.
   Suarez CE, 2012, MOL BIOCHEM PARASIT, V185, P52, DOI 10.1016/j.molbiopara.2012.05.003.
   Nguyen TT, 2019, PATHOGENS, V8, DOI 10.3390/pathogens8030104.
   Ueti MW, 2021, INT J PARASITOL, V51, P123, DOI 10.1016/j.ijpara.2020.08.006.
   Vandesompele J, 2002, GENOME BIOL, V3, DOI 10.1186/gb-2002-3-7-research0034.
   Yu CS, 2006, PROTEINS, V64, P643, DOI 10.1002/prot.21018.},
Number-of-Cited-References = {45},
Times-Cited = {7},
Usage-Count-Last-180-days = {1},
Usage-Count-Since-2013 = {7},
Journal-ISO = {Parasites Vectors},
Doc-Delivery-Number = {TY4BD},
Web-of-Science-Index = {Science Citation Index Expanded (SCI-EXPANDED)},
Unique-ID = {WOS:000683727900001},
OA = {Green Published, gold},
DA = {2025-04-03},
}

@article{ WOS:000681712700001,
Author = {Goodswen, Stephen J. and Kennedy, Paul J. and Ellis, John T.},
Title = {Predicting Protein Therapeutic Candidates for Bovine Babesiosis Using
   Secondary Structure Properties and Machine Learning},
Journal = {FRONTIERS IN GENETICS},
Year = {2021},
Volume = {12},
Month = {JUL 23},
Abstract = {Bovine babesiosis causes significant annual global economic loss in the
   beef and dairy cattle industry. It is a disease instigated from
   infection of red blood cells by haemoprotozoan parasites of the genus
   Babesia in the phylum Apicomplexa. Principal species are Babesia bovis,
   Babesia bigemina, and Babesia divergens. There is no subunit vaccine.
   Potential therapeutic targets against babesiosis include members of the
   exportome. This study investigates the novel use of protein secondary
   structure characteristics and machine learning algorithms to predict
   exportome membership probabilities. The premise of the approach is to
   detect characteristic differences that can help classify one protein
   type from another. Structural properties such as a protein's local
   conformational classification states, backbone torsion angles phi (phi)
   and psi (psi), solvent-accessible surface area, contact number, and
   half-sphere exposure are explored here as potential distinguishing
   protein characteristics. The presented methods that exploit these
   structural properties via machine learning are shown to have the
   capacity to detect exportome from non-exportome Babesia bovis proteins
   with an 86-92\% accuracy (based on 10-fold cross validation and
   independent testing). These methods are encapsulated in freely available
   Linux pipelines setup for automated, high-throughput processing.
   Furthermore, proposed therapeutic candidates for laboratory
   investigation are provided for B. bovis, B. bigemina, and two other
   haemoprotozoan species, Babesia canis, and Plasmodium falciparum.},
Publisher = {FRONTIERS MEDIA SA},
Address = {AVENUE DU TRIBUNAL FEDERAL 34, LAUSANNE, CH-1015, SWITZERLAND},
Type = {Article},
Language = {English},
Affiliation = {Ellis, JT (Corresponding Author), Univ Technol Sydney, Sch Life Sci, Ultimo, NSW, Australia.
   Goodswen, Stephen J.; Ellis, John T., Univ Technol Sydney, Sch Life Sci, Ultimo, NSW, Australia.
   Kennedy, Paul J., Univ Technol Sydney, Fac Engn \& Informat Technol, Sch Comp Sci, Ultimo, NSW, Australia.
   Kennedy, Paul J., Univ Technol Sydney, Australian Artificial Intelligence Inst, Ultimo, NSW, Australia.},
DOI = {10.3389/fgene.2021.716132},
Article-Number = {716132},
EISSN = {1664-8021},
Keywords = {Babesia bovis; Babesia bigemina; Babesia canis; machine learning;
   exportome; vaccine; protein secondary structure},
Keywords-Plus = {SPHERICAL BODY PROTEIN; RELATIVE SOLVENT ACCESSIBILITY;
   TOXOPLASMA-GONDII; MULTIGENE FAMILY; RECENT INSIGHTS; AMINO-ACID;
   PARASITE; EXPRESSION; EXPORTOME; SEQUENCE},
Research-Areas = {Genetics \& Heredity},
Web-of-Science-Categories  = {Genetics \& Heredity},
Author-Email = {john.ellis@uts.edu.au},
Affiliations = {University of Technology Sydney; University of Technology Sydney;
   University of Technology Sydney},
ResearcherID-Numbers = {Ellis, John/L-6988-2016
   Kennedy, Paul/M-8450-2014},
ORCID-Numbers = {Ellis, John/0000-0001-7328-4831
   Goodswen, Stephen/0000-0001-6184-3157
   Kennedy, Paul/0000-0001-7837-3171},
Cited-References = {Abd El-Salam El-Sayed S, 2017, PARASITOL INT, V66, P721, DOI 10.1016/j.parint.2017.07.004.
   Allred DR, 2000, MOL CELL, V5, P153, DOI 10.1016/S1097-2765(00)80411-6.
   Altschul SF, 1997, NUCLEIC ACIDS RES, V25, P3389, DOI 10.1093/nar/25.17.3389.
   Armenteros JJA, 2019, NAT BIOTECHNOL, V37, P420, DOI 10.1038/s41587-019-0036-z.
   Armenteros JJA, 2017, BIOINFORMATICS, V33, P3387, DOI 10.1093/bioinformatics/btx431.
   Aurrecoechea C, 2010, NUCLEIC ACIDS RES, V38, pD415, DOI 10.1093/nar/gkp941.
   Bateman A, 2015, NUCLEIC ACIDS RES, V43, pD204, DOI 10.1093/nar/gku989.
   Brayton KA, 2007, PLOS PATHOG, V3, P1401, DOI 10.1371/journal.ppat.0030148.
   Breiman L, 2001, MACH LEARN, V45, P5, DOI 10.1023/A:1010933404324.
   Buchan DWA, 2019, NUCLEIC ACIDS RES, V47, pW402, DOI 10.1093/nar/gkz297.
   Cooke BM, 2006, J CELL BIOL, V172, P899, DOI 10.1083/jcb.200509122.
   Drozdetskiy A, 2015, NUCLEIC ACIDS RES, V43, pW389, DOI 10.1093/nar/gkv332.
   Eichenberger RM, 2017, SCI REP-UK, V7, DOI 10.1038/s41598-017-03445-x.
   Rodriguez AE, 2014, TICKS TICK-BORNE DIS, V5, P343, DOI 10.1016/j.ttbdis.2013.12.011.
   Emanuelsson O, 2007, NAT PROTOC, V2, P953, DOI 10.1038/nprot.2007.131.
   Fang C, 2020, BIOINFORMATICS, V36, P1293, DOI 10.1093/bioinformatics/btz712.
   Fang C, 2019, IEEE ACM T COMPUT BI, V16, P1020, DOI 10.1109/TCBB.2018.2814586.
   Ferreri LM, 2012, INT J PARASITOL, V42, P131, DOI 10.1016/j.ijpara.2011.10.004.
   Florin-Christensen M, 2014, PARASITOLOGY, V141, P1563, DOI 10.1017/S0031182014000961.
   Freund Y, 1997, J COMPUT SYST SCI, V55, P119, DOI 10.1006/jcss.1997.1504.
   Friedman J, 2000, ANN STAT, V28, P337, DOI 10.1214/aos/1016218223.
   Gaffar FR, 2004, MOL BIOCHEM PARASIT, V136, P25, DOI 10.1016/j.molbiopara.2004.02.006.
   Gohil S, 2013, INT J PARASITOL, V43, P409, DOI 10.1016/j.ijpara.2013.01.002.
   Gohil S, 2010, TRENDS PARASITOL, V26, P591, DOI 10.1016/j.pt.2010.06.012.
   González LM, 2019, PLOS NEGLECT TROP D, V13, DOI 10.1371/journal.pntd.0007680.
   Goodswen SJ, 2021, PATHOGENS, V10, DOI 10.3390/pathogens10060660.
   Goodswen SJ, 2013, BMC BIOINFORMATICS, V14, DOI 10.1186/1471-2105-14-315.
   Goodswen SJ, 2013, BRIEF BIOINFORM, V14, P753, DOI 10.1093/bib/bbs066.
   Gubbels MJ, 2012, INT J PARASITOL, V42, P1071, DOI 10.1016/j.ijpara.2012.09.009.
   Haase S, 2010, CELL MICROBIOL, V12, P580, DOI 10.1111/j.1462-5822.2010.01455.x.
   Hakimi MA, 2017, CLIN MICROBIOL REV, V30, P615, DOI 10.1128/CMR.00005-17.
   Hamelryck T, 2005, PROTEINS, V59, P38, DOI 10.1002/prot.20379.
   Hanson J, 2019, BIOINFORMATICS, V35, P2403, DOI 10.1093/bioinformatics/bty1006.
   Heffernan R, 2018, J COMPUT CHEM, V39, P2210, DOI 10.1002/jcc.25534.
   Heffernan R, 2016, BIOINFORMATICS, V32, P843, DOI 10.1093/bioinformatics/btv665.
   HINES SA, 1995, MOL BIOCHEM PARASIT, V69, P149, DOI 10.1016/0166-6851(94)00200-7.
   Homer MJ, 2000, CLIN MICROBIOL REV, V13, P451, DOI 10.1128/CMR.13.3.451-469.2000.
   Horton P, 2007, NUCLEIC ACIDS RES, V35, pW585, DOI 10.1093/nar/gkm259.
   Hunfeld KP, 2008, INT J PARASITOL, V38, P1219, DOI 10.1016/j.ijpara.2008.03.001.
   Jones DT, 1999, J MOL BIOL, V292, P195, DOI 10.1006/jmbi.1999.3091.
   KABSCH W, 1983, BIOPOLYMERS, V22, P2577, DOI 10.1002/bip.360221211.
   Käll L, 2004, J MOL BIOL, V338, P1027, DOI 10.1016/j.jmb.2004.03.016.
   Kelley LA, 2015, NAT PROTOC, V10, P845, DOI 10.1038/nprot.2015.053.
   Kim K, 2004, INT J PARASITOL, V34, P423, DOI 10.1016/j.ijpara.2003.12.009.
   Klausen MS, 2019, PROTEINS, V87, P520, DOI 10.1002/prot.25674.
   Krogh A, 2001, J MOL BIOL, V305, P567, DOI 10.1006/jmbi.2000.4315.
   Külzer S, 2012, CELL MICROBIOL, V14, P1784, DOI 10.1111/j.1462-5822.2012.01840.x.
   Li WZ, 2006, BIOINFORMATICS, V22, P1658, DOI 10.1093/bioinformatics/btl158.
   Magnan CN, 2014, BIOINFORMATICS, V30, P2592, DOI 10.1093/bioinformatics/btu352.
   Maier AG, 2009, NAT REV MICROBIOL, V7, P341, DOI 10.1038/nrmicro2110.
   Martin J, 2005, BMC STRUCT BIOL, V5, DOI 10.1186/1472-6807-5-17.
   Matsumoto M., 1998, ACM Transactions on Modeling and Computer Simulation, V8, P3, DOI 10.1145/272991.272995.
   Mosqueda J, 2012, CURR MED CHEM, V19, P1504, DOI 10.2174/092986712799828355.
   Norimine J, 2003, INFECT IMMUN, V71, P5021, DOI 10.1128/IAI.71.9.5021-5032.2003.
   O'Connor RM, 2000, J IMMUNOL, V164, P2037, DOI 10.4049/jimmunol.164.4.2037.
   Oberli A, 2014, FASEB J, V28, P4420, DOI 10.1096/fj.14-256057.
   Pierleoni A, 2008, BMC BIOINFORMATICS, V9, DOI 10.1186/1471-2105-9-392.
   Pollastri G, 2002, PROTEINS, V47, P142, DOI 10.1002/prot.10069.
   RAMACHANDRAN GN, 1963, J MOL BIOL, V7, P95, DOI 10.1016/S0022-2836(63)80023-6.
   Rathinasamy V, 2019, TRENDS PARASITOL, V35, P622, DOI 10.1016/j.pt.2019.06.002.
   Rost B, 2001, J STRUCT BIOL, V134, P204, DOI 10.1006/jsbi.2001.4336.
   Ruef BJ, 2000, MOL BIOCHEM PARASIT, V105, P1, DOI 10.1016/S0166-6851(99)00167-X.
   Schulze J, 2015, MOL MICROBIOL, V97, P301, DOI 10.1111/mmi.13024.
   Sibley LD, 2003, TRAFFIC, V4, P581, DOI 10.1034/j.1600-0854.2003.00117.x.
   Paoletta MS, 2021, INT J PARASITOL, V51, P643, DOI 10.1016/j.ijpara.2020.12.010.
   Suarez CE, 2019, INT J PARASITOL, V49, P183, DOI 10.1016/j.ijpara.2018.11.002.
   Suarez CE, 2011, VET PARASITOL, V180, P109, DOI 10.1016/j.vetpar.2011.05.032.
   Terkawi MA, 2011, MOL BIOCHEM PARASIT, V178, P40, DOI 10.1016/j.molbiopara.2011.02.006.
   Torrisi M, 2019, SCI REP-UK, V9, DOI 10.1038/s41598-019-48786-x.
   Vivona S, 2008, TRENDS BIOTECHNOL, V26, P190, DOI 10.1016/j.tibtech.2007.12.006.
   Wang S, 2016, SCI REP-UK, V6, DOI 10.1038/srep18962.
   Yang YD, 2018, BRIEF BIOINFORM, V19, P482, DOI 10.1093/bib/bbw129.},
Number-of-Cited-References = {72},
Times-Cited = {3},
Usage-Count-Last-180-days = {0},
Usage-Count-Since-2013 = {13},
Journal-ISO = {Front. Genet.},
Doc-Delivery-Number = {TV4SD},
Web-of-Science-Index = {Science Citation Index Expanded (SCI-EXPANDED)},
Unique-ID = {WOS:000681712700001},
OA = {Green Published, gold},
DA = {2025-04-03},
}

@article{ WOS:000672853500004,
Author = {Rittipornlertrak, Amarin and Nambooppha, Boondarika and Muenthaisong,
   Anucha and Punyapornwithaya, Veerasak and Tiwananthagorn, Saruda and
   Chung, Yang-Tsung and Tuvshintulga, Bumduuren and Sivakumar,
   Thillaiampalam and Yokoyama, Naoaki and Sthitmatee, Nattawooti},
Title = {Structural and immunological characterization of an epitope within the
   PAN motif of ectodomain I in Babesia bovis apical membrane
   antigen 1 for vaccine development},
Journal = {PEERJ},
Year = {2021},
Volume = {9},
Month = {JUL 16},
Abstract = {Background: Bovine babesiosis caused by Babesia bovis (B. bovis) has had
   a significant effect on the mobility and mortality rates of the cattle
   industry worldwide. Live-attenuated vaccines are currently being used in
   many endemic countries, but their wide use has been limited for a number
   of reasons. Although recombinant vaccines have been proposed as an
   alternative to live vaccines, such vaccines are not commercially
   available to date. Apical membrane antigen-1 (AMA-1) is one of the
   leading candidates in the development of a vaccine against diseases
   caused by apicomplexan parasite species. In Plasmodium falciparum (P.
   falciparum) AMA-1 (PfAMA-1), several antibodies against epitopes in the
   plasminogen, apple, and nematode (PAN) motif of PfAMA-1 domain I
   significantly inhibited parasite growth. Therefore, the purpose of this
   study was to predict an epitope from the PAN motif of domain I in the B.
   bovis AMA-1 (BbAMA-1) using a combination of linear and conformational
   B-cell epitope prediction software. The selected epitope was then
   bioinformatically analyzed, synthesized as a peptide (sBbAMA-1), and
   then used to immunize a rabbit. Subsequently, in vitro growth- and the
   invasion-inhibitory effects of the rabbit antiserum were immunologically
   characterized.
   Results: Our results demonstrated that the predicted BbAMA-1 epitope was
   located on the surface-exposed a-helix of the PAN motif in domain I at
   the apex area between residues 181 and 230 with six polymorphic sites.
   Subsequently, sBbAMA-1 elicited antibodies capable of recognizing the
   native BbAMA-1 in immunoassays. Furthermore, anti-serum against sBbAMA-1
   was immunologically evaluated for its growth- and invasion-inhibitory
   effects on B. bovis merozoites in vitro. Our results demonstrated that
   the rabbit anti-sBbAMA-1 serum at a dilution of 1:5 significantly
   inhibited (p < 0.05) the growth of B. bovis merozoites by approximately
   50-70\% on days 3 and 4 of cultivation, along with the invasion of
   merozoites by approximately 60\% within 4 h of incubation when compared
   to the control groups.
   Conclusion: Our results indicate that the epitope predicted from the PAN
   motif of BbAMA-1 domain I is neutralization-sensitive and may serve as a
   target antigen for vaccine development against bovine babesiosis caused
   by B. bovis.},
Publisher = {PEERJ INC},
Address = {341-345 OLD ST, THIRD FLR, LONDON, EC1V 9LL, ENGLAND},
Type = {Article},
Language = {English},
Affiliation = {Sthitmatee, N (Corresponding Author), Chiang Mai Univ, Fac Vet Med, Dept Vet Biosci \& Vet Publ Hlth, Chiang Mai, Thailand.
   Rittipornlertrak, Amarin; Nambooppha, Boondarika; Muenthaisong, Anucha, Chiang Mai Univ, Grad Sch Vet Sci, Chiang Mai, Thailand.
   Punyapornwithaya, Veerasak, Chiang Mai Univ, Fac Vet Med, Dept Food Anim Clin, Chiang Mai, Thailand.
   Tiwananthagorn, Saruda; Sthitmatee, Nattawooti, Chiang Mai Univ, Fac Vet Med, Dept Vet Biosci \& Vet Publ Hlth, Chiang Mai, Thailand.
   Chung, Yang-Tsung, Natl Chung Hsing Univ, Coll Vet Med, Dept Vet Med, Taichung, Taiwan.
   Tuvshintulga, Bumduuren; Sivakumar, Thillaiampalam; Yokoyama, Naoaki, Obihiro Univ Agr \& Vet Med, Natl Res Ctr Protozoan Dis, Obihiro, Hokkaido, Japan.},
DOI = {10.7717/peerj.11765},
Article-Number = {e11765},
ISSN = {2167-8359},
Keywords = {Apical membrane antigen 1; Babesia bovis; Invasion-inhibition;
   Growth-inhibition; Synthetic peptide},
Keywords-Plus = {PLASMODIUM-FALCIPARUM; ERYTHROCYTE INVASION; GENETIC DIVERSITY; BINDING;
   PROTEIN; AMA1; IMMUNOGENICITY; LOCALIZATION; PURIFICATION; MEROZOITES},
Research-Areas = {Science \& Technology - Other Topics},
Web-of-Science-Categories  = {Multidisciplinary Sciences},
Author-Email = {nattawooti.s@cmu.ac.th},
Affiliations = {Chiang Mai University; Chiang Mai University; Chiang Mai University;
   National Chung Hsing University; Obihiro University of Agriculture \&
   Veterinary Medicine},
ResearcherID-Numbers = {Tuvshintulga, Bumduuren/D-7642-2015
   Sivakumar, Thillaiampalam/IQS-5882-2023
   Punyapornwithaya, Verasak/V-9323-2019
   Tiwananthagorn, Saruda/AED-6057-2022
   Rittipornlertrak, Amarin/AAS-5550-2021
   Sthitmatee, Nattawooti/AAY-2969-2020
   },
ORCID-Numbers = {Sivakumar, Thillaiampalam/0000-0002-1189-165X
   Punyapornwithaya, Veerasak/0000-0001-9870-7773
   Sthitmatee, Nattawooti/0000-0002-2329-8802
   Nambooppha, Boondarika/0000-0002-9951-9915
   , saruda/0000-0002-9066-7137
   Tuvshintulga, Bumduuren/0000-0001-6353-0939
   Muenthaisong, Anucha/0000-0002-0126-0758},
Funding-Acknowledgement = {Royal Golden Jubilee Ph.D. Programme {[}PHD/0224/2560]; Center of
   Excellence for Veterinary Bioscience, Chiang Mai University {[}018/2562]},
Funding-Text = {This work was supported by the Royal Golden Jubilee Ph.D. Programme
   scholarship (No. PHD/0224/2560), the Center of Excellence for Veterinary
   Bioscience, Chiang Mai University (No. 018/2562). The funders had no
   role in study design, data collection and analysis, decision to publish,
   or preparation of the manuscript.},
Cited-References = {AbouLaila M., 2019, Ann Clin Investig, V1, P1001.
   Bai T, 2005, P NATL ACAD SCI USA, V102, P12736, DOI 10.1073/pnas.0501808102.
   Barreda D, 2020, TRANSBOUND EMERG DIS, V67, P60, DOI 10.1111/tbed.13213.
   Bock R, 2004, PARASITOLOGY, V129, pS247, DOI 10.1017/S0031182004005190.
   Chong L.C., 2019, ENCY BIOINFORMATICS, P241, DOI {[}10.1016/B978-0-12-809633-8.20100-3, DOI 10.1016/B978-0-12-809633-8.20100-3].
   Chong LC, 2019, BMC GENOMICS, V20, DOI 10.1186/s12864-019-6311-z.
   Coley AM, 2006, INFECT IMMUN, V74, P2628, DOI 10.1128/IAI.74.5.2628-2636.2006.
   Coley AM, 2001, PROTEIN ENG, V14, P691, DOI 10.1093/protein/14.9.691.
   Coley AM, 2007, PLOS PATHOG, V3, P1308, DOI 10.1371/journal.ppat.0030138.
   De Vos AJ, 2000, ANN NY ACAD SCI, V916, P540, DOI 10.1111/j.1749-6632.2000.tb05333.x.
   de Waal DT, 2006, VET PARASITOL, V138, P88, DOI 10.1016/j.vetpar.2006.01.042.
   Dicko A, 2007, PLOS ONE, V2, DOI 10.1371/journal.pone.0001045.
   Drew DR, 2012, PLOS ONE, V7, DOI 10.1371/journal.pone.0051023.
   Dutta S, 2003, P NATL ACAD SCI USA, V100, P12295, DOI 10.1073/pnas.2032858100.
   Dutta S, 2002, INFECT IMMUN, V70, P3101, DOI 10.1128/IAI.70.6.3101-3110.2002.
   Edgar RC, 2004, BMC BIOINFORMATICS, V5, P1, DOI 10.1186/1471-2105-5-113.
   Escalante AA, 2001, MOL BIOCHEM PARASIT, V113, P279, DOI 10.1016/S0166-6851(01)00229-8.
   Gaffar FR, 2004, INFECT IMMUN, V72, P2947, DOI 10.1128/IAI.72.5.2947-2955.2004.
   Gohil S, 2013, INT J PARASITOL, V43, P125, DOI 10.1016/j.ijpara.2012.09.008.
   Harris KS, 2005, INFECT IMMUN, V73, P6981, DOI 10.1128/IAI.73.10.6981-6989.2005.
   Hodder AN, 2001, INFECT IMMUN, V69, P3286, DOI 10.1128/IAI.69.5.3286-3294.2001.
   Howell SA, 2001, J BIOL CHEM, V276, P31311, DOI 10.1074/jbc.M103076200.
   Hudu S.A., 2016, INT J PHARM PHARM SC, V8, P19, DOI {[}DOI 10.22159/IJPPS.2016V8I11.14311, 10.22159/ijpps.2016v8i11.14311].
   Ishizaki T, 2016, EXP PARASITOL, V166, P10, DOI 10.1016/j.exppara.2016.03.010.
   Kelley LA, 2015, NAT PROTOC, V10, P845, DOI 10.1038/nprot.2015.053.
   Kennedy RB, 2011, OMICS, V15, P533, DOI 10.1089/omi.2011.0012.
   Lemaire D, 2012, BRAZ J MED BIOL RES, V45, P376, DOI 10.1590/S0100-879X2011007500142.
   Lim SS, 2014, BIOCHEMISTRY-US, V53, P7310, DOI 10.1021/bi5012089.
   Malkin EM, 2005, INFECT IMMUN, V73, P3677, DOI 10.1128/IAI.73.6.3677-3685.2005.
   Maskus DJ, 2016, SCI REP-UK, V6, DOI 10.1038/srep39462.
   Moitra P, 2015, INFECT IMMUN, V83, P3890, DOI 10.1128/IAI.00168-15.
   Montero E, 2009, INFECT IMMUN, V77, P4783, DOI 10.1128/IAI.00969-08.
   Moreau E, 2015, EXP PARASITOL, V155, P40, DOI 10.1016/j.exppara.2015.04.024.
   NARUM DL, 1994, MOL BIOCHEM PARASIT, V67, P59, DOI 10.1016/0166-6851(94)90096-5.
   Pizarro JC, 2005, SCIENCE, V308, P408, DOI 10.1126/science.1107449.
   Ramos CAN, 2012, VET PARASITOL, V187, P548, DOI 10.1016/j.vetpar.2012.01.020.
   Remarque EJ, 2008, TRENDS PARASITOL, V24, P74, DOI 10.1016/j.pt.2007.12.002.
   Reynolds CR, 2018, J MOL BIOL, V430, P2244, DOI 10.1016/j.jmb.2018.01.013.
   Richard D, 2010, J BIOL CHEM, V285, P14815, DOI 10.1074/jbc.M109.080770.
   Rittipornlertrak A, 2017, INFECT GENET EVOL, V54, P447, DOI 10.1016/j.meegid.2017.08.009.
   Salama AA, 2013, EXP PARASITOL, V135, P623, DOI 10.1016/j.exppara.2013.09.017.
   Shkap V, 2007, TRENDS PARASITOL, V23, P420, DOI 10.1016/j.pt.2007.07.003.
   Sirima SB, 2017, VACCINE, V35, P6218, DOI 10.1016/j.vaccine.2017.09.027.
   Spickler A., 2018, Bovine Babesiosis.
   Srinivasan P, 2017, NPJ VACCINES, V2, DOI 10.1038/s41541-017-0015-7.
   Srinivasan P, 2011, P NATL ACAD SCI USA, V108, P13275, DOI 10.1073/pnas.1110303108.
   Stowers AW, 2002, INFECT IMMUN, V70, P6961, DOI 10.1128/IAI.70.12.6961-6967.2002.
   Suarez CE, 2019, INT J PARASITOL, V49, P183, DOI 10.1016/j.ijpara.2018.11.002.
   Terkawi MA, 2011, VET PARASITOL, V178, P201, DOI 10.1016/j.vetpar.2011.01.041.
   Thera MA, 2010, PLOS ONE, V5, DOI 10.1371/journal.pone.0009041.
   Tonkin ML, 2013, PROTEIN SCI, V22, P114, DOI 10.1002/pro.2193.
   Triglia T, 2000, MOL MICROBIOL, V38, P706, DOI 10.1046/j.1365-2958.2000.02175.x.
   Tuvshintulga B, 2019, INT J PARASITOL-DRUG, V9, P87, DOI 10.1016/j.ijpddr.2019.02.001.
   Vulliez-Le Normand B, 2012, PLOS PATHOG, V8, DOI 10.1371/journal.ppat.1002755.
   Yang JY, 2015, NUCLEIC ACIDS RES, V43, pW174, DOI 10.1093/nar/gkv342.
   Yap A, 2014, CELL MICROBIOL, V16, P642, DOI 10.1111/cmi.12287.
   Yokoyama N, 2002, INFECT IMMUN, V70, P5822, DOI 10.1128/IAI.70.10.5822-5826.2002.},
Number-of-Cited-References = {57},
Times-Cited = {4},
Usage-Count-Last-180-days = {0},
Usage-Count-Since-2013 = {2},
Journal-ISO = {PeerJ},
Doc-Delivery-Number = {TI5PA},
Web-of-Science-Index = {Science Citation Index Expanded (SCI-EXPANDED)},
Unique-ID = {WOS:000672853500004},
OA = {Green Published, gold},
DA = {2025-04-03},
}

@article{ WOS:000656877700005,
Author = {Soledad Paoletta, Martina and Laughery, Jacob Michael and Lopez Arias,
   Ludmila Sol and Jaramillo Ortiz, Jose Manuel and Noely Montenegro,
   Valeria and Petrigh, Romina and Ueti, Massaro W. and Suarez, Carlos
   Esteban and Diana Farber, Marisa and Elizabeth Wilkowsky, Silvina},
Title = {The key to egress? Babesia bovis perforin-like protein 1 (PLP1) with
   hemolytic capacity is required for blood stage replication and is
   involved in the exit of the parasite from the host cell},
Journal = {INTERNATIONAL JOURNAL FOR PARASITOLOGY},
Year = {2021},
Volume = {51},
Number = {8},
Pages = {643-658},
Month = {JUL},
Abstract = {Bovine babesiosis is a tick-borne disease caused by apicomplexan
   parasites of the Babesia genus that represents a major constraint to
   livestock production worldwide. Currently available vaccines are based
   on live parasites which have archetypal limitations. Our goal is to
   identify candidate antigens so that new and effective vaccines against
   Babesia may be developed. The perforin-like protein (PLP) family has
   been identified as a key player in cell traversal and egress in related
   apicomplexans and it was also identified in Babesia, but its function in
   this parasite remains unknown. The aim of this work was to define the
   PLP family in Babesia and functionally characterize PLP1, a
   representative member of the family in Babesia bovis. Bioinformatic
   analyses demonstrate a variable number of plp genes (four to eight) in
   the genomes of six different Babesia spp. and conservation of the family
   members at the secondary and tertiary structure levels. We demonstrate
   here that Babesia PLPs contain the critical domains present in other
   apicomplexan PLPs to display the lytic capacity. We then focused on the
   functional characterization of PLP1 of B. bovis, both in vitro and in
   vivo. PLP1 is expressed and exposed to the host immune system during
   infection and has high hemolytic capacity under a wide range of
   conditions in vitro. A B. bovis plp1 knockout line displayed a decreased
   growth rate in vitro compared with the wild type strain and a peculiar
   phenotype consisting of multiple parasites within a single red blood
   cell, although at low frequency. This phenotype suggests that the lack
   of PLP1 has a negative impact on the mechanism of egression of the
   parasite and, therefore, on its capacity to proliferate. It is possible
   that PLP1 is associated with other proteins in the processes of invasion
   and egress, which were found to have redundant mechanisms in related
   apicomplexans. Future work will be focused on unravelling the network of
   proteins involved in these essential parasite functions.
   (c) 2021 Australian Society for Parasitology. Published by Elsevier Ltd.
   All rights reserved.},
Publisher = {ELSEVIER SCI LTD},
Address = {THE BOULEVARD, LANGFORD LANE, KIDLINGTON, OXFORD OX5 1GB, OXON, ENGLAND},
Type = {Article},
Language = {English},
Affiliation = {Wilkowsky, SE (Corresponding Author), Inst Agrobiotecnol \& Biol Mol IABIMO INTA CONICET, De Los Reseros \& Dr Nicolas Repetto S-N,POB 25, Buenos Aires, DF, Argentina.
   Soledad Paoletta, Martina; Lopez Arias, Ludmila Sol; Jaramillo Ortiz, Jose Manuel; Noely Montenegro, Valeria; Petrigh, Romina; Diana Farber, Marisa; Elizabeth Wilkowsky, Silvina, Inst Agrobiotecnol \& Biol Mol IABIMO INTA CONICET, De Los Reseros \& Dr Nicolas Repetto S-N,POB 25, Buenos Aires, DF, Argentina.
   Laughery, Jacob Michael; Ueti, Massaro W.; Suarez, Carlos Esteban, Washington State Univ, Dept Vet Microbiol \& Pathol, Pullman, WA 99164 USA.
   Ueti, Massaro W.; Suarez, Carlos Esteban, Washington State Univ, USDA ARS, Anim Dis Res Unit, 3003 ADBF,POB 646630, Pullman, WA 99164 USA.
   Lopez Arias, Ludmila Sol, Univ Nacl Hurlingham, Inst Biotecnol, Av Vergara 2222,B1688GEZ, Buenos Aires, DF, Argentina.
   Petrigh, Romina, Univ Nacl Mar del Plata CONICET, Inst Invest Sanidad Prod \& Ambiente IIPROSAM, Dean Funes 3250, RA-7600 Mar Del Plata, Buenos Aires, Argentina.},
DOI = {10.1016/j.ijpara.2020.12.010},
EarlyAccessDate = {MAY 2021},
ISSN = {0020-7519},
EISSN = {1879-0135},
Keywords = {Babesia bovis; Perforin-like protein; Transfection; Hemolysis assay;
   Membrane attack complex; perforin; (MACPF) domain; Pore forming protein},
Keywords-Plus = {ERYTHROCYTIC STAGES; PLASMODIUM-BERGHEI; MEMBRANE-BINDING; GENOME;
   EXPRESSION; VACCINES; SEQUENCE; DISRUPTION; STRATEGIES; INFECTION},
Research-Areas = {Parasitology},
Web-of-Science-Categories  = {Parasitology},
Author-Email = {wilkowsky.silvina@inta.gob.ar},
Affiliations = {Washington State University; United States Department of Agriculture
   (USDA); Washington State University; Consejo Nacional de Investigaciones
   Cientificas y Tecnicas (CONICET); National University of Mar del Plata},
ResearcherID-Numbers = {Paoletta, Martina/AAF-3393-2020
   },
ORCID-Numbers = {Lopez Arias, Ludmila Sol/0009-0005-4309-5008
   Paoletta, Martina/0000-0001-7318-489X},
Funding-Acknowledgement = {Instituto Nacional de Tecnologia Agropecuaria (INTA), Argentina; Consejo
   Nacional de Investigaciones Cientificas y Tecnicas (CONICET), Argentina;
   United States Department of Agriculture (USDA)-Agriculture Research
   Service - Current Research Information System {[}2090-32000-039-00D];
   USDA National Institute of Food and Agriculture {[}2020-67015-31809,
   2019-05375, 1022541]; Fulbright Program, United States; Bunge y Born,
   Argentina; Williams Foundations, Argentina; Vinnova {[}2019-05375]
   Funding Source: Vinnova},
Funding-Text = {This work was supported by Instituto Nacional de Tecnologia Agropecuaria
   (INTA), Argentina; Consejo Nacional de Investigaciones Cientificas y
   Tecnicas (CONICET), Argentina; the United States Department of
   Agriculture (USDA)-Agriculture Research Service - Current Research
   Information System Project No. 2090-32000-039-00D; and by the USDA
   National Institute of Food and Agriculture (Award Number:
   2020-67015-31809; Proposal Number: 2019-05375, Accession Number:
   1022541). We wish to acknowledge Paul Lacy for his outstanding technical
   support. Also, a fellowship to M.S.P. by the Fulbright Program, United
   States, together with the Bunge y Born, Argentina, and Williams
   Foundations, Argentina, is gratefully acknowledged. We thank Reginaldo
   Bastos for his valuable assistance in flow cytometry analysis.},
Cited-References = {Alzan HF, 2017, PARASITE VECTOR, V10, DOI 10.1186/s13071-017-2143-3.
   Amino R, 2008, CELL HOST MICROBE, V3, P88, DOI 10.1016/j.chom.2007.12.007.
   Asada M, 2012, PLOS ONE, V7, DOI 10.1371/journal.pone.0035227.
   Aurrecoechea C, 2017, NUCLEIC ACIDS RES, V45, pD581, DOI 10.1093/nar/gkw1105.
   Baran K, 2009, IMMUNITY, V30, P684, DOI 10.1016/j.immuni.2009.03.016.
   Bock R, 2004, PARASITOLOGY, V129, pS247, DOI 10.1017/S0031182004005190.
   Brayton KA, 2007, PLOS PATHOG, V3, P1401, DOI 10.1371/journal.ppat.0030148.
   Cornillot E, 2012, NUCLEIC ACIDS RES, V40, P9102, DOI 10.1093/nar/gks700.
   Criado-Fornelio A, 2003, VET PARASITOL, V114, P173, DOI 10.1016/S0304-4017(03)00141-9.
   de Vries E, 2006, VET PARASITOL, V138, P61, DOI 10.1016/j.vetpar.2006.01.040.
   de Waal DT, 2006, VET PARASITOL, V138, P88, DOI 10.1016/j.vetpar.2006.01.042.
   Deligianni E, 2018, PLOS ONE, V13, DOI 10.1371/journal.pone.0201651.
   Deligianni E, 2013, CELL MICROBIOL, V15, P1438, DOI 10.1111/cmi.12131.
   Denton JF, 2014, PLOS COMPUT BIOL, V10, DOI 10.1371/journal.pcbi.1003998.
   Dong HM, 2007, BIOCHEM CELL BIOL, V85, P203, DOI 10.1139/O07-017.
   Ecker A, 2007, EXP PARASITOL, V116, P504, DOI 10.1016/j.exppara.2007.01.015.
   Eichenberger RM, 2017, SCI REP-UK, V7, DOI 10.1038/s41598-017-03445-x.
   Wilkowsky SE, 2011, J VET DIAGN INVEST, V23, P971, DOI 10.1177/1040638711416845.
   Elton CM, 2019, INT J PARASITOL, V49, P115, DOI 10.1016/j.ijpara.2018.10.003.
   Fischer Steve, 2011, Curr Protoc Bioinformatics, VChapter 6, DOI 10.1002/0471250953.bi0612s35.
   Florin-Christensen M, 2014, PARASITOLOGY, V141, P1563, DOI 10.1017/S0031182014000961.
   Garg S, 2020, FRONT CELL INFECT MI, V10, DOI 10.3389/fcimb.2020.00121.
   Garg Swati, 2015, Syst Synth Biol, V9, P17, DOI 10.1007/s11693-015-9166-x.
   Garg S, 2013, NAT COMMUN, V4, DOI 10.1038/ncomms2725.
   Goddard TD, 2018, PROTEIN SCI, V27, P14, DOI 10.1002/pro.3235.
   Gohil S, 2013, INT J PARASITOL, V43, P125, DOI 10.1016/j.ijpara.2012.09.008.
   Gonzalez L.M., 2019, PLOS NEGL TROP DIS, V13, P1, DOI 10.1371/journal.pntd.
   Guerra AJ, 2018, PLOS PATHOG, V14, DOI 10.1371/journal.ppat.1007476.
   Guerra AJ, 2017, TOXINS, V9, DOI 10.3390/toxins9090265.
   Ishino T, 2005, CELL MICROBIOL, V7, P199, DOI 10.1111/j.1462-5822.2004.00447.x.
   Jackson AP, 2014, NUCLEIC ACIDS RES, V42, P7113, DOI 10.1093/nar/gku322.
   Ortiz JMJ, 2016, VACCINE, V34, P3913, DOI 10.1016/j.vaccine.2016.05.053.
   Kadota K, 2004, P NATL ACAD SCI USA, V101, P16310, DOI 10.1073/pnas.0406187101.
   Kafsack Bjorn F.C., 2010, Communicative \& Integrative Biology, V3, P18.
   Kafsack BFC, 2009, SCIENCE, V323, P530, DOI 10.1126/science.1165740.
   Kaiser K, 2004, MOL BIOCHEM PARASIT, V133, P15, DOI 10.1016/j.molbiopara.2003.08.009.
   KAWAI S, 1986, JPN J VET SCI, V48, P943.
   Kawai S, 1999, PARASITOL RES, V85, P794, DOI 10.1007/s004360050635.
   Kumar S, 2018, MOL BIOL EVOL, V35, P1547, DOI 10.1093/molbev/msy096.
   Kuo CH, 2008, BMC EVOL BIOL, V8, DOI 10.1186/1471-2148-8-108.
   Lawrence JG, 2005, CURR OPIN GENET DEV, V15, P584, DOI 10.1016/j.gde.2005.09.007.
   LEVY MG, 1980, SCIENCE, V207, P1218, DOI 10.1126/science.7355284.
   Madeira F, 2019, NUCLEIC ACIDS RES, V47, pW636, DOI 10.1093/nar/gkz268.
   MEHLHORN H, 1984, ADV PARASIT, V23, P37, DOI 10.1016/S0065-308X(08)60285-7.
   Moreno-Hagelsieb G, 2017, J MOL MICROB BIOTECH, V27, P252, DOI 10.1159/000481286.
   Mossaad E, 2015, J VET MED SCI, V77, P53, DOI 10.1292/jvms.14-0391.
   Ni T, 2018, SCI ADV, V4, DOI 10.1126/sciadv.aaq0762.
   PALMER DA, 1982, PARASITOLOGY, V84, P567, DOI 10.1017/S0031182000052835.
   Pedroni MJ, 2013, BMC GENOMICS, V14, DOI 10.1186/1471-2164-14-763.
   POTGIETER FT, 1977, ONDERSTEPOORT J VET, V44, P157.
   Risco-Castillo V, 2015, CELL HOST MICROBE, V18, P593, DOI 10.1016/j.chom.2015.10.006.
   RODRIGUEZ SD, 1983, INFECT IMMUN, V42, P15, DOI 10.1128/IAI.42.1.15-18.1983.
   Roiko MS, 2014, PLOS PATHOG, V10, DOI 10.1371/journal.ppat.1004488.
   Roiko MS, 2013, J BIOL CHEM, V288, P8712, DOI 10.1074/jbc.M113.450932.
   Roiko MS, 2009, CELL MICROBIOL, V11, P1444, DOI 10.1111/j.1462-5822.2009.01357.x.
   Schreeg ME, 2016, PLOS ONE, V11, DOI 10.1371/journal.pone.0165702.
   Suarez CE, 2017, INT J PARASITOL, V47, P701, DOI 10.1016/j.ijpara.2017.08.002.
   Suarez CE, 2006, INT J PARASITOL, V36, P965, DOI 10.1016/j.ijpara.2006.02.022.
   Suarez CE, 2009, INT J PARASITOL, V39, P289, DOI 10.1016/j.ijpara.2008.08.006.
   Templeton TJ, 2004, GENOME RES, V14, P1686, DOI 10.1101/gr.2615304.
   Ueti MW, 2021, INT J PARASITOL, V51, P123, DOI 10.1016/j.ijpara.2020.08.006.
   Voskoboinik I, 2005, J BIOL CHEM, V280, P8426, DOI 10.1074/jbc.M413303200.
   Wade KR, 2015, CURR OPIN MICROBIOL, V26, P48, DOI 10.1016/j.mib.2015.05.001.
   Wirth CC, 2015, MOL BIOCHEM PARASIT, V201, P90, DOI 10.1016/j.molbiopara.2015.06.005.
   Wirth CC, 2014, CELL MICROBIOL, V16, P709, DOI 10.1111/cmi.12288.
   Yamagishi J, 2017, BMC GENOMICS, V18, DOI 10.1186/s12864-017-4230-4.
   Yang ASP, 2017, CELL REP, V18, P3105, DOI 10.1016/j.celrep.2017.03.017.
   Yang JY, 2015, NUCLEIC ACIDS RES, V43, pW174, DOI 10.1093/nar/gkv342.},
Number-of-Cited-References = {68},
Times-Cited = {6},
Usage-Count-Last-180-days = {1},
Usage-Count-Since-2013 = {3},
Journal-ISO = {Int. J. Parasit.},
Doc-Delivery-Number = {SL4GT},
Web-of-Science-Index = {Science Citation Index Expanded (SCI-EXPANDED)},
Unique-ID = {WOS:000656877700005},
OA = {Bronze, Green Published},
DA = {2025-04-03},
}

@article{ WOS:000642560700004,
Author = {Alzan, Heba F. and Bastos, Reginaldo G. and Ueti, Massaro W. and
   Laughery, Jacob M. and Rathinasamy, Vignesh A. and Cooke, Brian M. and
   Suarez, Carlos E.},
Title = {Assessment of Babesia bovis 6cys A and 6cys B as components of
   transmission blocking vaccines for babesiosis},
Journal = {PARASITES \& VECTORS},
Year = {2021},
Volume = {14},
Number = {1},
Month = {APR 20},
Abstract = {BackgroundBabesia bovis reproduces sexually in the gut of its tick
   vector Rhipicephalus microplus, which involves expression of 6cys A and
   6cys B proteins. Members of the widely conserved 6cys superfamily are
   candidates for transmission blocking vaccines (TBV), but intricacies in
   the immunogenicity of the 6cys proteins in the related Plasmodium
   parasites required the identification of transmission blocking domains
   in these molecules for vaccine design. Hereby, the immunogenic efficacy
   of recombinant (r) B. bovis 6cys A and B proteins as a TBV formulation
   was studied.MethodsThe immunogenicity of r6cys A and 6cys B proteins
   expressed in a eukaryotic system was evaluated in a cattle immunization
   trial (3 immunized and 3 control calves). A B. bovis sexual stage
   induction in vitro inhibition assay to assess the ability of antibodies
   to block the production of sexual forms by the parasite was
   developed.ResultsImmunized cattle generated antibodies against r6cys A
   and r6cys B that were unable to block sexual reproduction of the
   parasite in ticks. Additionally, these antibodies also failed in
   recognizing native 6cys A and 6cys B and peptides representing 6cys A
   and 6cys B functional domains and in inhibiting the development of
   sexual forms in an in vitro induction system. In contrast, rabbit
   antibodies generated against synthetic peptides representing predicted
   B-cell epitopes of 6cys A and 6cys B recognized recombinant and native
   forms of both 6cys proteins as well as peptides representing 6cys A and
   6cys B functional domains and were able to neutralize development of
   sexual forms of the parasite in vitro.ConclusionsThese data, combined
   with similar work performed on Plasmodium 6cys proteins, indicate that
   an effective 6cys protein-based TBV against B. bovis will require
   identifying and targeting selected regions of proteins containing
   epitopes able to reduce transmission.},
Publisher = {BMC},
Address = {CAMPUS, 4 CRINAN ST, LONDON N1 9XW, ENGLAND},
Type = {Article},
Language = {English},
Affiliation = {Alzan, HF; Suarez, CE (Corresponding Author), Washington State Univ, Coll Vet Med, Dept Vet Microbiol \& Pathol, Pullman, WA 99164 USA.
   Alzan, HF (Corresponding Author), Natl Res Ctr, Parasitol \& Anim Dis Dept, Giza, Egypt.
   Alzan, HF (Corresponding Author), Natl Res Ctr, Tick \& Tick Borne Dis Res Unit, Giza 12622, Egypt.
   Alzan, Heba F.; Bastos, Reginaldo G.; Ueti, Massaro W.; Laughery, Jacob M.; Suarez, Carlos E., Washington State Univ, Coll Vet Med, Dept Vet Microbiol \& Pathol, Pullman, WA 99164 USA.
   Alzan, Heba F., Natl Res Ctr, Parasitol \& Anim Dis Dept, Giza, Egypt.
   Alzan, Heba F., Natl Res Ctr, Tick \& Tick Borne Dis Res Unit, Giza 12622, Egypt.
   Ueti, Massaro W.; Suarez, Carlos E., USDA ARS, Anim Dis Res Unit, Pullman, WA USA.
   Rathinasamy, Vignesh A.; Cooke, Brian M., James Cook Univ, Australian Inst Trop Hlth \& Med, Cairns, Qld, Australia.},
DOI = {10.1186/s13071-021-04712-7},
Article-Number = {210},
ISSN = {1756-3305},
Keywords = {Babesia bovis; Transmission blocking vaccine; Tick; Rhipicephalus
   microplus; Sexual stages; Synthetic peptides; Recombinant proteins;
   Neutralizing antibodies},
Keywords-Plus = {RHIPICEPHALUS BOOPHILUS MICROPLUS; RHOPTRY-ASSOCIATED PROTEIN-1;
   CANDIDATE; PFS48/45; DIVERGENS; PARASITE; IMMUNITY; REGION},
Research-Areas = {Parasitology; Tropical Medicine},
Web-of-Science-Categories  = {Parasitology; Tropical Medicine},
Author-Email = {Heba.alzan@wsu.edu
   carlos.suarez@usda.gov},
Affiliations = {Washington State University; Egyptian Knowledge Bank (EKB); National
   Research Centre (NRC); Egyptian Knowledge Bank (EKB); National Research
   Centre (NRC); United States Department of Agriculture (USDA); James Cook
   University},
ResearcherID-Numbers = {Alzan, Heba/JAX-3841-2023
   Alzan, Heba/O-3482-2018},
ORCID-Numbers = {Alzan, Heba/0000-0002-0260-7813},
Funding-Acknowledgement = {National Research Center of Egypt; Ministry of High Education and
   Scientific Research of Egypt; International Development Research Center
   (IDRC) {[}Livestock Vaccine Innovation Fund - Canadian Government ]
   {[}108525]; International Development Research Center (IDRC)
   {[}Livestock Vaccine Innovation Fund - Bill and Melinda Gates
   Foundation] {[}108525]; United States Department of Agriculture
   {[}ARS-USDA CRIS 2090-32000-039-00-D]; Australian Research Council
   {[}DP180102584]; Academy of Finland (AKA) {[}108525] Funding Source:
   Academy of Finland (AKA)},
Funding-Text = {We acknowledge financial support from the National Research Center and
   Ministry of High Education and Scientific Research of Egypt, the
   International Development Research Center (IDRC) {[}Livestock Vaccine
   Innovation Fund (Grant 108525), funded by the Canadian Government and
   the Bill and Melinda Gates Foundation], the United States Department of
   Agriculture (ARS-USDA CRIS 2090-32000-039-00-D) and the Australian
   Research Council (DP180102584).},
Cited-References = {Acquah FK, 2019, INFECT IMMUN, V87, DOI 10.1128/IAI.00775-18.
   Aktas M, 2015, J MED ENTOMOL, V52, P1344, DOI 10.1093/jme/tjv126.
   Alzan HF, 2019, TICKS TICK-BORNE DIS, V10, P722, DOI 10.1016/j.ttbdis.2019.01.006.
   Alzan HF, 2016, PLOS ONE, V11, DOI 10.1371/journal.pone.0163791.
   Bastos RG, 2009, PARASITE VECTOR, V2, DOI 10.1186/1756-3305-2-57.
   Bock R, 2004, PARASITOLOGY, V129, pS247, DOI 10.1017/S0031182004005190.
   Bock RE, 2001, AUST VET J, V79, P832, DOI 10.1111/j.1751-0813.2001.tb10931.x.
   BOCK RE, 1992, VET PARASITOL, V43, P45, DOI 10.1016/0304-4017(92)90047-D.
   Canepa GE, 2018, NPJ VACCINES, V3, DOI 10.1038/s41541-018-0065-5.
   de Jong RM, 2020, IMMUNOL REV, V293, P190, DOI 10.1111/imr.12828.
   De Vos AJ, 2000, ANN NY ACAD SCI, V916, P540, DOI 10.1111/j.1749-6632.2000.tb05333.x.
   de Waal DT, 2006, VET PARASITOL, V138, P88, DOI 10.1016/j.vetpar.2006.01.042.
   Echaide IE, 1998, INFECT IMMUN, V66, P2922, DOI 10.1128/IAI.66.6.2922-2927.1998.
   Rodríguez AE, 2010, VET PARASITOL, V167, P227, DOI 10.1016/j.vetpar.2009.09.024.
   Florin-Christensen M, 2021, PATHOGENS, V10, DOI 10.3390/pathogens10010050.
   Florin-Christensen M, 2014, PARASITOLOGY, V141, P1563, DOI 10.1017/S0031182014000961.
   George JE, 2004, PARASITOLOGY, V129, pS353, DOI 10.1017/S0031182003004682.
   Goff WL, 1998, ANN NY ACAD SCI, V849, P161, DOI 10.1111/j.1749-6632.1998.tb11046.x.
   Goff WL, 2003, CLIN DIAGN LAB IMMUN, V10, P38, DOI 10.1128/CDLI.10.1.38-43.2003.
   Howell JM, 2007, J CLIN MICROBIOL, V45, P426, DOI 10.1128/JCM.01757-06.
   Hussein HE, 2017, PLOS NEGLECT TROP D, V11, DOI 10.1371/journal.pntd.0005965.
   Lee SM, 2020, SCI REP-UK, V10, DOI 10.1038/s41598-019-57384-w.
   Lennartz F, 2018, NAT COMMUN, V9, DOI 10.1038/s41467-018-06340-9.
   Lombard J, 2016, BIOL DIRECT, V11, DOI 10.1186/s13062-016-0137-2.
   Mamedov T, 2019, SCI REP-UK, V9, DOI 10.1038/s41598-019-46375-6.
   Saul A, 2007, CURR OPIN INFECT DIS, V20, P476, DOI 10.1097/QCO.0b013e3282a95e12.
   SUAREZ CE, 1993, INFECT IMMUN, V61, P3511, DOI 10.1128/IAI.61.8.3511-3517.1993.
   Tachibana M, 2019, VACCINE, V37, P1799, DOI 10.1016/j.vaccine.2019.02.021.
   Zintl A, 2003, CLIN MICROBIOL REV, V16, P622, DOI 10.1128/CMR.16.4.622-636.2003.},
Number-of-Cited-References = {29},
Times-Cited = {12},
Usage-Count-Last-180-days = {0},
Usage-Count-Since-2013 = {5},
Journal-ISO = {Parasites Vectors},
Doc-Delivery-Number = {RQ6XZ},
Web-of-Science-Index = {Science Citation Index Expanded (SCI-EXPANDED)},
Unique-ID = {WOS:000642560700004},
OA = {Green Published, Green Accepted, gold},
DA = {2025-04-03},
}

@article{ WOS:000622913800001,
Author = {Mazuz, Monica L. and Laughery, Jacob M. and Lebovitz, Benjamin and
   Yasur-Landau, Daniel and Rot, Assael and Bastos, Reginaldo G. and Edery,
   Nir and Fleiderovitz, Ludmila and Levi, Maayan Margalit and Suarez,
   Carlos E.},
Title = {Experimental Infection of Calves with Transfected Attenuated Babesia
   bovis Expressing the Rhipicephalus microplus Bm86 Antigen and
   eGFP Marker: Preliminary Studies towards a Dual Anti-Tick/Babesia
   Vaccine},
Journal = {PATHOGENS},
Year = {2021},
Volume = {10},
Number = {2},
Month = {FEB},
Abstract = {Bovine babesiosis, caused by Babesia bovis and B. bigemina, is a major
   tick-borne disease of cattle with global economic impact. The disease
   can be prevented using integrated control measures including attenuated
   Babesia vaccines, babesicidal drugs, and tick control approaches.
   Vaccination of cattle with the Rhipicephalus microplus Bm86-based
   recombinant vaccine reduces the fitness of R. microplus and R.
   annulatus, but several booster inoculations are required to maintain
   protection. Herein, we generated a stable transfected strain of B. bovis
   expressing an enhanced GFP (eGFP) and a chimeric version of Bm86 (B.
   bovis/Bm86/eGFP). The eGFP was expressed in the parasite cytoplasm,
   whereas Bm86 was displayed on the surface of merozoites. Three
   splenectomized calves experimentally infected with B. bovis/Bm86/eGFP
   showed mild signs of acute disease and developed long-lasting antibody
   responses to B. bovis and native Bm86. No evidence of sequestration of
   parasites in the cerebral capillaries was found upon postmortem
   analysis, confirming attenuation of the strain. This is the first report
   of transfected B. bovis expressing the tick antigen Bm86 on the
   merozoite surface that elicits an antibody response to native Bm86.
   These results represent a proof of concept for a novel live, attenuated,
   tagged dual-vaccine approach to attempt simultaneous control of
   babesiosis and tick infestation.},
Publisher = {MDPI},
Address = {ST ALBAN-ANLAGE 66, CH-4052 BASEL, SWITZERLAND},
Type = {Article},
Language = {English},
Affiliation = {Mazuz, ML (Corresponding Author), Kimron Vet Inst, Div Parasitol, POB 12, IL-50250 Bet Dagan, Israel.
   Suarez, CE (Corresponding Author), Washington State Univ, Coll Vet Med, Dept Vet Microbiol \& Pathol, Pullman, WA 99164 USA.
   Suarez, CE (Corresponding Author), ARS, Anim Dis Res Unit, USDA, WSU, Pullman, WA 99164 USA.
   Mazuz, Monica L.; Lebovitz, Benjamin; Yasur-Landau, Daniel; Rot, Assael; Fleiderovitz, Ludmila; Levi, Maayan Margalit, Kimron Vet Inst, Div Parasitol, POB 12, IL-50250 Bet Dagan, Israel.
   Laughery, Jacob M.; Bastos, Reginaldo G.; Suarez, Carlos E., Washington State Univ, Coll Vet Med, Dept Vet Microbiol \& Pathol, Pullman, WA 99164 USA.
   Edery, Nir, Kimron Vet Inst, Div Pathol, POB 12, IL-50250 Bet Dagan, Israel.
   Suarez, Carlos E., ARS, Anim Dis Res Unit, USDA, WSU, Pullman, WA 99164 USA.},
DOI = {10.3390/pathogens10020135},
Article-Number = {135},
EISSN = {2076-0817},
Keywords = {Babesia bovis; transfected B; bovis; anti-Babesia vaccine; anti-tick
   vaccine},
Keywords-Plus = {BOOPHILUS-MICROPLUS; STABLE EXPRESSION; TICK VACCINES; CATTLE;
   INFESTATIONS; STRATEGIES; PROTECTION; ACARICIDE; BIGEMINA; IMMUNITY},
Research-Areas = {Microbiology},
Web-of-Science-Categories  = {Microbiology},
Author-Email = {monicaL@moag.gov.il
   j.laughery@wsu.edu
   boris@moag.gov.il
   daniely@moag.gov.il
   AsealR@moag.gov.il
   reginaldo\_bastos@wsu.edu
   nire@moag.gov.il
   lu1f@ymail.com
   maayani.margalit@mail.huji.ac.il
   carlos.suarez@usda.gov},
Affiliations = {Kimron Veterinary Institute; Washington State University; Kimron
   Veterinary Institute; United States Department of Agriculture (USDA)},
ResearcherID-Numbers = {Mazuz, Monica/AAN-8648-2021
   },
ORCID-Numbers = {Leszkowicz Mazuz, Monica/0000-0001-5357-0136},
Funding-Acknowledgement = {BARD (The United States-Israel Binational Agricultural Research and
   Development Fund) {[}BARD US-4700-14]; United States Department of
   Agriculture-Agriculture Research ServiceCurrent Research Information
   System {[}2090-32000-039-00D]},
Funding-Text = {This research was supported by Research Grant Award Number BARD
   US-4700-14 from BARD (The United States-Israel Binational Agricultural
   Research and Development Fund). This work was also funded by the United
   States Department of Agriculture-Agriculture Research ServiceCurrent
   Research Information System Project No. 2090-32000-039-00D.},
Cited-References = {Abbas RZ, 2014, VET PARASITOL, V203, P6, DOI 10.1016/j.vetpar.2014.03.006.
   Asada M, 2015, PLOS ONE, V10, DOI 10.1371/journal.pone.0125993.
   Asada M, 2012, MOL BIOCHEM PARASIT, V181, P162, DOI 10.1016/j.molbiopara.2011.11.001.
   Bock R, 2004, PARASITOLOGY, V129, pS247, DOI 10.1017/S0031182004005190.
   BOCK RE, 1992, VET PARASITOL, V43, P45, DOI 10.1016/0304-4017(92)90047-D.
   BOMFORD R, 1989, PARASITOL TODAY, V5, P41, DOI 10.1016/0169-4758(89)90190-7.
   Brown WC, 1999, PARASITOL TODAY, V15, P275, DOI 10.1016/S0169-4758(99)01471-4.
   Callow LL, 1997, INT J PARASITOL, V27, P747, DOI 10.1016/S0020-7519(97)00034-9.
   Cunha RC, 2011, REV BRAS PARASITOL V, V20, P103, DOI 10.1590/S1984-29612011000200003.
   de la Fuente J, 2007, VET RES COMMUN, V31, P85, DOI 10.1007/s11259-007-0069-5.
   de la Fuente J, 1999, GENET ANAL-BIOMOL E, V15, P143, DOI 10.1016/S1050-3862(99)00018-2.
   De Vos AJ, 2000, ANN NY ACAD SCI, V916, P540, DOI 10.1111/j.1749-6632.2000.tb05333.x.
   Fish L, 2008, VACCINE, V26, pG29, DOI 10.1016/j.vaccine.2008.09.070.
   Florin-Christensen M, 2014, PARASITOLOGY, V141, P1563, DOI 10.1017/S0031182014000961.
   Fragoso H, 1998, VACCINE, V16, P1990, DOI 10.1016/S0264-410X(98)00116-9.
   George JE, 2004, PARASITOLOGY, V129, pS353, DOI 10.1017/S0031182003004682.
   Giglioti R, 2018, EXP APPL ACAROL, V75, P235, DOI 10.1007/s10493-018-0260-0.
   Goff WL, 1998, ANN NY ACAD SCI, V849, P161, DOI 10.1111/j.1749-6632.1998.tb11046.x.
   Guerrero FD, 2012, INT J PARASITOL, V42, P421, DOI 10.1016/j.ijpara.2012.04.003.
   Hakimi H, 2019, MSPHERE, V4, DOI 10.1128/mSphere.00109-19.
   Hüe T, 2017, EXP APPL ACAROL, V73, P245, DOI 10.1007/s10493-017-0184-0.
   Labarta V, 1996, VET PARASITOL, V63, P131, DOI 10.1016/0304-4017(95)00855-1.
   Labruna MB, 2000, EXP APPL ACAROL, V24, P683, DOI 10.1023/A:1010768511790.
   Laughery JM, 2014, PLOS ONE, V9, DOI 10.1371/journal.pone.0097890.
   LEVY MG, 1980, SCIENCE, V207, P1218, DOI 10.1126/science.7355284.
   Madruga CR, 1996, VET PARASITOL, V61, P21, DOI 10.1016/0304-4017(95)00809-8.
   Mazuz ML, 2012, PARASITOLOGY, V139, P317, DOI 10.1017/S0031182011001995.
   Merino O, 2013, FRONT CELL INFECT MI, V3, DOI 10.3389/fcimb.2013.00030.
   Miraballes C, 2019, EXP APPL ACAROL, V78, P579, DOI 10.1007/s10493-019-00405-0.
   Miraballes C, 2018, EXP APPL ACAROL, V75, P383, DOI 10.1007/s10493-018-0278-3.
   Molad T, 2014, VET PARASITOL, V205, P20, DOI 10.1016/j.vetpar.2014.07.016.
   Oldiges DP, 2016, PLOS NEGLECT TROP D, V10, DOI 10.1371/journal.pntd.0005152.
   Oliveira MCS, 2008, VET PARASITOL, V155, P281, DOI 10.1016/j.vetpar.2008.04.022.
   Pipano E, 2003, EXP APPL ACAROL, V29, P141, DOI 10.1023/A:1024246903197.
   RAND KN, 1989, P NATL ACAD SCI USA, V86, P9657, DOI 10.1073/pnas.86.24.9657.
   Rodriguez M, 1995, VACCINE, V13, P1804, DOI 10.1016/0264-410X(95)00119-L.
   Rodríguez-Mallon A, 2016, METHODS MOL BIOL, V1404, P243, DOI 10.1007/978-1-4939-3389-1\_17.
   Rodriguez-Vivas RI, 2018, PARASITOL RES, V117, P3, DOI 10.1007/s00436-017-5677-6.
   Shkap V, 2005, VET PARASITOL, V129, P235, DOI 10.1016/j.vetpar.2005.01.013.
   Shkap V, 2007, TRENDS PARASITOL, V23, P420, DOI 10.1016/j.pt.2007.07.003.
   Suarez CE, 2015, MOL BIOCHEM PARASIT, V202, P23, DOI 10.1016/j.molbiopara.2015.09.003.
   Suarez CE, 2012, MOL BIOCHEM PARASIT, V185, P52, DOI 10.1016/j.molbiopara.2012.05.003.
   Suarez CE, 2011, VET PARASITOL, V180, P109, DOI 10.1016/j.vetpar.2011.05.032.
   Suarez CE, 2010, VET PARASITOL, V167, P205, DOI 10.1016/j.vetpar.2009.09.022.
   Suarez CE, 2009, INT J PARASITOL, V39, P289, DOI 10.1016/j.ijpara.2008.08.006.
   Tabor AE, 2017, FRONT CELL INFECT MI, V7, DOI 10.3389/fcimb.2017.00506.
   Vargas M, 2010, BMC VET RES, V6, DOI 10.1186/1746-6148-6-43.
   Willadsen P, 2006, VET PARASITOL, V138, P161, DOI 10.1016/j.vetpar.2006.01.050.
   YUNKER CE, 1987, VET PARASITOL, V24, P7, DOI 10.1016/0304-4017(87)90125-7.},
Number-of-Cited-References = {49},
Times-Cited = {7},
Usage-Count-Last-180-days = {0},
Usage-Count-Since-2013 = {4},
Journal-ISO = {Pathogens},
Doc-Delivery-Number = {QO1NO},
Web-of-Science-Index = {Science Citation Index Expanded (SCI-EXPANDED)},
Unique-ID = {WOS:000622913800001},
OA = {Green Published, gold},
DA = {2025-04-03},
}

@article{ WOS:000597964100002,
Author = {Montenegro, Valeria Noely and Paoletta, Martina Soledad and Jaramillo
   Ortiz, Jose M. and Suarez, Carlos E. and Wilkowsky, Silvina Elizabeth},
Title = {Identification and characterization of a Babesia bigemina
   thrombospondin-related superfamily member, TRAP-1: a novel antigen
   containing neutralizing epitopes involved in merozoite invasion},
Journal = {PARASITES \& VECTORS},
Year = {2020},
Volume = {13},
Number = {1},
Month = {DEC 1},
Abstract = {Background Thrombospondin-related anonymous protein (TRAP) has been
   described as a potential vaccine candidate for several diseases caused
   by apicomplexan parasites. However, this protein and members of this
   family have not yet been characterized in Babesia bigemina, one of the
   most prevalent species causing bovine babesiosis. Methods The 3186-bp
   Babesia bigemina TRAP-1 (BbiTRAP-1) gene was identified by a
   bioinformatics search using the B. bovis TRAP-1 sequence. Members of the
   TRAP and TRAP-related protein families (TRP) were identified in Babesia
   and Theileria through a search of the TSP-1 adhesive domain, which is
   the hallmark motif in both proteins. Structural modeling and
   phylogenetic analysis were performed with the identified TRAP proteins.
   A truncated recombinant BbiTRAP-1 that migrates at approximately 107 kDa
   and specific antisera were produced and used in Western blot analysis
   and indirect fluorescent antibody tests (IFAT). B-cell epitopes with
   neutralizing activity in BbiTRAP-1 were defined by enzyme-linked
   immunosorbent assays (ELISA) and invasion assays. Results Three members
   of the TRAP family of proteins were identified in B. bigemina (BbiTRAP-1
   to -3). All are type 1 transmembrane proteins containing the von
   Willebrand factor A (vWFA), thrombospondin type 1 (TSP-1), and
   cytoplasmic C-terminus domains, as well as transmembrane regions. The
   BbiTRAP-1 predicted structure also contains a metal ion-dependent
   adhesion site for interaction with the host cell. The TRP family in
   Babesia and Theileria species contains the canonical TSP-1 domain but
   lacks the vWFA domain and together with TRAP define a novel gene
   superfamily. A variable number of tandem repeat units are present in
   BbiTRAP-1 and could be used for strain genotyping. Western blot and IFAT
   analysis confirmed the expression of BbiTRAP-1 by blood-stage parasites.
   Partial recognition by a panel of sera from B. bigemina-infected cattle
   in ELISAs using truncated BbiTRAP-1 suggests that this protein is not an
   immunodominant antigen. Additionally, bovine anti-recombinant BbiTRAP-1
   antibodies were found to be capable of neutralizing merozoite invasion
   in vitro. Conclusions We have identified the TRAP and TRP gene families
   in several Babesia and Theileria species and characterized BbiTRAP-1 as
   a novel antigen of B. bigemina. The functional relevance and presence of
   neutralization-sensitive B-cell epitopes suggest that BbiTRAP-1 could be
   included in tests for future vaccine candidates against B. bigemina.},
Publisher = {BMC},
Address = {CAMPUS, 4 CRINAN ST, LONDON N1 9XW, ENGLAND},
Type = {Article},
Language = {English},
Affiliation = {Wilkowsky, SE (Corresponding Author), INTA CONICET, Inst Agrobiotecnol \& Biol Mol IABIMO, De Los Reseros \& Dr Nicolas Repetto S-N,POB 25, Buenos Aires, DF, Argentina.
   Montenegro, Valeria Noely; Paoletta, Martina Soledad; Jaramillo Ortiz, Jose M.; Wilkowsky, Silvina Elizabeth, INTA CONICET, Inst Agrobiotecnol \& Biol Mol IABIMO, De Los Reseros \& Dr Nicolas Repetto S-N,POB 25, Buenos Aires, DF, Argentina.
   Suarez, Carlos E., Washington State Univ, Dept Vet Microbiol \& Pathol, Pullman, WA 99164 USA.
   Suarez, Carlos E., Washington State Univ, ARS, USDA, Anim Dis Res Unit, 3003 ADBF,POB 646630, Pullman, WA 99164 USA.},
DOI = {10.1186/s13071-020-04469-5},
Article-Number = {602},
ISSN = {1756-3305},
Keywords = {Babesia bigemina; Thrombospondin-related anonymous protein 1; TRAP and
   TRP protein families; Babesiosis},
Keywords-Plus = {GLIDING MOTILITY; PROTEIN; BOVIS; CATTLE},
Research-Areas = {Parasitology; Tropical Medicine},
Web-of-Science-Categories  = {Parasitology; Tropical Medicine},
Author-Email = {wilkowsky.silvina@inta.gob.ar},
Affiliations = {Instituto Nacional de Tecnologia Agropecuaria (INTA); Washington State
   University; United States Department of Agriculture (USDA); Washington
   State University},
ResearcherID-Numbers = {Paoletta, Martina/AAF-3393-2020
   },
ORCID-Numbers = {Paoletta, Martina/0000-0001-7318-489X},
Funding-Acknowledgement = {CONICET; INTA;  {[}FONCYT-PICT 2015-626]},
Funding-Text = {This work was financially supported by a grant from FONCYT-PICT 2015-626
   and funds from CONICET and INTA.},
Cited-References = {Almazan C, 2018, FRONT BIOSCI-LANDMRK, V23, P1535, DOI 10.2741/4659.
   Alves VS, 2004, BIOCHEM BIOPH RES CO, V314, P229, DOI 10.1016/j.bbrc.2003.12.086.
   Benson G, 1999, NUCLEIC ACIDS RES, V27, P573, DOI 10.1093/nar/27.2.573.
   Bock R, 2004, PARASITOLOGY, V129, pS247, DOI 10.1017/S0031182004005190.
   Denton JF, 2014, PLOS COMPUT BIOL, V10, DOI 10.1371/journal.pcbi.1003998.
   Eichenberger RM, 2017, SCI REP-UK, V7, DOI 10.1038/s41598-017-03445-x.
   Frénal K, 2017, NAT REV MICROBIOL, V15, P645, DOI 10.1038/nrmicro.2017.86.
   Gaffar FR, 2004, MOL BIOCHEM PARASIT, V136, P25, DOI 10.1016/j.molbiopara.2004.02.006.
   GRACEFFA P, 1992, ARCH BIOCHEM BIOPHYS, V297, P46, DOI 10.1016/0003-9861(92)90639-E.
   Guillemi E, 2013, INFECT GENET EVOL, V14, P214, DOI 10.1016/j.meegid.2012.12.005.
   Hidalgo-Ruiz M, 2018, PARASITE VECTOR, V11, DOI 10.1186/s13071-018-3164-2.
   Jackson AP, 2014, NUCLEIC ACIDS RES, V42, P7113, DOI 10.1093/nar/gku322.
   Jacob SS, 2020, VET PARASITOL, V283, DOI 10.1016/j.vetpar.2020.109136.
   Ortiz JMJ, 2018, VET SCI, V5, DOI 10.3390/vetsci5010013.
   Klug D, 2020, ELIFE, V9, DOI 10.7554/eLife.57572.
   Klug D, 2017, ELIFE, V6, DOI {[}10.7554/eLife.19157, 10.7554/elife.19157].
   Kumar S, 2018, MOL BIOL EVOL, V35, P1547, DOI 10.1093/molbev/msy096.
   Lau A.O., 2011, BMC GENOMICS, V12, P1, DOI DOI 10.1186/1471-2164-12-S5-S1.
   Madruga CR, 2001, PESQUI VET BRASIL, V21, P72, DOI 10.1590/S0100-736X2001000200005.
   Mendes TAO, 2013, MOL BIOL EVOL, V30, P951, DOI 10.1093/molbev/mst001.
   Morahan BJ, 2009, TRENDS PARASITOL, V25, P77, DOI 10.1016/j.pt.2008.11.004.
   Moreira CK, 2008, CELL MICROBIOL, V10, P1505, DOI 10.1111/j.1462-5822.2008.01143.x.
   Paing MM, 2014, PLOS PATHOG, V10, DOI 10.1371/journal.ppat.1004120.
   ROGERS WO, 1992, P NATL ACAD SCI USA, V89, P9176, DOI 10.1073/pnas.89.19.9176.
   Sambrook J, 1989, MOL CLONING LAB MANU.
   Schreeg ME, 2016, PLOS ONE, V11, DOI 10.1371/journal.pone.0165702.
   Sibley LD, 2004, SCIENCE, V304, P248, DOI 10.1126/science.1094717.
   Silva MG, 2018, INT J PARASITOL-DRUG, V8, P265, DOI 10.1016/j.ijpddr.2018.04.004.
   Song GJ, 2012, P NATL ACAD SCI USA, V109, P21420, DOI 10.1073/pnas.1218581109.
   Terkawi MA, 2013, PLOS ONE, V8, DOI 10.1371/journal.pone.0083305.
   Warrenfeltz S, 2018, METHODS MOL BIOL, V1757, P69, DOI 10.1007/978-1-4939-7737-6\_5.
   Wilkowsky SE, 2009, VET PARASITOL, V161, P9, DOI 10.1016/j.vetpar.2008.12.024.
   World Organization for Animal Health (formerly Office International des Epizooties {[}OIE]), 2018, MAN DIAGN TEST VACC.
   YU L, 2018, PARASITE VECTOR, V11, P1, DOI DOI 10.1186/s13071-017-2573-y.
   Zhan XY, 2019, PARASITE VECTOR, V12, DOI 10.1186/s13071-019-3457-0.
   Zhou JL, 2006, MOL BIOCHEM PARASIT, V148, P190, DOI 10.1016/j.molbiopara.2006.03.015.},
Number-of-Cited-References = {36},
Times-Cited = {8},
Usage-Count-Last-180-days = {0},
Usage-Count-Since-2013 = {1},
Journal-ISO = {Parasites Vectors},
Doc-Delivery-Number = {PD8YT},
Web-of-Science-Index = {Science Citation Index Expanded (SCI-EXPANDED)},
Unique-ID = {WOS:000597964100002},
OA = {gold, Green Published},
DA = {2025-04-03},
}

@article{ WOS:000589968000016,
Author = {Flores, Daniela A. and Rodriguez, Anabel E. and Tomazic, Mariela L. and
   Torioni de Echaide, Susana and Echaide, Ignacio and Zamorano, Patricia
   and Langellotti, Cecilia and Araujo, Flabio R. and Rolls, Peter and
   Schnittger, Leonhard and Florin-Christensen, Monica},
Title = {Characterization of GASA-1, a new vaccine candidate antigen of Babesia
   bovis},
Journal = {VETERINARY PARASITOLOGY},
Year = {2020},
Volume = {287},
Month = {NOV},
Abstract = {Surface proteins bound to the cell membrane by
   glycosylphosphatidylinositol (GPI) anchors are considered essential for
   the survival of pathogenic protozoans. In the case of the
   tick-transmitted hemoparasite Babesia bovis, the most virulent causative
   agent of bovine babesiosis, the GPI-anchored proteome was recently
   unraveled by an in silico approach. In this work, one of the identified
   proteins, GASA-1 (GPI-Anchored Surface Antigen-1), was thoroughly
   characterized. GASA-1 is 179 aa long and has the characteristic features
   of a GPI-anchored protein, including a signal peptide, a hydrophilic
   core and a hydrophobic tail that harbors a GPI anchor signal.
   Transcriptomic analysis shows that it is expressed in pathogenic and
   attenuated B. bovis strains. Notably, the gasa-1 gene has syntenic
   counterparts in B. bigemina and B. ovata, which also encode GPI-anchored
   proteins. This is highly unusual since all piroplasmid GPI-anchored
   proteins described so far have been found to be speciesspecific.
   Sequencing of gasa-1 alleles from B. bovis geographical isolates
   originating from Argentina, USA, Brazil, Mexico and Australia showed
   over 98 \% identity in both nucleotide and amino acid sequences. A
   recombinant form of GASA-1 (rGASA-1) was generated in E. coli and
   anti-rGASA-1 antibodies were raised in mice. Fixed and live
   immunofluorescence assays showed that GASA-1 is expressed in in vitro
   cultured B. bovis merozoites and surface-exposed. Moreover, incubation
   of B. bovis in vitro cultures with anti-GASA-1 antibodies partially, but
   significantly, reduced erythrocyte invasion, indicating that this
   protein bears neutralizationsensitive antibody epitopes. Splenocytes of
   rGASA-1-inoculated mice showed a specific proliferative response when
   exposed to the recombinant protein, indicating that GASA-1 bears T-cell
   epitopes. Finally, sera from a group of B. bovis-infected cattle reacted
   with the recombinant protein, demonstrating that GASA-1 is expressed
   during natural infection of bovines with B. bovis, and suggesting that
   it is immunodominant. The high degree of conservation among B. bovis
   isolates and the presence of syntenic genes in other Babesia species
   suggest a relevant role of GASA-1 and GASA-1-like proteins for parasite
   survival, especially considering that, due to their surface location,
   they are exposed to the selection pressure of the host immune system.
   The highlighted features of GASA-1 make it an interesting candidate for
   the development of vaccines against bovine babesiosis.},
Publisher = {ELSEVIER},
Address = {RADARWEG 29, 1043 NX AMSTERDAM, NETHERLANDS},
Type = {Article},
Language = {English},
Affiliation = {Florin-Christensen, M (Corresponding Author), INTA Castelar, CICVyA, Inst Patobiol Vet IPVET, Los Reseros \& Nicolas Repetto S-N, RA-1686 Hurlingham, Argentina.
   Flores, Daniela A.; Rodriguez, Anabel E.; Tomazic, Mariela L.; Zamorano, Patricia; Langellotti, Cecilia; Schnittger, Leonhard; Florin-Christensen, Monica, Inst Nacl Tecnol Agropecuaria INTA, Ctr Invest Ciencias Vet \& Agron, Inst Patobiol Vet, Hurlingham, Argentina.
   Flores, Daniela A.; Tomazic, Mariela L.; Schnittger, Leonhard; Florin-Christensen, Monica, Consejo Nacl Invest Cient \& Tecnol CONICET, Buenos Aires, DF, Argentina.
   Torioni de Echaide, Susana; Echaide, Ignacio, INTA, Estac Expt Agr Rafaela, Santa Fe, NM, Argentina.
   Zamorano, Patricia; Langellotti, Cecilia, INTA, CICVyA, Inst Virol \& Innovac Tecnol, Santa Fe, NM, Argentina.
   Araujo, Flabio R., EMBRAPA, Campo Grande, MS, Brazil.
   Rolls, Peter, Tick Fever Ctr, Dept Agr \& Fisheries, Wacol, Qld, Australia.},
DOI = {10.1016/j.vetpar.2020.109275},
Article-Number = {109275},
ISSN = {0304-4017},
EISSN = {1873-2550},
Keywords = {Bovine babesiosis; Subunit vaccines; Surface antigen;
   Glycosylphosphatidylinositol},
Keywords-Plus = {B-CELL EPITOPES; PROTEINS; IDENTIFICATION; CONTAINS; MSA-2C},
Research-Areas = {Parasitology; Veterinary Sciences},
Web-of-Science-Categories  = {Parasitology; Veterinary Sciences},
Author-Email = {jacobsen.monica@inta.gob.ar},
Affiliations = {Instituto Nacional de Tecnologia Agropecuaria (INTA); Consejo Nacional
   de Investigaciones Cientificas y Tecnicas (CONICET); Instituto Nacional
   de Tecnologia Agropecuaria (INTA); Instituto Nacional de Tecnologia
   Agropecuaria (INTA); Empresa Brasileira de Pesquisa Agropecuaria
   (EMBRAPA)},
ResearcherID-Numbers = {Schnittger, Leonhard/ABE-8453-2020
   Araujo, Flabio/LVR-1031-2024
   Tomazic, Mariela Lujan/JUV-1245-2023
   Flores, Daniela/JPL-9069-2023
   },
ORCID-Numbers = {Langellotti, Cecilia Ana/0000-0001-5767-0265
   Florin-Christensen, Monica/0000-0003-0456-3970
   Rodriguez, Anabel Elisa/0000-0003-2436-8101
   Schnittger, Leonhard/0000-0003-3484-5370},
Funding-Acknowledgement = {Argentine Ministry of Science and Technology, MINCyT {[}PICT 2010-0438,
   PICT 2013-1708, PICT 20140891]; INTA {[}2019-PD-E5-1102-001,
   2019-PD-E51105-001]},
Funding-Text = {The skillful help in laboratory experiments of Pamela Angelletti,
   National Institute of Agricultural Technology (INTA), and the financial
   assistance from the Argentine Ministry of Science and Technology, MINCyT
   (Projects PICT 2010-0438, PICT 2013-1708 and PICT 20140891) and INTA
   (Projects 2019-PD-E5-1102-001 and 2019-PD-E51105-001) are gratefully
   acknowledged.},
Cited-References = {Alvarez JA, 2010, TRANSBOUND EMERG DIS, V57, P87, DOI 10.1111/j.1865-1682.2010.01117.x.
   Beeson JG, 2016, FEMS MICROBIOL REV, V40, P343, DOI 10.1093/femsre/fuw001.
   Bock R, 2004, PARASITOLOGY, V129, pS247, DOI 10.1017/S0031182004005190.
   BOCK RE, 1995, AUST VET J, V72, P296, DOI 10.1111/j.1751-0813.1995.tb03558.x.
   Brown WC, 1999, PARASITOL TODAY, V15, P275, DOI 10.1016/S0169-4758(99)01471-4.
   Carletti T, 2016, TICKS TICK-BORNE DIS, V7, P85, DOI 10.1016/j.ttbdis.2015.09.002.
   Cheng Y, 2018, MALARIA J, V17, DOI 10.1186/s12936-018-2401-7.
   de Waal DT, 2006, VET PARASITOL, V138, P88, DOI 10.1016/j.vetpar.2006.01.042.
   Franco CD, 2020, TRANSBOUND EMERG DIS, V67, P165, DOI 10.1111/tbed.13438.
   Delbecq S, 2006, VACCINE, V24, P613, DOI 10.1016/j.vaccine.2005.08.073.
   Dominguez M, 2010, VET PARASITOL, V167, P216, DOI 10.1016/j.vetpar.2009.09.023.
   Rodriguez AE, 2014, TICKS TICK-BORNE DIS, V5, P343, DOI 10.1016/j.ttbdis.2013.12.011.
   Rodríguez AE, 2010, VET PARASITOL, V167, P227, DOI 10.1016/j.vetpar.2009.09.024.
   Florin-Christensen M, 2002, INFECT IMMUN, V70, P3566, DOI 10.1128/IAI.70.7.3566-3575.2002.
   Florin-Christensen M, 2014, PARASITOLOGY, V141, P1563, DOI 10.1017/S0031182014000961.
   Ganzinelli S, 2020, TRANSBOUND EMERG DIS, V67, P159, DOI 10.1111/tbed.13435.
   Ganzinelli Sabrina, 2018, P215.
   Gimenez AM, 2016, PARASITE VECTOR, V9, DOI 10.1186/s13071-016-1862-1.
   Goff WL, 2010, VET IMMUNOL IMMUNOP, V138, P1, DOI 10.1016/j.vetimm.2010.07.006.
   Hadj-Kaddour K, 2007, PARASITOLOGY, V134, P187, DOI 10.1017/S0031182006001399.
   HINES SA, 1992, MOL BIOCHEM PARASIT, V55, P85, DOI 10.1016/0166-6851(92)90129-8.
   Hutchings CL, 2007, MOL MICROBIOL, V65, P1092, DOI 10.1111/j.1365-2958.2007.05850.x.
   Jenkins MC, 2001, VET PARASITOL, V101, P291, DOI 10.1016/S0304-4017(01)00557-X.
   LeRoith T, 2005, INFECT IMMUN, V73, P5388, DOI 10.1128/IAI.73.9.5388-5394.2005.
   Man SQ, 2017, FRONT MICROBIOL, V8, DOI 10.3389/fmicb.2017.02545.
   MCELWAIN TF, 1991, MOL BIOCHEM PARASIT, V47, P213, DOI 10.1016/0166-6851(91)90181-5.
   MORAN P, 1994, J CELL BIOL, V125, P333, DOI 10.1083/jcb.125.2.333.
   Morel N, 2019, PREV VET MED, V170, DOI 10.1016/j.prevetmed.2019.104747.
   Moubri K, 2018, VET PARASITOL, V249, P21, DOI 10.1016/j.vetpar.2017.11.002.
   Wieser SN, 2019, INT J PARASITOL, V49, P175, DOI 10.1016/j.ijpara.2018.12.002.
   Pedroni MJ, 2013, BMC GENOMICS, V14, DOI 10.1186/1471-2164-14-763.
   Pérez-Escobar OA, 2019, FRONT PLANT SCI, V10, DOI 10.3389/fpls.2019.01328.
   Rodriguez AE, 2013, PROTOZOA BIOL CLASSI, P1.
   RODRIGUEZ SD, 1986, EXP PARASITOL, V61, P236, DOI 10.1016/0014-4894(86)90157-8.
   Schnittger L, 2012, INFECT GENET EVOL, V12, P1788, DOI 10.1016/j.meegid.2012.07.004.
   Suarez CE, 2019, INT J PARASITOL, V49, P183, DOI 10.1016/j.ijpara.2018.11.002.
   Suarez CE, 2000, INFECT IMMUN, V68, P6865, DOI 10.1128/IAI.68.12.6865-6870.2000.
   Tomazic ML, 2018, VET PARASITOL, V264, P74, DOI 10.1016/j.vetpar.2018.11.007.
   Vincent SG, 1997, ELECTROPHORESIS, V18, P67, DOI 10.1002/elps.1150180114.
   Wilkowsky SE, 2003, MOL BIOCHEM PARASIT, V127, P133, DOI 10.1016/S0166-6851(02)00329-8.
   World Organisation for Animal Health, 2012, OIE MAN DIAGN TESTS.},
Number-of-Cited-References = {41},
Times-Cited = {2},
Usage-Count-Last-180-days = {1},
Usage-Count-Since-2013 = {5},
Journal-ISO = {Vet. Parasitol.},
Doc-Delivery-Number = {OS2AW},
Web-of-Science-Index = {Science Citation Index Expanded (SCI-EXPANDED)},
Unique-ID = {WOS:000589968000016},
DA = {2025-04-03},
}

@article{ WOS:000552365700007,
Author = {Barreda, Dante and Hidalgo-Ruiz, Mario and Hernandez-Ortiz, Ruben and
   Ramos, Juan Alberto and Galindo-Velasco, Edelmira and Mosqueda, Juan},
Title = {Identification of conserved peptides containing B-cell epitopes
   ofBabesia bovisAMA-1 and their potential as diagnostics
   candidates},
Journal = {TRANSBOUNDARY AND EMERGING DISEASES},
Year = {2020},
Volume = {67},
Number = {2, SI},
Pages = {60-68},
Month = {JUL},
Note = {International Congress on Tropical Veterinary Medicine / 2nd Joint
   AITVM-STVM Meeting - Animal Health in the Tropics - Building the Puzzle
   from Research to Application, Buenos Aires, ARGENTINA, SEP 23, 2018},
Abstract = {The apical membrane antigen 1 (AMA-1) is a protein of the micronemes
   that is present in all organisms of the phylum Apicomplexa; it has been
   shown thatAMA-1 plays an essential role for parasite invasion to target
   cells. It has been reported thatAMA-1 is conserved among different
   isolates ofBabesia; however, it is unknown whether the protein contains
   conserved B-cell epitopes and whether these epitopes are recognized by
   antibodies from cattle in endemic areas. In this research, using an in
   silico analysis, four peptides were designed containing exposed and
   conserved linear B-cell epitopes from the extracellular region ofBabesia
   bovisAMA-1. The selected peptides were chemically synthesized, and then
   each peptide was emulsified and used to immunize two bovines per
   peptide. The antibodies produced against these peptides were able to
   recognize intra-erythrocytic parasites in anIFAT, except peptide 4,
   which was insoluble. The synthetic peptides were covalently fixed to the
   wells of anELISAplate and incubated with sera fromB. bovisnaturally
   infected cattle. Peptides P2AMAand P3AMAwere recognized by the sera of
   naturally infected cattle from different regions of Mexico. Statistical
   analysis showed that theELISAtest for peptides P2AMAand P3AMAhad a
   concordance of 91.2\% and 61.1\% compared to theIFAT, a sensitivity of
   94.56\% and 71.74\%, and a specificity of 76.19\% and 14.2\%,
   respectively. The presence of antibodies in bovine sera from endemic
   areas that bind to the identified peptides indicates thatAMA-1 fromB.
   bovishas conserved B-cell epitopes involved in the immune response under
   natural conditions. However, to propose their use as vaccine or
   diagnostics candidates, a further characterization of the humoral immune
   response elicited in cattle by these peptides is needed.},
Publisher = {WILEY},
Address = {111 RIVER ST, HOBOKEN 07030-5774, NJ USA},
Type = {Article; Proceedings Paper},
Language = {English},
Affiliation = {Mosqueda, J (Corresponding Author), Univ Autonoma Queretaro, Fac Ciencias Nat, Queretaro, Mexico.
   Barreda, Dante; Hidalgo-Ruiz, Mario; Mosqueda, Juan, Univ Autonoma Queretaro, CA Fac Ciencias Nat, Immunol \& Vaccines Lab, Queretaro, Mexico.
   Barreda, Dante, Univ Nacl Autonoma Mexico, Fac Med Vet \& Zootecnia, Ciencias Prod \& Salud Anim, Mexico City, DF, Mexico.
   Hernandez-Ortiz, Ruben; Ramos, Juan Alberto, CENID Parasitol Vet INIFAP, Jiutepec, Mexico.
   Galindo-Velasco, Edelmira, Univ Colima, Fac Med Vet \& Zootecnia, Tecoman, Mexico.},
DOI = {10.1111/tbed.13213},
ISSN = {1865-1674},
EISSN = {1865-1682},
Keywords = {AMA-1; B-cell epitope; bovine babesiosis; ELISA; natural infection},
Keywords-Plus = {APICAL MEMBRANE ANTIGEN-1; LINKED-IMMUNOSORBENT-ASSAY; BABESIA-BOVIS;
   ERYTHROCYTE INVASION; ANTIBODY-RESPONSE; MALARIA; VACCINE; AMA-1;
   HOMOLOG; EXPRESSION},
Research-Areas = {Infectious Diseases; Veterinary Sciences},
Web-of-Science-Categories  = {Infectious Diseases; Veterinary Sciences},
Author-Email = {joel.mosqueda@uaq.mx},
Affiliations = {Universidad Autonoma de Queretaro; Universidad Nacional Autonoma de
   Mexico; Universidad de Colima},
ResearcherID-Numbers = {Barreda, Dante/AAB-8715-2021
   },
ORCID-Numbers = {Hidalgo-Ruiz, Mario/0000-0001-5107-194X
   Mosqueda, Juan/0000-0001-8892-6390
   Barreda, Dante/0000-0002-8980-6187
   Hernandez-Ortiz, Ruben/0000-0001-8363-9923},
Funding-Acknowledgement = {PRODEP-REDES Funding Source: Medline; FOPER-UAQ Funding Source: Medline;
   CONACyT-Ciencia Basica Funding Source: Medline},
Cited-References = {Alexander A., 1979, Tecnica quirurgica en animales y temas de terapeutica quirurgica, V4th, P170.
   Araujo FR, 1998, VET PARASITOL, V74, P101, DOI 10.1016/S0304-4017(97)00171-4.
   BARRY DN, 1982, AUST VET J, V59, P136, DOI 10.1111/j.1751-0813.1982.tb02758.x.
   Berens SJ, 2005, INFECT IMMUN, V73, P7180, DOI 10.1128/IAI.73.11.7180-7189.2005.
   Besteiro S, 2011, CELL MICROBIOL, V13, P797, DOI 10.1111/j.1462-5822.2011.01597.x.
   Bock R, 2004, PARASITOLOGY, V129, pS247, DOI 10.1017/S0031182004005190.
   Bock RE, 2001, AUST VET J, V79, P832, DOI 10.1111/j.1751-0813.2001.tb10931.x.
   Bono MF, 2008, VET PARASITOL, V157, P203, DOI 10.1016/j.vetpar.2008.07.025.
   Borgonio V, 2008, ANN NY ACAD SCI, V1149, P145, DOI 10.1196/annals.1428.035.
   CHENG Q, 1994, MOL BIOCHEM PARASIT, V65, P183, DOI 10.1016/0166-6851(94)90127-9.
   Chesne-Seck ML, 2005, MOL BIOCHEM PARASIT, V144, P55, DOI 10.1016/j.molbiopara.2005.07.007.
   Cubillos M, 2002, BIOCHIMIE, V84, P1181, DOI 10.1016/S0300-9084(03)00002-6.
   DEECHAIDE ST, 1995, PREV VET MED, V24, P277, DOI 10.1016/0167-5877(95)00485-F.
   Donahue CG, 2000, MOL BIOCHEM PARASIT, V111, P15, DOI 10.1016/S0166-6851(00)00289-9.
   Dubremetz JF, 1998, INT J PARASITOL, V28, P1007, DOI 10.1016/S0020-7519(98)00076-9.
   Figueroa J. V., 1994, Revista Latinoamericana de Microbiologia, V36, P47.
   Fleiss A. R., 1985, CLIN EPIDEMIOL, P185.
   Florin-Christensen M, 2014, PARASITOLOGY, V141, P1563, DOI 10.1017/S0031182014000961.
   Gaffar FR, 2004, INFECT IMMUN, V72, P2947, DOI 10.1128/IAI.72.5.2947-2955.2004.
   Genis AD, 2009, INFECT GENET EVOL, V9, P1102, DOI 10.1016/j.meegid.2009.03.012.
   Gunasekera AM, 2007, MOL BIOL EVOL, V24, P939, DOI 10.1093/molbev/msm013.
   Hidalgo-Ruiz M, 2018, PARASITE VECTOR, V11, DOI 10.1186/s13071-018-3164-2.
   Hodder AN, 2001, INFECT IMMUN, V69, P3286, DOI 10.1128/IAI.69.5.3286-3294.2001.
   Howell SA, 2003, J BIOL CHEM, V278, P23890, DOI 10.1074/jbc.M302160200.
   Jenkins MC, 2001, VET PARASITOL, V101, P291, DOI 10.1016/S0304-4017(01)00557-X.
   Hernández-Silva DJ, 2018, VET SCI, V5, DOI 10.3390/vetsci5020032.
   Kocken CHM, 2002, INFECT IMMUN, V70, P4471, DOI 10.1128/IAI.70.8.4471-4476.2002.
   Lalitha PV, 2004, INFECT IMMUN, V72, P4464, DOI 10.1128/IAI.72.8.4464-4470.2004.
   Lau AOT, 2010, MOL BIOCHEM PARASIT, V172, P107, DOI 10.1016/j.molbiopara.2010.03.017.
   Mandal M, 2014, VET PARASITOL, V205, P483, DOI 10.1016/j.vetpar.2014.08.020.
   Mital J, 2005, MOL BIOL CELL, V16, P4341, DOI 10.1091/mbc.E05-04-0281.
   Mosqueda J, 2012, CURR MED CHEM, V19, P1504, DOI 10.2174/092986712799828355.
   Mufalo BC, 2008, MICROBES INFECT, V10, P1266, DOI 10.1016/j.micinf.2008.07.023.
   ODONOGHUE PJ, 1985, VET PARASITOL, V18, P1, DOI 10.1016/0304-4017(85)90002-0.
   OIE - World Organisation for Animal Health, 2018, MAN DIAGN TEST VACC.
   Oliveira SC, 2008, ACTA TROP, V108, P256, DOI 10.1016/j.actatropica.2008.05.023.
   PETERSON MG, 1989, MOL CELL BIOL, V9, P3151, DOI 10.1128/MCB.9.7.3151.
   RODRIGUEZ SD, 1983, INFECT IMMUN, V42, P15, DOI 10.1128/IAI.42.1.15-18.1983.
   Salama AA, 2013, EXP PARASITOL, V135, P623, DOI 10.1016/j.exppara.2013.09.017.
   Salazar LM, 2002, FEBS LETT, V527, P95, DOI 10.1016/S0014-5793(02)03174-5.
   Sonda S, 2000, MOL BIOCHEM PARASIT, V108, P39, DOI 10.1016/S0166-6851(00)00200-0.
   WALTISBUHL DJ, 1987, PARASITOL RES, V73, P126, DOI 10.1007/BF00536468.
   WATERS AP, 1991, MOL BIOCHEM PARASIT, V44, P141, DOI 10.1016/0166-6851(91)90230-4.
   Yokoyama N, 2006, VET PARASITOL, V138, P22, DOI 10.1016/j.vetpar.2006.01.037.
   Zhou JL, 2006, EXP PARASITOL, V114, P329, DOI 10.1016/j.exppara.2006.04.012.},
Number-of-Cited-References = {45},
Times-Cited = {7},
Usage-Count-Last-180-days = {0},
Usage-Count-Since-2013 = {3},
Journal-ISO = {Transbound. Emerg. Dis.},
Doc-Delivery-Number = {MP7EW},
Web-of-Science-Index = {Science Citation Index Expanded (SCI-EXPANDED); Conference Proceedings Citation Index - Science (CPCI-S)},
Unique-ID = {WOS:000552365700007},
DA = {2025-04-03},
}

@article{ WOS:000511146900005,
Author = {Mosqueda, Juan and Hidalgo-Ruiz, Mario and Alexandra Calvo-Olvera, Diana
   and Josimar Hernandez-Silva, Diego and Wilson Ueti, Massaro and Angel
   Mercado-Uriostegui, Miguel and Rodriguez, Angelina and Alberto
   Ramos-Aragon, Juan and Hernandez-Ortiz, Ruben and Kawazu, Shin-ichiro
   and Igarashi, Ikuo},
Title = {RON2, a novel gene in Babesia bigemina, contains conserved,
   immunodominant B-cell epitopes that induce antibodies that block
   merozoite invasion},
Journal = {PARASITOLOGY},
Year = {2019},
Volume = {146},
Number = {13},
Pages = {1646-1654},
Month = {NOV},
Abstract = {Bovine babesiosis is the most important protozoan disease transmitted by
   ticks. In Plasmodium falciparum, another Apicomplexa protozoan, the
   interaction of rhoptry neck protein 2 (RON2) with apical membrane
   antigen-1 (AMA-1) has been described to have a key role in the invasion
   process. To date, RON2 has not been described in Babesia bigemina, the
   causal agent of bovine babesiosis in the Americas. In this work, we
   found a ron2 gene in the B. bigemina genome. RON2 encodes a protein that
   is 1351 amino acids long, has an identity of 64\% (98\% coverage) with
   RON2 of B. bovis and contains the CLAG domain, a conserved domain in
   Apicomplexa. B. bigemina ron2 is a single copy gene and it is
   transcribed and expressed in blood stages as determined by RT-PCR,
   Western blot, and confocal microscopy. Serum samples from B.
   bigemina-infected bovines were screened for the presence of
   RON2-specific antibodies, showing the recognition of conserved B-cell
   epitopes. Importantly, in vitro neutralization assays showed an
   inhibitory effect of RON2-specific antibodies on the red blood cell
   invasion by B. bigemina. Therefore, RON2 is a novel antigen in B.
   bigemina and contains conserved B-cell epitopes, which induce antibodies
   that inhibit merozoite invasion.},
Publisher = {CAMBRIDGE UNIV PRESS},
Address = {32 AVENUE OF THE AMERICAS, NEW YORK, NY 10013-2473 USA},
Type = {Article},
Language = {English},
Affiliation = {Mosqueda, J (Corresponding Author), Univ Autonoma Queretaro, Immunol \& Vaccines Lab, Fac Ciencias Nat, Queretaro, Qro, Mexico.
   Mosqueda, Juan; Hidalgo-Ruiz, Mario; Alexandra Calvo-Olvera, Diana; Josimar Hernandez-Silva, Diego; Angel Mercado-Uriostegui, Miguel, Univ Autonoma Queretaro, Immunol \& Vaccines Lab, Fac Ciencias Nat, Queretaro, Qro, Mexico.
   Wilson Ueti, Massaro, ARS, USDA, Anim Dis Res Unit, Pullman, WA 99164 USA.
   Rodriguez, Angelina, Univ Autonoma Queretaro, Fac Ciencias Nat, Queretaro, Qro, Mexico.
   Alberto Ramos-Aragon, Juan; Hernandez-Ortiz, Ruben, CENID Parasitol INIFAP, Jiutepec, Morelos, Mexico.
   Kawazu, Shin-ichiro; Igarashi, Ikuo, Obihiro Univ Agr \& Vet Med, Natl Res Ctr Protozoan Dis, Obihiro, Hokkaido, Japan.},
DOI = {10.1017/S0031182019001161},
ISSN = {0031-1820},
EISSN = {1469-8161},
Keywords = {Babesia bigemina; bovine babesiosis; neutralizing antibodies; peptides;
   RON2},
Keywords-Plus = {APICAL MEMBRANE ANTIGEN-1; PLASMODIUM-FALCIPARUM; ERYTHROCYTE INVASION;
   MOVING JUNCTION; BOVIS; IDENTIFICATION; PROTEINS; COMPLEX; PREDICTION;
   PARASITES},
Research-Areas = {Parasitology},
Web-of-Science-Categories  = {Parasitology},
Author-Email = {joel.mosqueda@uaq.mx},
Affiliations = {Universidad Autonoma de Queretaro; United States Department of
   Agriculture (USDA); Universidad Autonoma de Queretaro; Obihiro
   University of Agriculture \& Veterinary Medicine},
ResearcherID-Numbers = {Calvo, Diana/AAX-6794-2020
   },
ORCID-Numbers = {Ueti, Massaro/0000-0002-2680-6091
   Calvo, Diana Alexandra/0000-0003-4481-0729
   Mosqueda, Juan/0000-0001-8892-6390
   Hernandez-Ortiz, Ruben/0000-0001-8363-9923
   Rodriguez, Angelina/0000-0001-5300-6834
   Hidalgo-Ruiz, Mario/0000-0001-5107-194X},
Funding-Acknowledgement = {CONACyT-Mexico; PRODEP; FOPER-UAQ; CONACyT-Ciencia Basica {[}167129]},
Funding-Text = {Mario Hidalgo-Ruiz, Diego Josimar Hernandez-Silva, and Miguel Angel
   Mercado-Uriostegui received a fellowship from CONACyT-Mexico. Diana
   Alexandra Calvo-Olvera received a fellowship from PRODEP. The research
   work was funded by FOPER-UAQ and CONACyT-Ciencia Basica (167129).},
Cited-References = {Alexander DL, 2005, PLOS PATHOG, V1, P137, DOI 10.1371/journal.ppat.0010017.
   ALTSCHUL SF, 1990, J MOL BIOL, V215, P403, DOI 10.1016/S0022-2836(05)80360-2.
   Bermúdez M, 2018, CELL MICROBIOL, V20, DOI 10.1111/cmi.12835.
   Besteiro S, 2011, CELL MICROBIOL, V13, P797, DOI 10.1111/j.1462-5822.2011.01597.x.
   Bittencourt NC, 2018, MALARIA J, V17, DOI 10.1186/s12936-018-2543-7.
   Bock R, 2004, PARASITOLOGY, V129, pS247, DOI 10.1017/S0031182004005190.
   Borgonio V, 2008, ANN NY ACAD SCI, V1149, P145, DOI 10.1196/annals.1428.035.
   Cao J, 2009, PARASITOL INT, V58, P29, DOI 10.1016/j.parint.2008.09.005.
   Curtidor H, 2011, GENE, V474, P22, DOI 10.1016/j.gene.2010.12.005.
   Dubremetz JF, 1998, INT J PARASITOL, V28, P1007, DOI 10.1016/S0020-7519(98)00076-9.
   FIGUEROA JV, 1993, VET PARASITOL, V50, P69, DOI 10.1016/0304-4017(93)90008-B.
   FIGUEROA JV, 1991, J CLIN MICROBIOL, V29, P997, DOI 10.1128/JCM.29.5.997-1003.1991.
   Genis AD, 2008, ANN NY ACAD SCI, V1149, P121, DOI 10.1196/annals.1428.070.
   Ghoneim A, 2007, PARASITOL INT, V56, P31, DOI 10.1016/j.parint.2006.11.001.
   Gohil S, 2013, INT J PARASITOL, V43, P409, DOI 10.1016/j.ijpara.2013.01.002.
   Hidalgo-Ruiz M, 2018, PARASITE VECTOR, V11, DOI 10.1186/s13071-018-3164-2.
   HINES SA, 1992, MOL BIOCHEM PARASIT, V55, P85, DOI 10.1016/0166-6851(92)90129-8.
   Holt DC, 1999, INT J PARASITOL, V29, P939, DOI 10.1016/S0020-7519(99)00046-6.
   Kaneko O, 2005, MOL BIOCHEM PARASIT, V143, P20, DOI 10.1016/j.molbiopara.2005.05.003.
   Krogh A, 2001, J MOL BIOL, V305, P567, DOI 10.1006/jmbi.2000.4315.
   LEVY MG, 1980, SCIENCE, V207, P1218, DOI 10.1126/science.7355284.
   López C, 2018, FRONT CELL INFECT MI, V8, DOI 10.3389/fcimb.2018.00156.
   Ord RL, 2016, INFECT IMMUN, V84, P1574, DOI 10.1128/IAI.00107-16.
   Owczarzy R, 2008, NUCLEIC ACIDS RES, V36, pW163, DOI 10.1093/nar/gkn198.
   Petersen TN, 2011, NAT METHODS, V8, P785, DOI 10.1038/nmeth.1701.
   POTGIETER FT, 1979, ONDERSTEPOORT J VET, V46, P41.
   POTGIETER FT, 1977, ONDERSTEPOORT J VET, V44, P157.
   Proellocks NI, 2010, TRENDS PARASITOL, V26, P297, DOI 10.1016/j.pt.2010.02.012.
   Remarque EJ, 2008, TRENDS PARASITOL, V24, P74, DOI 10.1016/j.pt.2007.12.002.
   Richard D, 2010, J BIOL CHEM, V285, P14815, DOI 10.1074/jbc.M109.080770.
   Rodríguez-Hernández E, 2012, VET PARASITOL, V187, P538, DOI 10.1016/j.vetpar.2012.01.028.
   Rombel IT, 2002, GENE, V282, P33, DOI 10.1016/S0378-1119(01)00819-8.
   Rungruang T, 2005, MOL BIOCHEM PARASIT, V140, P13, DOI 10.1016/j.molbiopara.2004.11.017.
   Saha S, 2004, LECT NOTES COMPUT SC, V3239, P197.
   Saha S, 2006, PROTEINS, V65, P40, DOI 10.1002/prot.21078.
   Salgado-Mejias P, 2019, MALARIA J, V18, DOI 10.1186/s12936-019-2649-6.
   Schnittger L, 2012, INFECT GENET EVOL, V12, P1788, DOI 10.1016/j.meegid.2012.07.004.
   Schultz J, 1998, P NATL ACAD SCI USA, V95, P5857, DOI 10.1073/pnas.95.11.5857.
   Shen B, 2012, CURR OPIN MICROBIOL, V15, P449, DOI 10.1016/j.mib.2012.02.007.
   Sievers F, 2011, MOL SYST BIOL, V7, DOI 10.1038/msb.2011.75.
   Silvie O, 2004, J BIOL CHEM, V279, P9490, DOI 10.1074/jbc.M311331200.
   Soldati D, 2001, INT J PARASITOL, V31, P1293, DOI 10.1016/S0020-7519(01)00257-0.
   Srinivasan P, 2014, P NATL ACAD SCI USA, V111, P10311, DOI 10.1073/pnas.1409928111.
   Srinivasan P, 2013, NAT COMMUN, V4, DOI 10.1038/ncomms3261.
   Straub KW, 2009, CELL MICROBIOL, V11, P590, DOI 10.1111/j.1462-5822.2008.01276.x.
   Torina A, 2010, TRANSBOUND EMERG DIS, V57, P52, DOI 10.1111/j.1865-1682.2010.01118.x.
   WOAH) WOfAH, 2022, TERRESTRIAL ANIMALS.
   Yabsley Michael J., 2013, International Journal for Parasitology Parasites and Wildlife, V2, P18, DOI 10.1016/j.ijppaw.2012.11.003.
   Yokoyama N, 2006, VET PARASITOL, V138, P22, DOI 10.1016/j.vetpar.2006.01.037.
   Zhang Q, 2008, NUCLEIC ACIDS RES, V36, pW513, DOI 10.1093/nar/gkn254.
   Zhang TE, 2015, PARASITE VECTOR, V8, DOI 10.1186/s13071-015-0636-5.},
Number-of-Cited-References = {51},
Times-Cited = {8},
Usage-Count-Last-180-days = {0},
Usage-Count-Since-2013 = {3},
Journal-ISO = {Parasitology},
Doc-Delivery-Number = {KI1ZT},
Web-of-Science-Index = {Science Citation Index Expanded (SCI-EXPANDED)},
Unique-ID = {WOS:000511146900005},
OA = {hybrid, Green Published},
DA = {2025-04-03},
}

@article{ WOS:000484783700019,
Author = {Jaramillo Ortiz, Jose Manuel and Soledad Paoletta, Martina and Jose
   Gravisaco, Maria and Lopez Arias, Ludmila Sol and Noely Montenegro,
   Valeria and Maria de la Fourniere, Sofia Ana and Nicole Valenzano,
   Magali and Carolina Guillemi, Eliana and Valentini, Beatriz and Echaide,
   Ignacio and Diana Farber, Marisa and Elizabeth Wilkowsky, Silvina},
Title = {Immunisation of cattle against Babesia bovis combining a
   multi-epitope modified vaccinia Ankara virus and a recombinant protein
   induce strong Th1 cell responses but fails to trigger neutralising
   antibodies required for protection},
Journal = {TICKS AND TICK-BORNE DISEASES},
Year = {2019},
Volume = {10},
Number = {6},
Month = {OCT},
Abstract = {Protection against the intraerythrocytic protozoan parasite Babesia
   bovis depends on both strong innate and adaptive immune response, this
   latter involving the presentation of parasite antigens to CD4(+)
   T-lymphocytes by professional antigen-presenting cells. Secretion of Th1
   cytokines by CD4(+) T cell is also very important for isotype switching
   to IgG(2), the best opsonising antibody isotype in cattle, to target
   extracellular parasites and parasite antigens displayed at the
   erythrocyte surface. In the field of vaccinology, heterologous
   prime-boost schemes combining protein-adjuvant formulations with a
   modified vaccinia Ankara vector expressing the same antigen have
   demonstrated the induction of both humoral and cellular immune
   responses. It has been previously demonstrated that MVA-infected
   dendritic cells can present antigens in the context of MHC II and
   activate CD4(+) T cell. These results support the use of the MVA viral
   vector for a pathogen like Babesia bovis, which only resides within
   erythrocytes. In this study, 13-15-months-old Holstein-Friesian steers
   were immunised with a subunit vaccine as a prime and a modified vaccinia
   Ankara vector as a boost, both expressing a chimeric multi-antigen
   (rMABbo - rMVA). This antigen includes the immunodominant B and T cell
   epitopes of three B. bovis proteins: merozoite surface antigen - 2c (MSA
   - 2c), rhoptry associated protein 1 (RAP - 1) and heat shock protein 20
   (HSP20). Responses were compared with the Babesia bovis live attenuated
   vaccine used in Argentina (R1A). Eleven weeks after the first
   immunisation, all bovines were challenged by the inoculation of a
   virulent B. bovis strain. All groups were monitored daily for
   hyperthermia and reduction of packed cell volume. Both the rMABbo - rMVA
   and R1A vaccinated animals developed high titters of total IgG
   antibodies and an antigen-specific Th1 cellular response before and
   after challenge. However, all rMABbo - rMVA steers showed clinical signs
   of disease upon challenge. Only the R1A live vaccine group developed an
   immune response associated with in vitro neutralising antibodies at a
   level that significantly inhibited the parasite invasion. The lack of
   protection observed with this recombinant formulation indicates the need
   to perform further basic and clinical studies in the bovine model in
   order to achieve the desired effectiveness. This is the first report in
   which a novel vaccine candidate against Babesia bovis was constructed
   based on a recombinant and rationally designed viral vector and
   evaluated in the biological model of the disease.},
Publisher = {ELSEVIER GMBH},
Address = {HACKERBRUCKE 6, 80335 MUNICH, GERMANY},
Type = {Article},
Language = {English},
Affiliation = {Wilkowsky, SE (Corresponding Author), Consejo Nacl Invest Cient \& Tecn, Inst Agrobiotecnol \& Biol Mol IABIMO INTA, De Los Reseros \& Dr Nicolas Repetto S-N,POB 25, Castelar, Buenos Aires, Argentina.
   Jaramillo Ortiz, Jose Manuel; Soledad Paoletta, Martina; Jose Gravisaco, Maria; Lopez Arias, Ludmila Sol; Noely Montenegro, Valeria; Maria de la Fourniere, Sofia Ana; Nicole Valenzano, Magali; Carolina Guillemi, Eliana; Diana Farber, Marisa; Elizabeth Wilkowsky, Silvina, Consejo Nacl Invest Cient \& Tecn, Inst Agrobiotecnol \& Biol Mol IABIMO INTA, De Los Reseros \& Dr Nicolas Repetto S-N,POB 25, Castelar, Buenos Aires, Argentina.
   Valentini, Beatriz; Echaide, Ignacio, INTA, EEA Rafaela, Lab Inmunol \& Parasitol Vet, RN 34,Km 227,CC 22, RA-2300 Rafaela, Santa Fe, Argentina.},
DOI = {10.1016/j.ttbdis.2019.101270},
Article-Number = {101270},
ISSN = {1877-959X},
EISSN = {1877-9603},
Keywords = {Modified vaccinia Ankara vector; Multi-antigen; Bovine babesiosis;
   Prime-boost-vaccine-bovine},
Keywords-Plus = {PRIME-BOOST IMMUNIZATION; T-CELLS; B-BIGEMINA; INFECTION; VACCINATION;
   ANTIGENS; IMMUNOGENICITY; STRATEGIES; IMMUNITY; ASSAY},
Research-Areas = {Infectious Diseases; Microbiology; Parasitology},
Web-of-Science-Categories  = {Infectious Diseases; Microbiology; Parasitology},
Author-Email = {wilkowsky.silvina@inta.gob.ar},
Affiliations = {Consejo Nacional de Investigaciones Cientificas y Tecnicas (CONICET);
   Instituto Nacional de Tecnologia Agropecuaria (INTA)},
ResearcherID-Numbers = {Paoletta, Martina/AAF-3393-2020
   },
ORCID-Numbers = {Lopez Arias, Ludmila Sol/0009-0005-4309-5008
   Paoletta, Martina/0000-0001-7318-489X},
Funding-Acknowledgement = {Agencia Nacional de Promocion Cientifica y Tecnologica - ANPCyT {[}PICT
   2015 - 626]; ``Proyecto vacuna babesiosis{''} Fundacion ArgenINTA
   -Innovaciones de Tecnologia Agropecuaria S. A - INTeA},
Funding-Text = {This work was supported by the following grants: <GN1> PICT 2015 -
   626</GN1> from Agencia Nacional de Promocion Cientifica y Tecnologica -
   ANPCyT -and ``Proyecto vacuna babesiosis{''} Fundacion ArgenINTA
   -Innovaciones de Tecnologia Agropecuaria S. A - INTeA.},
Cited-References = {Alvarez JA, 2010, TRANSBOUND EMERG DIS, V57, P87, DOI 10.1111/j.1865-1682.2010.01117.x.
   Aucouturier J, 2001, VACCINE, V19, P2666, DOI 10.1016/S0264-410X(00)00498-9.
   Bilgiç HB, 2013, EXP PARASITOL, V133, P222, DOI 10.1016/j.exppara.2012.11.005.
   Bock R, 2004, PARASITOLOGY, V129, pS247, DOI 10.1017/S0031182004005190.
   Bock RE, 1999, AUST VET J, V77, P461, DOI 10.1111/j.1751-0813.1999.tb12093.x.
   Brown WC, 1999, PARASITOL TODAY, V15, P275, DOI 10.1016/S0169-4758(99)01471-4.
   Brown WC, 2006, VET PARASITOL, V138, P75, DOI 10.1016/j.vetpar.2006.01.041.
   Bull TJ, 2014, VET RES, V45, DOI 10.1186/s13567-014-0112-9.
   Callow L L, 1977, Adv Exp Med Biol, V93, P121.
   Cubillos-Zapata C, 2011, J VIROL, V85, P9385, DOI 10.1128/JVI.05127-11.
   Darrah PA, 2007, NAT MED, V13, P843, DOI 10.1038/nm1592.
   de Waal DT, 2006, VET PARASITOL, V138, P88, DOI 10.1016/j.vetpar.2006.01.042.
   DEECHAIDE ST, 1995, PREV VET MED, V24, P277, DOI 10.1016/0167-5877(95)00485-F.
   delaFourniere S., 2014, JOINT 8 INT TICKS TI.
   DEVOS AJ, 1978, ONDERSTEPOORT J VET, V45, P119.
   Draper SJ, 2010, NAT REV MICROBIOL, V8, P62, DOI 10.1038/nrmicro2240.
   East IJ, 1997, INT J PARASITOL, V27, P1537, DOI 10.1016/S0020-7519(97)00141-0.
   Egan AF, 1999, PARASITE IMMUNOL, V21, P133, DOI 10.1046/j.1365-3024.1999.00209.x.
   Wilkowsky SE, 2011, J VET DIAGN INVEST, V23, P971, DOI 10.1177/1040638711416845.
   Fish L, 2008, VACCINE, V26, pG29, DOI 10.1016/j.vaccine.2008.09.070.
   Florin-Christensen M, 2014, PARASITOLOGY, V141, P1563, DOI 10.1017/S0031182014000961.
   Gharbi M, 2011, VACCINE, V29, P6620, DOI 10.1016/j.vaccine.2011.06.109.
   Giglioti R, 2016, TICKS TICK-BORNE DIS, V7, P657, DOI 10.1016/j.ttbdis.2016.02.011.
   Goff WL, 2002, ANN NY ACAD SCI, V969, P164, DOI 10.1111/j.1749-6632.2002.tb04371.x.
   HINES SA, 1995, INFECT IMMUN, V63, P349, DOI 10.1128/IAI.63.1.349-352.1995.
   Hope M, 2005, PARASITE IMMUNOL, V27, P439, DOI 10.1111/j.1365-3024.2005.00795.x.
   Imai T, 2010, EUR J IMMUNOL, V40, P1053, DOI 10.1002/eji.200939525.
   Ortiz JMJ, 2018, VET SCI, V5, DOI 10.3390/vetsci5010013.
   Ortiz JMJ, 2016, VACCINE, V34, P3913, DOI 10.1016/j.vaccine.2016.05.053.
   Ortiz JMJ, 2014, VACCINE, V32, P4625, DOI 10.1016/j.vaccine.2014.06.075.
   Khorasani A, 2016, IRAN J VET RES, V17, P8.
   Kralik P, 2017, FRONT MICROBIOL, V8, DOI 10.3389/fmicb.2017.00108.
   Lundie RJ, 2008, P NATL ACAD SCI USA, V105, P14509, DOI 10.1073/pnas.0806727105.
   MANGOLD AJ, 1993, VET PARASITOL, V51, P143, DOI 10.1016/0304-4017(93)90205-2.
   McGuire T C, 1981, Adv Exp Med Biol, V137, P359.
   Morzaria S., 2006, ANN N Y, V916, P464, DOI {[}10.1111/j.1749-6632.2000.tb05326.x, DOI 10.1111/J.1749-6632.2000.TB05326.X].
   Norimine J, 2003, INFECT IMMUN, V71, P5021, DOI 10.1128/IAI.71.9.5021-5032.2003.
   Ogwang C, 2013, PLOS ONE, V8, DOI 10.1371/journal.pone.0057726.
   Pipano E, 2002, VET J, V164, P64, DOI 10.1053/tvjl.2001.0703.
   Ramos CAN, 2011, VET PARASITOL, V176, P79, DOI 10.1016/j.vetpar.2010.10.035.
   Ramshaw IA, 2000, IMMUNOL TODAY, V21, P163, DOI 10.1016/S0167-5699(00)01612-1.
   Roestenberg M, 2009, NEW ENGL J MED, V361, P468, DOI 10.1056/NEJMoa0805832.
   Sebastian S, 2016, EXPERT REV VACCINES, V15, P91, DOI 10.1586/14760584.2016.1106319.
   Sheehy SH, 2012, PLOS ONE, V7, DOI 10.1371/journal.pone.0031208.
   Sheehy SH, 2011, MOL THER, V19, P2269, DOI 10.1038/mt.2011.176.
   Taracha ELN, 2003, INFECT IMMUN, V71, P6906, DOI 10.1128/IAI.71.12.6906-6914.2003.
   Telfer JC, 2015, CELL IMMUNOL, V296, P76, DOI 10.1016/j.cellimm.2015.05.003.
   Thiele F, 2015, J VIROL, V89, P2698, DOI 10.1128/JVI.03244-14.
   Wilkowsky SE, 2003, MOL BIOCHEM PARASIT, V127, P133, DOI 10.1016/S0166-6851(02)00329-8.},
Number-of-Cited-References = {49},
Times-Cited = {10},
Usage-Count-Last-180-days = {0},
Usage-Count-Since-2013 = {4},
Journal-ISO = {Ticks Tick-Borne Dis.},
Doc-Delivery-Number = {IW2DC},
Web-of-Science-Index = {Science Citation Index Expanded (SCI-EXPANDED)},
Unique-ID = {WOS:000484783700019},
OA = {Green Published},
DA = {2025-04-03},
}

@article{ WOS:000490919400066,
Author = {Gonzalez, Luis Miguel and Estrada, Karel and Grande, Ricardo and
   Jimenez-Jacinto, Veronica and Vega-Alvarado, Leticia and Sevilla, Elena
   and de la Barrera, Jorge and Cuesta, Isabel and Zaballos, Angel and
   Bautista, Jose Manuel and Lobo, Cheryl A. and Sanchez-Flores, Alejandro
   and Montero, Estrella},
Title = {Comparative and functional genomics of the protozoan parasite Babesia
   divergens highlighting the invasion and egress processes},
Journal = {PLOS NEGLECTED TROPICAL DISEASES},
Year = {2019},
Volume = {13},
Number = {8},
Month = {AUG},
Abstract = {Babesiosis is considered an emerging disease because its incidence has
   significantly increased in the last 30 years, providing evidence of the
   expanding range of this rare but potentially life-threatening zoonotic
   disease. Babesia divergens is a causative agent of babesiosis in humans
   and cattle in Europe. The recently sequenced genome of B. divergens
   revealed over 3,741 protein coding-genes and the 10.7-Mb high-quality
   draft become the first reference tool to study the genome structure of
   B. divergens. Now, by exploiting this sequence data and using new
   computational tools and assembly strategies, we have significantly
   improved the quality of the B. divergens genome. The new assembly shows
   better continuity and has a higher correspondence to B. bovis
   chromosomes. Moreover, we present a differential expression analysis
   using RNA sequencing of the two different stages of the asexual
   lifecycle of B. divergens: the free merozoite capable of invading
   erythrocytes and the intraerythrocytic parasite stage that remains
   within the erythrocyte until egress. Comparison of mRNA levels of both
   stages identified 1,441 differentially expressed genes. From these,
   around half were upregulated and the other half downregulated in the
   intraerythrocytic stage. Orthogonal validation by real-time quantitative
   reverse transcription PCR confirmed the differential expression. A
   moderately increased expression level of genes, putatively involved in
   the invasion and egress processes, were revealed in the
   intraerythrocytic stage compared with the free merozoite. On the basis
   of these results and in the absence of molecular models of invasion and
   egress for B. divergens, we have proposed the identified genes as
   putative molecular players in the invasion and egress processes. Our
   results contribute to an understanding of key parasitic strategies and
   pathogenesis and could be a valuable genomic resource to exploit for the
   design of diagnostic methods, drugs and vaccines to improve the control
   of babesiosis.},
Publisher = {PUBLIC LIBRARY SCIENCE},
Address = {1160 BATTERY STREET, STE 100, SAN FRANCISCO, CA 94111 USA},
Type = {Article},
Language = {English},
Affiliation = {Montero, E (Corresponding Author), ISCIII, Lab Referencia \& Invest Parasitol, Ctr Nacl Microbiol, Madrid, Spain.
   Sánchez-Flores, A (Corresponding Author), Inst Biotecnol, Unidad Univ Secuenciac Masiva \& Bioinformat, Cuernavaca, Morelos, Mexico.
   Gonzalez, Luis Miguel; Sevilla, Elena; Montero, Estrella, ISCIII, Lab Referencia \& Invest Parasitol, Ctr Nacl Microbiol, Madrid, Spain.
   Estrada, Karel; Grande, Ricardo; Jimenez-Jacinto, Veronica; Sanchez-Flores, Alejandro, Inst Biotecnol, Unidad Univ Secuenciac Masiva \& Bioinformat, Cuernavaca, Morelos, Mexico.
   Vega-Alvarado, Leticia, Univ Nacl Autonoma Mexico, Inst Ciencias Aplicadas \& Tecnol, Mexico City, DF, Mexico.
   de la Barrera, Jorge; Cuesta, Isabel, ISCIII, Unidad Bioinformat, Area Unidades Cent Cient Tecn, Madrid, Spain.
   Zaballos, Angel, ISCIII, Unidad Genom, Area Unidades Cent Cient Tecn, Madrid, Spain.
   Bautista, Jose Manuel, Univ Complutense Madrid, Dept Biochem \& Mol Biol, Hosp 12 Octubre, Fac Vet, Madrid, Spain.
   Bautista, Jose Manuel, Univ Complutense Madrid, Res Inst, Hosp 12 Octubre, Fac Vet, Madrid, Spain.
   Lobo, Cheryl A., New York Blood Ctr, Blood Borne Parasites, LFKRI, New York, NY 10021 USA.},
DOI = {10.1371/journal.pntd.0007680},
Article-Number = {e0007680},
ISSN = {1935-2735},
Keywords-Plus = {ACTIN-BINDING PROTEIN; GONDII MYOSIN-A; PLASMODIUM-FALCIPARUM; GLIDING
   MOTILITY; CELL INVASION; DIFFERENTIAL EXPRESSION; APICOMPLEXAN
   PARASITES; MOVING JUNCTION; TOXOPLASMA; BOVIS},
Research-Areas = {Infectious Diseases; Parasitology; Tropical Medicine},
Web-of-Science-Categories  = {Infectious Diseases; Parasitology; Tropical Medicine},
Author-Email = {alexsf@ibt.unam.mx
   estrella.montero@isciii.es},
Affiliations = {Instituto de Salud Carlos III; Centro Nacional de Microbiologia (CNM);
   Universidad Nacional Autonoma de Mexico; Instituto de Salud Carlos III;
   Unidades Centrales Cientifico Tecnicas (UCCTs); Instituto de Salud
   Carlos III; Unidades Centrales Cientifico Tecnicas (UCCTs); Complutense
   University of Madrid; Hospital Universitario 12 de Octubre; Hospital
   Universitario 12 de Octubre; Complutense University of Madrid; New York
   Blood Center},
ResearcherID-Numbers = {Estrada Guerra, Karel Johan/KUD-7651-2024
   Zaballos, Ángel/O-2853-2015
   Sanchez-Flores, Alejandro/L-9454-2016
   de la Barrera, Jorge/H-7125-2017
   Bautista, Jose M./B-7899-2013
   Gonzalez, Luis Miguel/O-6377-2018
   Montero, Estrella/M-3648-2018
   },
ORCID-Numbers = {Jimenez-Jacinto, Veronica/0000-0001-6742-1537
   Sanchez-Flores, Alejandro/0000-0003-0476-3139
   Vega-Alvarado, Leticia/0000-0002-1200-1137
   de la Barrera, Jorge/0000-0002-8138-6093
   Bautista, Jose M./0000-0001-8926-881X
   Gonzalez, Luis Miguel/0000-0002-9107-2450
   Montero, Estrella/0000-0002-3852-960X
   Zaballos, Angel/0000-0002-7555-5815},
Funding-Acknowledgement = {Ministerio de Economia y Competitividad from Spain {[}AGL2010-21774,
   AGL2014-56193 R]; Plan Estatal de Investigacion Cientifica y Tecnica y
   de Innovacion, Ministerio de Economia y Competitividad, Spain; National
   Institutes of Health {[}NIH-1R01HL140625-01]},
Funding-Text = {This work was funded by grants from Ministerio de Economia y
   Competitividad from Spain (AGL2010-21774 and AGL2014-56193 R to EM and
   LMG). ES was awarded a research fellowship from Plan Estatal de
   Investigacion Cientifica y Tecnica y de Innovacion, Ministerio de
   Economia y Competitividad, Spain
   (http://www.mineco.gob.es/portal/site/mineco/).Work in CL's laboratory
   is funded by a grant from the the National Institutes of Health
   (https://www.nih.gov/) NIH-1R01HL140625-01. The funders had no role in
   study design, data collection and analysis, decision to publish, or
   preparation of the manuscript.},
Cited-References = {Alam MM, 2015, NAT COMMUN, V6, DOI 10.1038/ncomms8285.
   Alexander DL, 2005, PLOS PATHOG, V1, P137, DOI 10.1371/journal.ppat.0010017.
   Anders S, 2010, GENOME BIOL, V11, DOI 10.1186/gb-2010-11-10-r106.
   {[}Anonymous], 2018, WEB DOC TRIN CONTR T.
   Bane KS, 2016, PLOS PATHOG, V12, DOI 10.1371/journal.ppat.1005710.
   Bargieri D, 2014, PLOS PATHOG, V10, DOI 10.1371/journal.ppat.1004273.
   Barthe P, 2013, BIOMOL NMR ASSIGN, V7, P241, DOI 10.1007/s12104-012-9418-6.
   Baum J, 2006, J BIOL CHEM, V281, P5197, DOI 10.1074/jbc.M509807200.
   Baum J, 2008, CELL HOST MICROBE, V3, P188, DOI 10.1016/j.chom.2008.02.006.
   Bergman LW, 2003, J CELL SCI, V116, P39, DOI 10.1242/jcs.00194.
   Besteiro S, 2011, CELL MICROBIOL, V13, P797, DOI 10.1111/j.1462-5822.2011.01597.x.
   Besteiro S, 2009, PLOS PATHOG, V5, DOI 10.1371/journal.ppat.1000309.
   Blackman MJ, 2008, CELL MICROBIOL, V10, P1925, DOI 10.1111/j.1462-5822.2008.01176.x.
   Boetzer M, 2011, BIOINFORMATICS, V27, P578, DOI 10.1093/bioinformatics/btq683.
   Bozdech Z, 2003, PLOS BIOL, V1, P85, DOI 10.1371/journal.pbio.0000005.
   Brayton KA, 2007, PLOS PATHOG, V3, P1401, DOI 10.1371/journal.ppat.0030148.
   Brochet M, 2016, MOL MICROBIOL, V100, P397, DOI 10.1111/mmi.13324.
   Buguliskis JS, 2010, PLOS PATHOG, V6, DOI 10.1371/journal.ppat.1000858.
   Bullen HE, 2016, CELL HOST MICROBE, V19, P349, DOI 10.1016/j.chom.2016.02.006.
   Carletti T, 2016, TICKS TICK-BORNE DIS, V7, P85, DOI 10.1016/j.ttbdis.2015.09.002.
   Carver T, 2008, BIOINFORMATICS, V24, P2672, DOI 10.1093/bioinformatics/btn529.
   Chain PSG, 2009, SCIENCE, V326, P236, DOI 10.1126/science.1180614.
   Chakraborty S, 2017, FRONT IMMUNOL, V8, DOI 10.3389/fimmu.2017.01261.
   Cornillot E, 2012, NUCLEIC ACIDS RES, V40, P9102, DOI 10.1093/nar/gks700.
   Cuesta I, 2014, GENOME ANNOUNCEMENTS, V2, DOI 10.1128/genomeA.01194-14.
   Cursino-Santos JR, 2016, CELL MICROBIOL, V18, P859, DOI 10.1111/cmi.12555.
   Dalrymple BP, 1996, EXP PARASITOL, V84, P96, DOI 10.1006/expr.1996.0094.
   Datta G, 2017, CELL MICROBIOL, V19, DOI 10.1111/cmi.12748.
   De Niz M, 2017, NAT REV MICROBIOL, V15, P37, DOI 10.1038/nrmicro.2016.158.
   Terrón MD, 2016, TICKS TICK-BORNE DIS, V7, P1274, DOI 10.1016/j.ttbdis.2016.07.001.
   Delbecq S, 2008, J MOL BIOL, V375, P409, DOI 10.1016/j.jmb.2007.08.019.
   Dhawan S, 2003, J BIOL CHEM, V278, P30180, DOI 10.1074/jbc.M305132200.
   Dobrowolski JM, 1996, CELL, V84, P933, DOI 10.1016/S0092-8674(00)81071-5.
   Fang HW, 2018, NAT COMMUN, V9, DOI 10.1038/s41467-018-06733-w.
   Farrell A, 2012, SCIENCE, V335, P218, DOI 10.1126/science.1210829.
   Frénal K, 2017, NAT REV MICROBIOL, V15, P645, DOI 10.1038/nrmicro.2017.86.
   Garg S, 2013, NAT COMMUN, V4, DOI 10.1038/ncomms2725.
   Gilk SD, 2009, EUKARYOT CELL, V8, P190, DOI 10.1128/EC.00201-08.
   Gilson PR, 2009, INT J PARASITOL, V39, P91, DOI 10.1016/j.ijpara.2008.09.007.
   GORENFLOT A, 1991, PARASITOL RES, V77, P3, DOI 10.1007/BF00934377.
   Gray J, 2010, TICKS TICK-BORNE DIS, V1, P3, DOI 10.1016/j.ttbdis.2009.11.003.
   Harris PK, 2005, PLOS PATHOG, V1, P241, DOI 10.1371/journal.ppat.0010029.
   Herm-Götz A, 2002, EMBO J, V21, P2149, DOI 10.1093/emboj/21.9.2149.
   Hernández PC, 2018, PARASITOL RES, V117, P3437, DOI 10.1007/s00436-018-6039-8.
   Hildebrandt A, 2013, INFECTION, V41, P1057, DOI 10.1007/s15010-013-0526-8.
   HINES SA, 1995, MOL BIOCHEM PARASIT, V69, P149, DOI 10.1016/0166-6851(94)00200-7.
   Jacot D, 2016, CELL HOST MICROBE, V20, P731, DOI 10.1016/j.chom.2016.10.020.
   Jalovecka M, 2018, FRONT CELL INFECT MI, V8, DOI 10.3389/fcimb.2018.00248.
   Jones SH, 1997, INT J PARASITOL, V27, P1569, DOI 10.1016/S0020-7519(97)00099-4.
   Krause PJ, 2019, INT J PARASITOL, V49, P165, DOI 10.1016/j.ijpara.2018.11.007.
   Krzywinski M, 2009, GENOME RES, V19, P1639, DOI 10.1101/gr.092759.109.
   Lamarque M, 2011, PLOS PATHOG, V7, DOI 10.1371/journal.ppat.1001276.
   LANGERSAFER PR, 1982, P NATL ACAD SCI-BIOL, V79, P4381, DOI 10.1073/pnas.79.14.4381.
   Lechner M, 2011, BMC BIOINFORMATICS, V12, DOI 10.1186/1471-2105-12-124.
   Leykauf K, 2010, PLOS PATHOG, V6, DOI 10.1371/journal.ppat.1000941.
   Lobo CA, 2012, CURR OPIN HEMATOL, V19, P170, DOI 10.1097/MOH.0b013e328352245a.
   Margulies M, 2005, NATURE, V437, P376, DOI 10.1038/nature03959.
   Martins TM, 2012, ACTA TROP, V121, P1, DOI 10.1016/j.actatropica.2011.09.008.
   Soto-Jimenez LM, 2014, CURR TOP MED CHEM, V14, P418, DOI 10.2174/1568026613666131204110628.
   Mehta S, 2011, MOL BIOL CELL, V22, P1290, DOI 10.1091/mbc.E10-12-0939.
   Mehta S, 2010, J BIOL CHEM, V285, P6835, DOI 10.1074/jbc.M109.068155.
   Meissner M, 2002, SCIENCE, V298, P837, DOI 10.1126/science.1074553.
   Millholland MG, 2011, MOL CELL PROTEOMICS, V10, DOI {[}10.1074/mcp.M111.010678-1, 10.1074/mcp.M111.010678].
   Montero E, 2006, J BIOL CHEM, V281, P35717, DOI 10.1074/jbc.M604344200.
   Montero E, 2009, INFECT IMMUN, V77, P4783, DOI 10.1128/IAI.00969-08.
   Otto TD, 2010, BIOINFORMATICS, V26, P1704, DOI 10.1093/bioinformatics/btq269.
   Qi CH, 2011, PARASITOL RES, V109, P241, DOI 10.1007/s00436-011-2382-8.
   Repnik U, 2015, CELL MICROBIOL, V17, P1052, DOI 10.1111/cmi.12422.
   Ribeiro FJ, 2012, GENOME RES, V22, P2270, DOI 10.1101/gr.141515.112.
   Robinson MD, 2010, GENOME BIOL, V11, DOI 10.1186/gb-2010-11-3-r25.
   Robinson MD, 2010, BIOINFORMATICS, V26, P139, DOI 10.1093/bioinformatics/btp616.
   Rodriguez M, 2014, PLOS ONE, V9, DOI 10.1371/journal.pone.0107727.
   Rossouw I, 2015, PLOS NEGLECT TROP D, V9, DOI 10.1371/journal.pntd.0003711.
   Russo I, 2009, P NATL ACAD SCI USA, V106, P1554, DOI 10.1073/pnas.0806926106.
   Salamun J, 2014, FASEB J, V28, P4729, DOI 10.1096/fj.14-252569.
   Santos JM, 2011, SCIENCE, V331, P473, DOI 10.1126/science.1199284.
   Schneider CA, 2012, NAT METHODS, V9, P671, DOI 10.1038/nmeth.2089.
   Sevilla E, 2018, SCI REP-UK, V8, DOI 10.1038/s41598-018-32349-7.
   Skillman KM, 2012, BIOCHEMISTRY-US, V51, P2486, DOI 10.1021/bi201704y.
   Suarez CE, 2011, PARASITOLOGY, V138, P809, DOI 10.1017/S0031182011000321.
   Suarez CE, 2003, MOL BIOCHEM PARASIT, V127, P101, DOI 10.1016/S0166-6851(02)00311-0.
   Suarez CE, 1998, MOL BIOCHEM PARASIT, V93, P215, DOI 10.1016/S0166-6851(98)00032-2.
   Tarazona S, 2011, GENOME RES, V21, P2213, DOI 10.1101/gr.124321.111.
   Tomassone L, 2018, VET PARASITOL, V251, P17, DOI 10.1016/j.vetpar.2017.12.018.
   Tonkin ML, 2011, SCIENCE, V333, P463, DOI 10.1126/science.1204988.
   Tsai IJ, 2010, GENOME BIOL, V11, DOI 10.1186/gb-2010-11-4-r41.
   Untergasser A, 2012, NUCLEIC ACIDS RES, V40, DOI 10.1093/nar/gks596.
   Vannier EG, 2015, INFECT DIS CLIN N AM, V29, P357, DOI 10.1016/j.idc.2015.02.008.
   Walker DM, 2013, PLOS ONE, V8, DOI 10.1371/journal.pone.0067047.
   Whitelaw JA, 2017, BMC BIOL, V15, DOI 10.1186/s12915-016-0343-5.
   Wirth CC, 2014, CELL MICROBIOL, V16, P709, DOI 10.1111/cmi.12288.
   Yamagishi J, 2017, BMC GENOMICS, V18, DOI 10.1186/s12864-017-4230-4.
   Zamoto-Niikura A, 2018, APPL ENVIRON MICROB, V84, DOI {[}10.1128/aem.02491-17, 10.1128/AEM.02491-17].},
Number-of-Cited-References = {93},
Times-Cited = {22},
Usage-Count-Last-180-days = {0},
Usage-Count-Since-2013 = {8},
Journal-ISO = {Plos Neglect. Trop. Dis.},
Doc-Delivery-Number = {JE8DD},
Web-of-Science-Index = {Science Citation Index Expanded (SCI-EXPANDED)},
Unique-ID = {WOS:000490919400066},
OA = {Green Published, gold, Green Submitted},
DA = {2025-04-03},
}

@article{ WOS:000469496300005,
Author = {Bohaliga, Gamila A. R. and Johnson, Wendell C. and Taus, Naomi S. and
   Hussein, Hala E. and Bastos, Reginaldo G. and Suarez, Carlos E. and
   Scoles, Glen A. and Ueti, Massaro W.},
Title = {Identification of proteins expressed by Babesia bigemina kinetes},
Journal = {PARASITES \& VECTORS},
Year = {2019},
Volume = {12},
Month = {MAY 28},
Abstract = {BackgroundBabesia bigemina is an apicomplexan parasite transovarially
   transmitted via Rhipicephalus ticks that infect red blood cells and
   causes bovine babesiosis, a poorly controlled severe acute disease in
   cattle. New methods of control are urgently needed, including the
   development of transmission blocking vaccines (TBV). Babesia bigemina
   reproduces sexually in the gut of adult female R. microplus upon
   acquisition following a blood meal. Sexual reproduction results in
   zygotes that infect gut epithelial cells to transform into kinete stage
   parasites, which invade tick ovaries and infects the egg mass. The
   subsequent tick generation transmits B. bigemina upon feeding on bovine
   hosts. An important limitation for developing novel TBV is that the
   pattern of protein expression in B. bigemina tick stages, such as the
   kinete stage, remain essentially uncharacterized.ResultsWe determined
   the protein expression profile of three B. bigemina putative tick stage
   candidates BbiKSP (BBBOND\_0206730), CCp2 and CCp3. We found that BbiKSP
   expression was restricted to B. bigemina kinetes. CCp2 and CCp3,
   previously shown to be expressed by induced sexual stages, were also
   expressed by kinetes. Importantly, none of these proteins were expressed
   by B. bigemina blood stages.ConclusionsBabesia bigemina kinetes express
   BbiKSP, CCp2 and CCp3 proteins, therefore, these proteins may play
   important roles during B. bigemina development within tick hemolymph and
   may serve as potential candidate targets for the development of TBV.},
Publisher = {BMC},
Address = {CAMPUS, 4 CRINAN ST, LONDON N1 9XW, ENGLAND},
Type = {Article},
Language = {English},
Affiliation = {Ueti, MW (Corresponding Author), USDA ARS, Anim Dis Res Unit, Pullman, WA 99164 USA.
   Bohaliga, Gamila A. R.; Taus, Naomi S.; Hussein, Hala E.; Bastos, Reginaldo G.; Suarez, Carlos E.; Scoles, Glen A.; Ueti, Massaro W., Washington State Univ, Dept Vet Microbiol \& Pathol, Program Vector Borne Dis, Pullman, WA 99164 USA.
   Johnson, Wendell C.; Taus, Naomi S.; Suarez, Carlos E.; Scoles, Glen A.; Ueti, Massaro W., USDA ARS, Anim Dis Res Unit, Pullman, WA 99164 USA.
   Hussein, Hala E., Cairo Univ, Dept Entomol, Fac Sci, Giza 12613, Egypt.
   Ueti, Massaro W., Washington State Univ, Paul G Allen Sch Global Anim Hlth, Pullman, WA 99164 USA.},
DOI = {10.1186/s13071-019-3531-7},
ISSN = {1756-3305},
Keywords = {Babesia bigemina; Kinete stage-specific protein; in vitro induced sexual
   stages; Kinete; Rhipicephalus microplus},
Keywords-Plus = {BOOPHILUS-MICROPLUS; GENOME SEQUENCE; SEXUAL STAGES; BOVIS; GENES;
   TRANSMISSION; ANTIBODIES; INFECTION; MIDGUT},
Research-Areas = {Parasitology; Tropical Medicine},
Web-of-Science-Categories  = {Parasitology; Tropical Medicine},
Author-Email = {gamila.bohaliga@wsu.edu
   massaro\_ueti@wsu.edu},
Affiliations = {Washington State University; United States Department of Agriculture
   (USDA); Egyptian Knowledge Bank (EKB); Cairo University; Washington
   State University},
ORCID-Numbers = {Elsayed, Hala/0000-0003-1912-2377
   Scoles, Glen/0000-0003-4161-0756
   Ueti, Massaro/0000-0002-2680-6091},
Funding-Acknowledgement = {USDA-ARS CRIS project {[}2090-32000-039-00D]; Libyan Ministry of Higher
   Education and Scientific Research},
Funding-Text = {This project was supported by USDA-ARS CRIS project number
   2090-32000-039-00D. GARB was supported by the Libyan Ministry of Higher
   Education and Scientific Research.},
Cited-References = {Alzan HF, 2016, PLOS NEGLECT TROP D, V10, DOI 10.1371/journal.pntd.0004983.
   Alzan HF, 2016, PLOS ONE, V11, DOI 10.1371/journal.pone.0163791.
   Bastos RG, 2013, PLOS ONE, V8, DOI 10.1371/journal.pone.0067765.
   Becker CAM, 2010, MOL BIOCHEM PARASIT, V174, P36, DOI 10.1016/j.molbiopara.2010.06.011.
   Bock R, 2004, PARASITOLOGY, V129, pS247, DOI 10.1017/S0031182004005190.
   Bohaliga GAR, 2018, PARASITE VECTOR, V11, DOI 10.1186/s13071-018-3052-9.
   Brayton KA, 2007, PLOS PATHOG, V3, P1401, DOI 10.1371/journal.ppat.0030148.
   Bright AT, 2012, BMC GENOMICS, V13, DOI 10.1186/1471-2164-13-262.
   Camacho-Nuez M, 2017, PARASITE VECTOR, V10, DOI 10.1186/s13071-017-2510-0.
   Gardner MJ, 2002, NATURE, V419, P498, DOI 10.1038/nature01097.
   Goff WL, 2006, CLIN VACCINE IMMUNOL, V13, P1212, DOI 10.1128/CVI.00196-06.
   GOFF WL, 1986, EXP PARASITOL, V62, P202, DOI 10.1016/0014-4894(86)90024-X.
   Howell JM, 2007, J CLIN MICROBIOL, V45, P426, DOI 10.1128/JCM.01757-06.
   Hussein HE, 2019, PARASITE VECTOR, V12, DOI 10.1186/s13071-018-3270-1.
   Jackson AP, 2014, NUCLEIC ACIDS RES, V42, P7113, DOI 10.1093/nar/gku322.
   Johnson WC, 2017, J PROTEOME RES, V16, P1327, DOI 10.1021/acs.jproteome.6b00947.
   Mosqueda J, 2004, INT J PARASITOL, V34, P1229, DOI 10.1016/j.ijpara.2004.07.003.
   Ngô HM, 2003, J BIOL CHEM, V278, P5343, DOI 10.1074/jbc.M208291200.
   Niu QL, 2017, INFECT GENET EVOL, V49, P330, DOI 10.1016/j.meegid.2017.01.025.
   Pradel G, 2004, J EXP MED, V199, P1533, DOI 10.1084/jem.20031274.
   RIEK RF, 1964, AUST J AGR RES, V15, P802, DOI 10.1071/AR9640802.
   Sinha A, 2014, NATURE, V507, P253, DOI 10.1038/nature12970.
   Suarez CE, 2012, MOL BIOCHEM PARASIT, V185, P52, DOI 10.1016/j.molbiopara.2012.05.003.
   Suarez CE, 2003, MOL BIOCHEM PARASIT, V127, P101, DOI 10.1016/S0166-6851(02)00311-0.
   Ueti MW, 2003, J CLIN MICROBIOL, V41, P5803, DOI 10.1128/JCM.41.12.5803-5809.2003.
   Xavier MA, 2018, SCI REP-UK, V8, DOI 10.1038/s41598-018-23090-2.
   Yamagishi J, 2017, BMC GENOMICS, V18, DOI 10.1186/s12864-017-4230-4.},
Number-of-Cited-References = {27},
Times-Cited = {12},
Usage-Count-Last-180-days = {0},
Usage-Count-Since-2013 = {5},
Journal-ISO = {Parasites Vectors},
Doc-Delivery-Number = {IA3XL},
Web-of-Science-Index = {Science Citation Index Expanded (SCI-EXPANDED)},
Unique-ID = {WOS:000469496300005},
OA = {gold, Green Published},
DA = {2025-04-03},
}

@article{ WOS:000475754600020,
Author = {Hakimi, Hassan and Ishizaki, Takahiro and Kegawa, Yuto and Kaneko, Osamu
   and Kawazu, Shin-ichiro and Asada, Masahito},
Title = {Genome Editing of Babesia bovis Using the CRISPR/Cas9 System},
Journal = {MSPHERE},
Year = {2019},
Volume = {4},
Number = {3},
Month = {MAY-JUN},
Abstract = {Babesia bovis, the most virulent causative agent of bovine babesiosis,
   is prevalent in tropical and subtropical regions of the world. Although
   the whole-genome sequence was released more than a decade ago,
   functional analysis of the genomics of this parasite is hampered by the
   limited breadth of genetic engineering tools. In this study, we
   implemented the clustered regularly interspaced short palindromic repeat
   (CRISPR)/Cas9 system for B. bovis and demonstrated its potential for
   genome editing. Cas9 and human dihydrofolate reductase (hDHFR) were
   simultaneously expressed by the B. bovis elongation factor-1 alpha
   bidirectional promoter, and a single guide RNA was expressed via the B.
   bovis U6 spliceosomal RNA promoter. Using a single plasmid construct, we
   were able to add an epitope tag to spherical body protein 3 (SBP3),
   introduce a point mutation into thioredoxin peroxidase 1 (tpx-1) to
   impair the function of the product, and replace the tpx-1 open reading
   frame with the other protein. Epitope tagging of SBP3 was efficient
   using this system, with a negligible number of remaining wild-type
   parasites and a pure transgenic population produced by allelic
   replacement of tpx-1. This advancement in genetic engineering tools for
   B. bovis will aid functional analysis of the genome and underpin
   characterization of candidate drug and vaccine targets.
   IMPORTANCE Babesia bovis is the most virulent cause of bovine babesiosis
   worldwide. The disease consequences are death, abortion, and economical
   loss due to reduced milk and meat production. Available vaccines are not
   effective, treatment options are limited, and emergence of drug and
   acaricide resistance has been reported from different regions. There is
   an urgent need to identify new drug and vaccine targets. Greater than
   half of the genes in B. bovis genome, including several expanded gene
   families which are unique for Babesia spp., have no predicted function.
   The available genetic engineering tools are based on conventional
   homologous recombination, which is time-consuming and inefficient. In
   this study, we adapted the CRISPR/Cas9 system as a robust genetic
   engineering tool for B. bovis. This advancement will aid future
   functional studies of uncharacterized genes.},
Publisher = {AMER SOC MICROBIOLOGY},
Address = {1752 N ST NW, WASHINGTON, DC 20036-2904 USA},
Type = {Article},
Language = {English},
Affiliation = {Hakimi, H; Asada, M (Corresponding Author), Nagasaki Univ, Inst Trop Med NEKKEN, Dept Protozool, Nagasaki, Japan.
   Asada, M (Corresponding Author), Nagasaki Univ, Grad Sch Biomed Sci, Program Nurturing Global Leaders Trop \& Emerging, Nagasaki, Japan.
   Hakimi, Hassan; Ishizaki, Takahiro; Kegawa, Yuto; Kaneko, Osamu; Asada, Masahito, Nagasaki Univ, Inst Trop Med NEKKEN, Dept Protozool, Nagasaki, Japan.
   Ishizaki, Takahiro; Kegawa, Yuto; Kaneko, Osamu; Asada, Masahito, Nagasaki Univ, Grad Sch Biomed Sci, Program Nurturing Global Leaders Trop \& Emerging, Nagasaki, Japan.
   Kawazu, Shin-ichiro, Obihiro Univ Agr \& Vet Med, Natl Res Ctr Protozoan Dis, Obihiro, Hokkaido, Japan.
   Kegawa, Yuto, Eunice Kennedy Shiver Natl Inst Child Hlth \& Huma, Sec Integrat Biophys, NIH, Bethesda, MD USA.},
DOI = {10.1128/mSphere.00109-19},
Article-Number = {e00109-19},
EISSN = {2379-5042},
Keywords = {Babesia bovis; CRISPR/Cas9; genome editing; thioredoxin peroxidase},
Keywords-Plus = {STABLE EXPRESSION; PLASMODIUM-VIVAX; PROTEIN; DISRUPTION; PARASITES;
   GENES},
Research-Areas = {Microbiology},
Web-of-Science-Categories  = {Microbiology},
Author-Email = {hassanhakimi@nagasaki-u.ac.jp
   masahitoasada@nagasaki.u.ac.jp},
Affiliations = {Nagasaki University; Nagasaki University; Obihiro University of
   Agriculture \& Veterinary Medicine; National Institutes of Health (NIH)
   - USA; NIH Eunice Kennedy Shriver National Institute of Child Health \&
   Human Development (NICHD)},
ResearcherID-Numbers = {Kaneko, Osamu/AAE-3500-2019
   Ishizaki, Takahiro/ABB-3132-2020
   Hakimi, Hassan/AAF-2726-2020
   },
ORCID-Numbers = {Ishizaki, Takahiro/0000-0002-4677-5608
   Hakimi, Hassan/0000-0001-6678-7393
   Kaneko, Osamu/0000-0003-0675-8296
   Asada, Masahito/0000-0003-0042-6856},
Funding-Acknowledgement = {JSPS Postdoctoral Fellowship from the Japan Society for the Promotion of
   Science; Japan Society for the Promotion of Science {[}15K18783,
   16K08021, 16F16105, 18K19258, 19H03120]; Grants-in-Aid for Scientific
   Research {[}16F16105, 16K08021, 18K19258, 15K18783, 19H03120] Funding
   Source: KAKEN},
Funding-Text = {H.H. is a recipient of the JSPS Postdoctoral Fellowship for foreign
   researchers from the Japan Society for the Promotion of Science. T.I. is
   a recipient of the JSPS Research Fellowship for Young Scientists (DC1)
   from the Japan Society for the Promotion of Science. This study was
   supported partly by a grant from Japan Society for the Promotion of
   Science to H.H. (15K18783), M.A. (16K08021), O.K. (16F16105), and S.K.
   (18K19258 and 19H03120).},
Cited-References = {Asada M, 2015, PLOS ONE, V10, DOI 10.1371/journal.pone.0125993.
   Asada M, 2012, MOL BIOCHEM PARASIT, V181, P162, DOI 10.1016/j.molbiopara.2011.11.001.
   Barros RRM, 2015, J INFECT DIS, V211, P125, DOI 10.1093/infdis/jiu423.
   Brayton KA, 2007, PLOS PATHOG, V3, P1401, DOI 10.1371/journal.ppat.0030148.
   de Koning-Ward TF, 2015, NAT REV MICROBIOL, V13, P373, DOI 10.1038/nrmicro3450.
   Ghorbal M, 2014, NAT BIOTECHNOL, V32, P819, DOI 10.1038/nbt.2925.
   Hakimi H, 2016, PARASITE VECTOR, V9, DOI 10.1186/s13071-016-1439-z.
   Hakimi H, 2013, EXP PARASITOL, V133, P101, DOI 10.1016/j.exppara.2012.10.018.
   Hakimi H, 2012, PARASITOL RES, V111, P525, DOI 10.1007/s00436-012-2864-3.
   Hussein HE, 2017, PLOS NEGLECT TROP D, V11, DOI 10.1371/journal.pntd.0005965.
   Jackson AP, 2014, NUCLEIC ACIDS RES, V42, P7113, DOI 10.1093/nar/gku322.
   Kawazu SI, 2008, PARASITOL INT, V57, P1, DOI 10.1016/j.parint.2007.08.001.
   Keroack CD, 2019, INT J PARASITOL, V49, P153, DOI 10.1016/j.ijpara.2018.09.005.
   Komaki-Yasuda K, 2003, FEBS LETT, V547, P140, DOI 10.1016/S0014-5793(03)00694-X.
   Liu MM, 2018, PARASITE VECTOR, V11, DOI 10.1186/s13071-018-2853-1.
   Mogollon CM, 2016, PLOS ONE, V11, DOI 10.1371/journal.pone.0168362.
   Nickel C, 2005, BIOL CHEM, V386, P1129, DOI 10.1515/BC.2005.129.
   Ruef BJ, 2000, MOL BIOCHEM PARASIT, V105, P1, DOI 10.1016/S0166-6851(99)00167-X.
   Sander JD, 2014, NAT BIOTECHNOL, V32, P347, DOI 10.1038/nbt.2842.
   Shen B, 2014, MBIO, V5, DOI 10.1128/mBio.01114-14.
   Silva MG, 2018, SCI REP-UK, V8, DOI 10.1038/s41598-018-23010-4.
   Straimer J, 2012, NAT METHODS, V9, P993, DOI {[}10.1038/NMETH.2143, 10.1038/nmeth.2143].
   Suarez CE, 2009, INT J PARASITOL, V39, P289, DOI 10.1016/j.ijpara.2008.08.006.
   Tanaka M, 2009, PARASITOL RES, V105, P1473, DOI 10.1007/s00436-009-1587-6.
   Vudriko P, 2018, TICKS TICK-BORNE DIS, V9, P254, DOI 10.1016/j.ttbdis.2017.09.011.
   Wagner JC, 2014, NAT METHODS, V11, P915, DOI {[}10.1038/nmeth.3063, 10.1038/NMETH.3063].
   Walker MP, J BIOL CHEM.
   Wood ZA, 2003, TRENDS BIOCHEM SCI, V28, P32, DOI 10.1016/S0968-0004(02)00003-8.
   Yamagishi J, 2017, BMC GENOMICS, V18, DOI 10.1186/s12864-017-4230-4.
   Zhang C, 2017, MOL BIOCHEM PARASIT, V212, P1, DOI 10.1016/j.molbiopara.2016.12.010.},
Number-of-Cited-References = {30},
Times-Cited = {20},
Usage-Count-Last-180-days = {1},
Usage-Count-Since-2013 = {7},
Journal-ISO = {mSphere},
Doc-Delivery-Number = {IJ2SG},
Web-of-Science-Index = {Science Citation Index Expanded (SCI-EXPANDED)},
Unique-ID = {WOS:000475754600020},
OA = {Green Published},
DA = {2025-04-03},
}

@article{ WOS:000462352500033,
Author = {Alzan, Heba F. and Cooke, Brian M. and Suarez, Carlos E.},
Title = {Transgenic Babesia bovis lacking 6-Cys sexual-stage genes as the
   foundation for non-transmissible live vaccines against bovine babesiosis},
Journal = {TICKS AND TICK-BORNE DISEASES},
Year = {2019},
Volume = {10},
Number = {3},
Pages = {722-728},
Month = {APR},
Abstract = {Babesia bovis, a tick-borne apicomplexan parasite responsible for bovine
   babesiosis has a complex life cycle including sexual development in its
   Rhipicephalus microplus vector. Understanding the molecular mechanisms
   involved in sexual development is essential for developing
   future-generation transmission blocking vaccines (TBVs) and/or
   non-transmissible attenuated live vaccines. The widely conserved members
   of the 6-Cys gene family likely play roles in the development of sexual
   stages of B. bovis, and are candidates for developing novel TBV. The
   recently defined sexual markers 6-CysA and 6-CysB of B. bovis are
   strain-conserved and exclusively surface-expressed in tick-stage
   parasites. However, the high level of sequence identity among the 6-Cys
   A and 6-Cys B proteins (52\% identity), together with similar 6-Cys
   domain distribution and sub-cellular localization, are suggestive of
   redundant function. We hypothesized that disruption of both 6-CysA and
   6-CysB in B. bovis would result in unaltered ability of the parasite to
   invade and grow in red blood cells (RBCs), with concomitant loss of the
   transmission phenotype. Taking advantage of their contiguous genome
   localization, we generated a double gene-knockout system to disrupt a
   3287 bp region encompassing both 6-CysA and 6-CysB genes using a single
   transfection plasmid. The resulting red-fluorescent Delta A Delta B
   6-Cys B. bovis transgenic parasite line was able to grow continuously in
   bovine RBCs in vitro at a similar rate to wild-type parasites,
   demonstrating that the 6-CysA and 6-CysB genes are not required for the
   development of blood-stage parasites. This novel gene manipulation
   approach will allow future experiments aimed at determining the
   tick-transmission phenotype of parasites lacking tick-stage genes.
   Parasites deficient in genes required for sexual reproduction could be
   the foundation for genetically-defined, non-transmissible live vaccines
   against bovine babesiosis. Developing a non-tick transmissible live
   vaccine based on attenuated parasites unable to express critical 6-Cys
   genes and including a molecular vaccine marker could help reduce the
   burden of bovine babesiosis globally.},
Publisher = {ELSEVIER GMBH},
Address = {HACKERBRUCKE 6, 80335 MUNICH, GERMANY},
Type = {Article},
Language = {English},
Affiliation = {Suarez, CE (Corresponding Author), ARS, Anim Dis Res Unit, USDA, Pullman, WA 99164 USA.
   Alzan, Heba F.; Suarez, Carlos E., Washington State Univ, Coll Vet Med, Dept Vet Microbiol \& Pathol, Pullman, WA 99164 USA.
   Alzan, Heba F., Natl Res Ctr, Parasitol \& Anim Dis Dept, Giza, Egypt.
   Cooke, Brian M., Monash Univ, Biomed Discovery Inst, Dept Microbiol, Clayton, Vic 3800, Australia.
   Suarez, Carlos E., USDA ARS, Anim Dis Res Unit, Pullman, WA USA.},
DOI = {10.1016/j.ttbdis.2019.01.006},
ISSN = {1877-959X},
EISSN = {1877-9603},
Keywords = {Babesia bovis; Transfection; 6-Cys genes; Live vaccine; Tick
   transmission},
Keywords-Plus = {EXPRESSION},
Research-Areas = {Infectious Diseases; Microbiology; Parasitology},
Web-of-Science-Categories  = {Infectious Diseases; Microbiology; Parasitology},
Author-Email = {suarez@wsu.edu},
Affiliations = {Washington State University; Egyptian Knowledge Bank (EKB); National
   Research Centre (NRC); Monash University; United States Department of
   Agriculture (USDA)},
ResearcherID-Numbers = {Alzan, Heba/JAX-3841-2023
   Alzan, Heba/O-3482-2018},
ORCID-Numbers = {Alzan, Heba/0000-0002-0260-7813},
Funding-Acknowledgement = {Livestock Vaccine Innovation Fund grant {[}58-2090-8-034F]; USDA-ARS
   CRIS {[}2090-32000-039-00D]; Australian Research Council
   {[}DP180102584]; Bill \& Melinda Gates Foundation (BMGF); Global Affairs
   Canada (GAC); Canada's International Development Research Centre},
Funding-Text = {This work was funded by the Livestock Vaccine Innovation Fund grant
   (58-2090-8-034F), USDA-ARS CRIS (2090-32000-039-00D) and the Australian
   Research Council (DP180102584). The Livestock Vaccine Innovation Fund is
   supported by the Bill \& Melinda Gates Foundation (BMGF), Global Affairs
   Canada (GAC), and Canada's International Development Research Centre.
   The views expressed herein do not necessarily represent those of IDRC or
   its Board of Governors. We acknowledge Paul Lacy for providing
   assistance with the parasite cultures, transfections, and preparing
   recombinant plasmids. We also thank Jacob M. Laughery and Dr. Marta
   Gomes Da Silva for critical reading of the manuscript and helpful
   discussions.},
Cited-References = {Alzan HF, 2017, PARASITE VECTOR, V10, DOI 10.1186/s13071-017-2143-3.
   Alzan HF, 2016, PLOS ONE, V11, DOI 10.1371/journal.pone.0163791.
   Berens SJ, 2007, INFECT IMMUN, V75, P5769, DOI 10.1128/IAI.00802-07.
   Bock R, 2004, PARASITOLOGY, V129, pS247, DOI 10.1017/S0031182004005190.
   de Waal DT, 2006, VET PARASITOL, V138, P88, DOI 10.1016/j.vetpar.2006.01.042.
   Florin-Christensen M, 2014, PARASITOLOGY, V141, P1563, DOI 10.1017/S0031182014000961.
   HINES SA, 1989, MOL BIOCHEM PARASIT, V37, P1, DOI 10.1016/0166-6851(89)90096-0.
   Hussein HE, 2017, PLOS NEGLECT TROP D, V11, DOI 10.1371/journal.pntd.0005965.
   Jalovecka M, 2018, FRONT CELL INFECT MI, V8, DOI 10.3389/fcimb.2018.00248.
   Laughery JM, 2014, PLOS ONE, V9, DOI 10.1371/journal.pone.0097890.
   LEVY MG, 1980, SCIENCE, V207, P1218, DOI 10.1126/science.7355284.
   Mosqueda J, 2012, CURR MED CHEM, V19, P1504, DOI 10.2174/092986712799828355.
   Silva MG, 2011, PARASITOL INT, V60, P13, DOI 10.1016/j.parint.2010.09.004.
   Suarez CE, 2006, INT J PARASITOL, V36, P965, DOI 10.1016/j.ijpara.2006.02.022.
   Suarez CE, 2015, MOL BIOCHEM PARASIT, V202, P23, DOI 10.1016/j.molbiopara.2015.09.003.
   Suarez CE, 2009, INT J PARASITOL, V39, P289, DOI 10.1016/j.ijpara.2008.08.006.
   TIMMS P, 1990, INFECT IMMUN, V58, P2171, DOI 10.1128/IAI.58.7.2171-2176.1990.
   Tonkin ML, 2013, J BIOL CHEM, V288, P12805, DOI 10.1074/jbc.M113.455667.
   van Dijk MR, 2010, PLOS PATHOG, V6, DOI 10.1371/journal.ppat.1000853.
   van Dijk MR, 2001, CELL, V104, P153, DOI 10.1016/S0092-8674(01)00199-4.},
Number-of-Cited-References = {20},
Times-Cited = {18},
Usage-Count-Last-180-days = {1},
Usage-Count-Since-2013 = {7},
Journal-ISO = {Ticks Tick-Borne Dis.},
Doc-Delivery-Number = {HQ4AU},
Web-of-Science-Index = {Science Citation Index Expanded (SCI-EXPANDED)},
Unique-ID = {WOS:000462352500033},
OA = {hybrid},
DA = {2025-04-03},
}

@article{ WOS:000459547900001,
Author = {Hidalgo-Ruiz, Mario and Suarez, Carlos E. and Mercado-Uriostegui, Miguel
   A. and Hernandez-Ortiz, Ruben and Alberto Ramos, Juan and
   Galindo-Velasco, Edelmira and Leon-Avila, Gloria and Manuel Hernandez,
   Jose and Mosqueda, Juan},
Title = {Babesia bovis RON2 contains conserved B-cell epitopes that induce
   an invasion-blocking humoral immune response in immunized cattle},
Journal = {PARASITES \& VECTORS},
Year = {2018},
Volume = {11},
Month = {NOV 3},
Abstract = {Background: Babesia bovis belongs to the phylum Apicomplexa and is the
   major causal agent of bovine babesiosis, the most important veterinary
   disease transmitted by arthropods. In apicomplexan parasites, the
   interaction between AMA1 and RON2 is necessary for the invasion process,
   and it is a target for vaccine development. In B. bovis, the existence
   of AMA1 has already been reported; however, the presence of a homolog of
   RON2 is unknown. The aim of this study was to characterize RON2 in B.
   bovis.
   Results: The B. bovis ron2 gene has a similar synteny with the
   orthologous gene in the B. bigemina genome. The entire ron2 gene was
   sequenced from different B. bovis strains showing > 99\% similarity at
   the amino acid and nucleotide level among all the sequences obtained,
   including the characteristic CLAG domain for cytoadherence in the amino
   acid sequence, as is described in other Apicomplexa. The in silico
   transcription analysis showed similar levels of transcription between
   attenuated and virulent B. bovis strains, and expression of RON2 was
   confirmed by western blot in the B. bovis T3Bo virulent strain. Four
   conserved peptides, containing predicted B-cell epitopes in hydrophilic
   regions of the protein, were designed and chemically synthesized. The
   humoral immune response generated by the synthetic peptides was
   characterized in bovines, showing that anti-RON2 antibodies against
   peptides recognized intraerythrocytic merozoites of B. bovis. Only
   peptides P2 and P3 generated partially neutralizing antibodies that had
   an inhibitory effect of 28.10\% and 21.42\%, respectively, on the
   invasion process of B. bovis in bovine erythrocytes. Consistently, this
   effect is additive since inhibition increased to 42.09\% when the
   antibodies were evaluated together. Finally, P2 and P3 peptides were
   also recognized by 83.33\% and 87.77\%, respectively, of naturally
   infected cattle from endemic areas.
   Conclusions: The data support RON2 as a novel B. bovis vaccine candidate
   antigen that contains conserved B-cell epitopes that elicit partially
   neutralizing antibodies.},
Publisher = {BMC},
Address = {CAMPUS, 4 CRINAN ST, LONDON N1 9XW, ENGLAND},
Type = {Article},
Language = {English},
Affiliation = {Mosqueda, J (Corresponding Author), Univ Autonoma Queretaro, CA Fac Ciencias Nat, Immunol \& Vaccines Lab, Carretera Chichimequillas, Queretaro 76140, Queretaro, Mexico.
   Hidalgo-Ruiz, Mario; Mercado-Uriostegui, Miguel A.; Mosqueda, Juan, Univ Autonoma Queretaro, CA Fac Ciencias Nat, Immunol \& Vaccines Lab, Carretera Chichimequillas, Queretaro 76140, Queretaro, Mexico.
   Suarez, Carlos E., USDA ARS, Anim Dis Res Unit, WSU, 3003 ADBF,POB 647030, Pullman, WA 99164 USA.
   Hernandez-Ortiz, Ruben; Alberto Ramos, Juan, INIFAP, CENID Parasitol Vet, Carretera Fed Cuernavaca Cuautla 8534, Jiutepec 62550, Morelos, Mexico.
   Galindo-Velasco, Edelmira, Univ Colima, Fac Med Vet \& Zootecnia, Km 40 Carretera Colima Manzanillo, Tecoman 28100, Colima, Mexico.
   Leon-Avila, Gloria, Inst Politecn Nacl, Escuela Nacl Ciencias Biol, Dept Zool, Mexico City 11340, DF, Mexico.
   Manuel Hernandez, Jose, Inst Politecn Nacl, Ctr Invest \& Estudios Avanzados, Dept Biol Celular, Av IPN 2508, Mexico City 07360, DF, Mexico.},
DOI = {10.1186/s13071-018-3164-2},
Article-Number = {575},
ISSN = {1756-3305},
Keywords = {Bovine babesiosis; Babesia bovis; Tight junction; Invasion process; CLAG
   domain},
Keywords-Plus = {PLASMODIUM-FALCIPARUM; ERYTHROCYTE INVASION; MOVING JUNCTION;
   IDENTIFICATION; PREDICTION; PARASITES; PEPTIDES; COMPLEX; MSA-1},
Research-Areas = {Parasitology; Tropical Medicine},
Web-of-Science-Categories  = {Parasitology; Tropical Medicine},
Author-Email = {joel.mosqueda@uaq.mx},
Affiliations = {Universidad Autonoma de Queretaro; United States Department of
   Agriculture (USDA); Universidad de Colima; Instituto Politecnico
   Nacional - Mexico; Instituto Politecnico Nacional - Mexico; CINVESTAV -
   Centro de Investigacion y de Estudios Avanzados del Instituto
   Politecnico Nacional},
ORCID-Numbers = {Hidalgo-Ruiz, Mario/0000-0001-5107-194X
   Hernandez-Ortiz, Ruben/0000-0001-8363-9923},
Funding-Acknowledgement = {CONACyT-Mexico; FOPER-UAQ; PRODEP-REDES; CONACyT-Ciencia Basica
   {[}167129]},
Funding-Text = {Mario Hidalgo-Ruiz and Miguel Angel Mercado Uriostegui received a
   fellowship from CONACyT-Mexico. The research was funded by FOPER-UAQ,
   PRODEP-REDES and CONACyT-Ciencia Basica (167129).},
Cited-References = {Alexander DL, 2005, PLOS PATHOG, V1, P137, DOI 10.1371/journal.ppat.0010017.
   ALTSCHUL SF, 1990, J MOL BIOL, V215, P403, DOI 10.1016/S0022-2836(05)80360-2.
   Aurrecoechea C, 2010, NUCLEIC ACIDS RES, V38, pD415, DOI 10.1093/nar/gkp941.
   Besteiro S, 2011, CELL MICROBIOL, V13, P797, DOI 10.1111/j.1462-5822.2011.01597.x.
   Bock R, 2004, PARASITOLOGY, V129, pS247, DOI 10.1017/S0031182004005190.
   Borgonio V, 2008, ANN NY ACAD SCI, V1149, P145, DOI 10.1196/annals.1428.035.
   Cao J, 2009, PARASITOL INT, V58, P29, DOI 10.1016/j.parint.2008.09.005.
   Chen F, 2006, NUCLEIC ACIDS RES, V34, pD363, DOI 10.1093/nar/gkj123.
   Dubremetz JF, 1998, INT J PARASITOL, V28, P1007, DOI 10.1016/S0020-7519(98)00076-9.
   FIGUEROA JV, 1993, VET PARASITOL, V50, P69, DOI 10.1016/0304-4017(93)90008-B.
   Flower DR, 2003, TRENDS IMMUNOL, V24, P667, DOI 10.1016/j.it.2003.10.006.
   Gaffar FR, 2004, INFECT IMMUN, V72, P2947, DOI 10.1128/IAI.72.5.2947-2955.2004.
   Gallego-Lopez GM, 2018, PARASITE VECTOR, V11, DOI 10.1186/s13071-018-2782-z.
   Genis AD, 2008, ANN NY ACAD SCI, V1149, P121, DOI 10.1196/annals.1428.070.
   HINES SA, 1995, INFECT IMMUN, V63, P349, DOI 10.1128/IAI.63.1.349-352.1995.
   Holt DC, 1999, INT J PARASITOL, V29, P939, DOI 10.1016/S0020-7519(99)00046-6.
   Hernández-Silva DJ, 2018, VET SCI, V5, DOI 10.3390/vetsci5020032.
   Krogh A, 2001, J MOL BIOL, V305, P567, DOI 10.1006/jmbi.2000.4315.
   Mosqueda J., 2010, DIAGNOSTICO ENFERMED, P178.
   OIE-World Organization for Animal Health, 2018, MAN DIAGN TEST VACC.
   Ord RL, 2016, INFECT IMMUN, V84, P1574, DOI 10.1128/IAI.00107-16.
   Owczarzy R, 2008, NUCLEIC ACIDS RES, V36, pW163, DOI 10.1093/nar/gkn198.
   Pedroni MJ, 2013, BMC GENOMICS, V14, DOI 10.1186/1471-2164-14-763.
   Petersen TN, 2011, NAT METHODS, V8, P785, DOI 10.1038/nmeth.1701.
   Proellocks NI, 2010, TRENDS PARASITOL, V26, P297, DOI 10.1016/j.pt.2010.02.012.
   RIEK RF, 1964, AUST J AGR RES, V15, P802, DOI 10.1071/AR9640802.
   Rombel IT, 2002, GENE, V282, P33, DOI 10.1016/S0378-1119(01)00819-8.
   Saha S, 2004, LECT NOTES COMPUT SC, V3239, P197.
   Saha S, 2006, PROTEINS, V65, P40, DOI 10.1002/prot.21078.
   Schnittger L, 2012, INFECT GENET EVOL, V12, P1788, DOI 10.1016/j.meegid.2012.07.004.
   Schultz J, 1998, P NATL ACAD SCI USA, V95, P5857, DOI 10.1073/pnas.95.11.5857.
   Shen B, 2012, CURR OPIN MICROBIOL, V15, P449, DOI 10.1016/j.mib.2012.02.007.
   Sievers F, 2011, MOL SYST BIOL, V7, DOI 10.1038/msb.2011.75.
   Soldati D, 2001, INT J PARASITOL, V31, P1293, DOI 10.1016/S0020-7519(01)00257-0.
   Srinivasan P, 2017, NPJ VACCINES, V2, DOI 10.1038/s41541-017-0015-7.
   Srinivasan P, 2014, P NATL ACAD SCI USA, V111, P10311, DOI 10.1073/pnas.1409928111.
   Srinivasan P, 2013, NAT COMMUN, V4, DOI 10.1038/ncomms3261.
   Suarez CE, 2000, INFECT IMMUN, V68, P6865, DOI 10.1128/IAI.68.12.6865-6870.2000.
   WYATT CR, 1991, J IMMUNOL METHODS, V140, P23, DOI 10.1016/0022-1759(91)90122-V.
   Yabsley Michael J., 2013, International Journal for Parasitology Parasites and Wildlife, V2, P18, DOI 10.1016/j.ijppaw.2012.11.003.
   Yokoyama N, 2006, VET PARASITOL, V138, P22, DOI 10.1016/j.vetpar.2006.01.037.
   Zhang Q, 2008, NUCLEIC ACIDS RES, V36, pW513, DOI 10.1093/nar/gkn254.},
Number-of-Cited-References = {42},
Times-Cited = {21},
Usage-Count-Last-180-days = {0},
Usage-Count-Since-2013 = {6},
Journal-ISO = {Parasites Vectors},
Doc-Delivery-Number = {HM5XF},
Web-of-Science-Index = {Science Citation Index Expanded (SCI-EXPANDED)},
Unique-ID = {WOS:000459547900001},
OA = {Green Published, gold},
DA = {2025-04-03},
}

@article{ WOS:000442790400003,
Author = {Bohaliga, Gamila A. R. and Johnson, Wendell C. and Taus, Naomi S. and
   Hussein, Hala E. and Bastos, Reginaldo G. and Suarez, Carlos E. and
   O'Connor, Roberta and Ueti, Massaro W.},
Title = {Identification of a putative methyltransferase gene of Babesia
   bigemina as a novel molecular biomarker uniquely expressed in
   parasite tick stages},
Journal = {PARASITES \& VECTORS},
Year = {2018},
Volume = {11},
Month = {AUG 24},
Abstract = {Background: Bovine babesiosis is caused by apicomplexan pathogens of the
   genus Babesia such as B. bigemina and B. bovis. These tick-borne
   pathogens have a complex life-cycle involving asexual multiplication in
   vertebrate hosts and sexual reproduction in invertebrate vectors. In the
   tick midgut, extracellular Babesia parasites transform into gametes that
   fuse to form zygotes. Understanding the mechanisms that underlie
   formation of extracellular Babesia tick stages is an important step
   towards developing control strategies for preventing tick infection and
   subsequent parasite transmission.
   Results: We induced B. bigemina sexual stages in vitro by exposing
   parasites to Tris 2-carboxyethyl phosphine (TCEP). Subsequently, we
   identified a novel putative methyltransferase gene (BBBOND\_0204030)
   that is expressed uniquely in all B. bigemina tick stages but not in
   blood stages. In vitro TCEP-exposed B. bigemina presented diverse
   morphology including parasites with long projections, round forms and
   clusters of round forms indicative of sexual stage induction. We
   confirmed the development of sexual stages by detecting upregulation of
   previously defined B. bigemina sexual stage marker genes, ccp2 and 3,
   and their respective protein expression in TCEP-induced B. bigemina
   cultures. Next, transcription analysis of in vitro TCEP-induced B.
   bigemina culture based on an in silico derived list of homologs of
   Plasmodium falciparum gamete-specific genes demonstrated differential
   expression of the gene BBBOND\_0204030 in induced cells. Further
   examination of ex vivo infected ticks demonstrated that BBBOND\_0204030
   is transcribed by multiple stages of B. bigemina during parasite
   development in tick midgut, ovary and hemolymph. Interestingly, ex vivo
   results confirmed our in vitro observation that blood stages of B.
   bigemina do not express BBBOND\_0204030 and validated the in vitro
   system of inducing sexual stages.
   Conclusions: Herein we describe the identification of a B. bigemina gene
   transcribed exclusively by parasites infecting ticks using a novel
   method of inducing B. bigemina sexual stages in vitro. We propose that
   this gene can be used as a marker for parasite development within the
   tick vector. Together, these tools will facilitate our understanding of
   parasite-tick interactions, the identification of novel vaccine targets
   and, consequently, the development of additional strategies to control
   bovine babesiosis.},
Publisher = {BMC},
Address = {CAMPUS, 4 CRINAN ST, LONDON N1 9XW, ENGLAND},
Type = {Article},
Language = {English},
Affiliation = {Ueti, MW (Corresponding Author), Washington State Univ, Dept Vet Microbiol \& Pathol, Program Vector Borne Dis, Pullman, WA 99164 USA.
   Ueti, MW (Corresponding Author), USDA ARS, Anim Dis Res Unit, Pullman, WA 99164 USA.
   Bohaliga, Gamila A. R.; Taus, Naomi S.; Hussein, Hala E.; Bastos, Reginaldo G.; O'Connor, Roberta; Ueti, Massaro W., Washington State Univ, Dept Vet Microbiol \& Pathol, Program Vector Borne Dis, Pullman, WA 99164 USA.
   Johnson, Wendell C.; Taus, Naomi S.; Suarez, Carlos E.; Ueti, Massaro W., USDA ARS, Anim Dis Res Unit, Pullman, WA 99164 USA.
   Hussein, Hala E., Cairo Univ, Fac Sci, Dept Entomol, Giza 12613, Egypt.
   Ueti, Massaro W., Washington State Univ, Paul G Allen Sch Global Anim Hlth, Pullman, WA 99164 USA.},
DOI = {10.1186/s13071-018-3052-9},
Article-Number = {480},
ISSN = {1756-3305},
Keywords = {Babesia bigemina; Sexual stages; In vitro induction; TCEP;
   Parasite-specific tick stage genes; Rhipicephalus microplus},
Keywords-Plus = {PLASMODIUM-FALCIPARUM; BOOPHILUS-MICROPLUS; MALARIA PARASITE;
   GENOME-SEQUENCE; IN-VITRO; SEXUAL STAGES; LIFE-CYCLE; BOVIS;
   TRANSMISSION; GAMETOCYTOGENESIS},
Research-Areas = {Parasitology; Tropical Medicine},
Web-of-Science-Categories  = {Parasitology; Tropical Medicine},
Author-Email = {massaro\_ueti@wsu.edu},
Affiliations = {Washington State University; United States Department of Agriculture
   (USDA); Egyptian Knowledge Bank (EKB); Cairo University; Washington
   State University},
ResearcherID-Numbers = {OConnor, Roberta/AAG-6277-2020
   },
ORCID-Numbers = {Ueti, Massaro/0000-0002-2680-6091
   Elsayed, Hala/0000-0003-1912-2377},
Funding-Acknowledgement = {USDA-ARS CRIS project {[}2090-32000-039-00D]; Libyan Ministry of Higher
   Education and Scientific Research},
Funding-Text = {This project was supported by USDA-ARS CRIS project number
   2090-32000-039-00D. GARB was supported by the Libyan Ministry of Higher
   Education and Scientific Research.},
Cited-References = {Alzan HF, 2016, PLOS ONE, V11, DOI 10.1371/journal.pone.0163791.
   Baker DA, 2010, MOL BIOCHEM PARASIT, V172, P57, DOI 10.1016/j.molbiopara.2010.03.019.
   Bastos RG, 2013, PLOS ONE, V8, DOI 10.1371/journal.pone.0067765.
   Beri D, 2017, SCI REP-UK, V7, DOI 10.1038/srep40213.
   Billker O, 1998, NATURE, V392, P289, DOI 10.1038/32667.
   Bobenchik AM, 2013, P NATL ACAD SCI USA, V110, P18262, DOI 10.1073/pnas.1313965110.
   Bock R, 2004, PARASITOLOGY, V129, pS247, DOI 10.1017/S0031182004005190.
   Brayton KA, 2007, PLOS PATHOG, V3, P1401, DOI 10.1371/journal.ppat.0030148.
   Callow L. L., 1961, Australian Veterinary Journal, V37, P381, DOI 10.1111/j.1751-0813.1961.tb03790.x.
   Camacho-Nuez M, 2017, PARASITE VECTOR, V10, DOI 10.1186/s13071-017-2510-0.
   Chaubey S, 2014, J BIOL CHEM, V289, P16662, DOI 10.1074/jbc.M114.551549.
   DALGLIESH RJ, 1978, AUST VET J, V54, P205, DOI 10.1111/j.1751-0813.1978.tb02455.x.
   Fischer ER, 2012, CURR PROTOC MICROBIO, DOI {[}10.1002/9780471729259, DOI 10.1002/9780471729259].
   Florens L, 2002, NATURE, V419, P520, DOI 10.1038/nature01107.
   Garcia GE, 1998, J BIOL CHEM, V273, P12003, DOI 10.1074/jbc.273.20.12003.
   Gardner MJ, 2002, NATURE, V419, P498, DOI 10.1038/nature01097.
   Goff WL, 2006, CLIN VACCINE IMMUNOL, V13, P1212, DOI 10.1128/CVI.00196-06.
   GOFF WL, 1986, EXP PARASITOL, V62, P202, DOI 10.1016/0014-4894(86)90024-X.
   GOFF WL, 1988, INFECT IMMUN, V56, P2363, DOI 10.1128/IAI.56.9.2363-2368.1988.
   Gough JM, 1998, J EUKARYOT MICROBIOL, V45, P298, DOI 10.1111/j.1550-7408.1998.tb04540.x.
   Howell JM, 2007, J CLIN MICROBIOL, V45, P426, DOI 10.1128/JCM.01757-06.
   Hussein HE, 2017, PLOS NEGLECT TROP D, V11, DOI 10.1371/journal.pntd.0005965.
   Jackson AP, 2014, NUCLEIC ACIDS RES, V42, P7113, DOI 10.1093/nar/gku322.
   Johnson WC, 2017, J PROTEOME RES, V16, P1327, DOI 10.1021/acs.jproteome.6b00947.
   Kappmeyer LS, 2012, BMC GENOMICS, V13, DOI 10.1186/1471-2164-13-603.
   Liu PR, 2010, J AM SOC MASS SPECTR, V21, P837, DOI 10.1016/j.jasms.2010.01.016.
   Mosqueda J, 2004, INT J PARASITOL, V34, P1229, DOI 10.1016/j.ijpara.2004.07.003.
   Okon O. E., 2011, Research Journal of Parasitology, V6, P168.
   Pradel G, 2007, PARASITOLOGY, V134, P1911, DOI 10.1017/S0031182007003381.
   Purnell R. E, 1970, Trop. Anim. Hlth Prod., V2, P146, DOI 10.1007/BF02359681.
   Ribeiro MFB, 1998, VET PARASITOL, V76, P19, DOI 10.1016/S0304-4017(97)00205-7.
   RIEK RF, 1964, AUST J AGR RES, V15, P802, DOI 10.1071/AR9640802.
   Scholz SM, 2008, INT J PARASITOL, V38, P327, DOI 10.1016/j.ijpara.2007.08.009.
   Suarez CE, 2012, MOL BIOCHEM PARASIT, V185, P52, DOI 10.1016/j.molbiopara.2012.05.003.
   Sun W, 2014, SCI REP-UK, V4, DOI 10.1038/srep03743.
   Talman AM, 2014, MALARIA J, V13, DOI 10.1186/1475-2875-13-315.
   Templeton TJ, 2010, MOL BIOL EVOL, V27, P235, DOI 10.1093/molbev/msp226.
   VEGA CA, 1985, AM J VET RES, V46, P421.},
Number-of-Cited-References = {38},
Times-Cited = {13},
Usage-Count-Last-180-days = {0},
Usage-Count-Since-2013 = {5},
Journal-ISO = {Parasites Vectors},
Doc-Delivery-Number = {GR6SF},
Web-of-Science-Index = {Science Citation Index Expanded (SCI-EXPANDED)},
Unique-ID = {WOS:000442790400003},
OA = {Green Published, gold},
DA = {2025-04-03},
}

@article{ WOS:000565907700001,
Author = {Josimar Hernandez-Silva, Diego and Mauricio Valdez-Espinoza, Uriel and
   Angel Mercado-Uriostegui, Miguel and Aguilar-Tipacamu, Gabriela and
   Alberto Ramos-Aragon, Juan and Hernandez-Ortiz, Ruben and Ueti, Massaro
   and Mosqueda, Juan},
Title = {Immunomolecular Characterization of MIC-1, a Novel Antigen in Babesia
   bigemina, Which Contains Conserved and Immunodominant B-Cell
   Epitopes that Induce Neutralizing Antibodies},
Journal = {VETERINARY SCIENCES},
Year = {2018},
Volume = {5},
Number = {2},
Month = {JUN},
Abstract = {Babesia bigemina is one of the most prevalent species causing bovine
   babesiosis around the world. Antigens involved in host cell invasion are
   vaccine targets for this disease but are largely unknown in this
   species. The invasion process of Babesia spp. into erythrocytes involves
   membrane proteins from the apical complex. A protein stored in the
   micronemes, called Micronemal Protein 1 (MIC-1), contains a sialic acid
   binding domain that participates in the invasion process of host cells
   and is a vaccine candidate in other apicomplexan parasites. It is not
   known if there is a homologous gene for mic-1 in B. bigemina. Therefore,
   the aim of this study was to characterize the mic-1 gene homologue in
   Babesia bigemina. A gene was found with a microneme adhesive repeat
   (MAR) domain in the predicted amino acid sequence. Transcription was
   determined by reverse transcription polymerase chain reaction (RT-PCR).
   Subsequently, antibodies against peptides containing conserved B-cell
   epitopes were used to confirm the expression of MIC-1 in
   intraerythrocytic merozoites. The presence of anti MIC-1 antibodies in
   cattle naturally infected with B. bigemina was determined and up to
   97.4\% of the cattle sera (113 out of 116) identified MIC-1 using
   enzyme-linked immunosorbent assay (ELISA) methods. Finally, antibodies
   against MIC-1 were able to block 70\% merozoite invasion in-vitro.},
Publisher = {MDPI},
Address = {ST ALBAN-ANLAGE 66, CH-4052 BASEL, SWITZERLAND},
Type = {Article},
Language = {English},
Affiliation = {Mosqueda, J (Corresponding Author), Univ Autonoma Queretaro, Fac Ciencias Nat, Immunol \& Vaccines Lab, Av Ciencias S-N, Queretaro 76230, Mexico.
   Mosqueda, J (Corresponding Author), Univ Autonoma Queretaro, Fac Ciencias Nat, CA Salud Anim \& Microbiol Ambiental, Av Ciencias S-N, Queretaro 76230, Mexico.
   Josimar Hernandez-Silva, Diego; Mauricio Valdez-Espinoza, Uriel; Angel Mercado-Uriostegui, Miguel; Mosqueda, Juan, Univ Autonoma Queretaro, Fac Ciencias Nat, Immunol \& Vaccines Lab, Av Ciencias S-N, Queretaro 76230, Mexico.
   Mauricio Valdez-Espinoza, Uriel, Univ Nacl Autonoma Mexico, Fac Med Vet \& Zootecnia, Av Univ 3000,Edificio A, Mexico City 04510, DF, Mexico.
   Aguilar-Tipacamu, Gabriela; Mosqueda, Juan, Univ Autonoma Queretaro, Fac Ciencias Nat, CA Salud Anim \& Microbiol Ambiental, Av Ciencias S-N, Queretaro 76230, Mexico.
   Alberto Ramos-Aragon, Juan; Hernandez-Ortiz, Ruben, CENID Parasitol INIFAP, Jiutepec 37915, Morelos, Mexico.
   Ueti, Massaro, Washington State Univ, Anim Dis Res Unit, USDA ARS, 3003 ADBF, Pullman, WA 99164 USA.},
DOI = {10.3390/vetsci5020032},
Article-Number = {32},
EISSN = {2306-7381},
Keywords = {bovine babesiosis; micronemal proteins; Babesia bigemina; sialic acid
   binding domain},
Keywords-Plus = {INVASION; PROTEIN; BOVIS; RECOGNITION; PREDICTION; DATABASE},
Research-Areas = {Veterinary Sciences},
Web-of-Science-Categories  = {Veterinary Sciences},
Author-Email = {qfbjosimar@gmail.com
   umvaldez@gmail.com
   miguel.mercado.uriostegui@hotmail.com
   gabtipaca@yahoo.com.mx
   ramos.juan@inifap.gob.mx
   hernandez.ruben@inifap.gob.mx
   massaro@vetmed.wsu.edu
   joel.mosqueda@uaq.mx},
Affiliations = {Universidad Autonoma de Queretaro; Universidad Nacional Autonoma de
   Mexico; Universidad Autonoma de Queretaro; Washington State University;
   United States Department of Agriculture (USDA)},
ResearcherID-Numbers = {Valdez, Uriel/HJA-3523-2022
   },
ORCID-Numbers = {Mosqueda, Juan/0000-0001-8892-6390
   Valdez-Espinoza, Uriel Mauricio/0000-0002-5660-8061
   Mercado-Uriostegui, Miguel Angel/0000-0002-4485-883X
   Ueti, Massaro/0000-0002-2680-6091
   Hernandez-Ortiz, Ruben/0000-0001-8363-9923},
Funding-Acknowledgement = {CONACyT-Mexico; FOFI-UAQ {[}FNV-2016-06]; PRODEP-Redes; CONACyT-Ciencia
   Basica {[}167129]},
Funding-Text = {Diego Josimar Hernandez-Silva, Uriel Mauricio Valdez-Espinoza, and
   Miguel Angel Mercado Uriostegui received a fellowship from
   CONACyT-Mexico. The research work was funded by FOFI-UAQ (FNV-2016-06),
   PRODEP-Redes and CONACyT-Ciencia Basica (167129).},
Cited-References = {{[}Anonymous], 2003, PCR PROTOCOLS METHOD.
   Blumenschein TMA, 2007, EMBO J, V26, P2808, DOI 10.1038/sj.emboj.7601704.
   Bock R, 2004, PARASITOLOGY, V129, pS247, DOI 10.1017/S0031182004005190.
   Carruthers Vern B., 2008, V47, P33.
   Cowman AF, 2012, J CELL BIOL, V198, P961, DOI 10.1083/jcb.201206112.
   Dubremetz JF, 1998, INT J PARASITOL, V28, P1007, DOI 10.1016/S0020-7519(98)00076-9.
   Emanuelsson O, 2007, NAT PROTOC, V2, P953, DOI 10.1038/nprot.2007.131.
   Finn RD, 2016, NUCLEIC ACIDS RES, V44, pD279, DOI 10.1093/nar/gkv1344.
   Fourmaux MN, 1996, MOL BIOCHEM PARASIT, V83, P201, DOI 10.1016/S0166-6851(96)02773-9.
   Gasteiger E, 2015, PROTEOMICS PROTOCOLS.
   HINES SA, 1992, MOL BIOCHEM PARASIT, V55, P85, DOI 10.1016/0166-6851(92)90129-8.
   Holec-Gasior L, 2012, CLIN VACCINE IMMUNOL, V19, P57, DOI 10.1128/CVI.05433-11.
   IBM Corp. Released, 2021, IBM SPSS Statistics for Windows, Version 28.0.
   Krogh A, 2001, J MOL BIOL, V305, P567, DOI 10.1006/jmbi.2000.4315.
   LEVY MG, 1980, SCIENCE, V207, P1218, DOI 10.1126/science.7355284.
   Lew A, 2005, AFR J BIOTECHNOL, V4, P292.
   Lobo CA, 2015, ISBT SCI SER, V10, P173, DOI 10.1111/voxs.12137.
   Lourenço EV, 2001, GLYCOBIOLOGY, V11, P541, DOI 10.1093/glycob/11.7.541.
   Marchant J, 2012, J BIOL CHEM, V287, P16720, DOI 10.1074/jbc.M111.325928.
   Gualito JJM, 2012, REV MEX CIENC PECU, V3, P51.
   Mosqueda J, 2002, INFECT IMMUN, V70, P1599, DOI 10.1128/IAI.70.3.1599-1603.2002.
   MosquedaGualito J.J., 2010, DIAGNOSTICO ENFERMED.
   Reiss M, 2001, J CELL BIOL, V152, P563, DOI 10.1083/jcb.152.3.563.
   Saha S, 2004, LECT NOTES COMPUT SC, V3239, P197.
   Saha S, 2006, PROTEINS, V65, P40, DOI 10.1002/prot.21078.
   Schnittger L, 2012, INFECT GENET EVOL, V12, P1788, DOI 10.1016/j.meegid.2012.07.004.
   Silva MG, 2010, PARASITOL INT, V59, P294, DOI 10.1016/j.parint.2010.03.004.
   Soldati D, 2004, TRENDS PARASITOL, V20, P567, DOI 10.1016/j.pt.2004.09.009.
   Vita R, 2015, NUCLEIC ACIDS RES, V43, pD405, DOI 10.1093/nar/gku938.
   Yokoyama N, 2006, VET PARASITOL, V138, P22, DOI 10.1016/j.vetpar.2006.01.037.},
Number-of-Cited-References = {30},
Times-Cited = {8},
Usage-Count-Last-180-days = {0},
Usage-Count-Since-2013 = {3},
Journal-ISO = {Vet. Sci.},
Doc-Delivery-Number = {VJ2SS},
Web-of-Science-Index = {Science Citation Index Expanded (SCI-EXPANDED)},
Unique-ID = {WOS:000565907700001},
OA = {Green Published, Green Submitted, gold},
DA = {2025-04-03},
}

@article{ WOS:000430177200003,
Author = {Silva, Marta G. and Knowles, Donald P. and Mazuz, Monica L. and Cooke,
   Brian M. and Suarez, Carlos E.},
Title = {Stable transformation of Babesia bigemina and Babesia
   bovis using a single transfection plasmid},
Journal = {SCIENTIFIC REPORTS},
Year = {2018},
Volume = {8},
Month = {APR 17},
Abstract = {Babesia bigemina and Babesia bovis, are the two major causes of bovine
   babesiosis, a global neglected disease in need of improved methods of
   control. Here, we describe a shared method for the stable transfection
   of these two parasites using electroporation and blasticidin/blasticidin
   deaminase as a selectable marker. Stably transfected B. bigemina and B.
   bovis were obtained using a common transfection plasmid targeting the
   enhanced green fluorescent protein-BSD (egfp-bsd) fusion gene into the
   elongation factor-1 alpha (ef-1 alpha) locus of B. bigemina and B. bovis
   under the control of the B. bigemina ef-1 alpha promoter. Sequencing,
   Southern blotting, immunoblotting and immunofluorescence analysis of
   parasite-infected red blood cells, demonstrated that the egfp-bsd gene
   was expressed and stably integrated solely into the ef-1 alpha locus of
   both, B. bigemina and B. bovis. Interestingly, heterologous B. bigemina
   ef-1 alpha sequences were able to drive integration into the B. bovis
   genome by homologous recombination, and the stably integrated B.
   bigemina ef-1 alpha-A promoter is fully functional in B. bovis.
   Collectively, the data provides a new tool for genetic analysis of these
   parasites, and suggests that the development of vaccine platform
   delivery systems based on transfected B. bovis and B. bigemina parasites
   using homologous and heterologous promoters is feasible.},
Publisher = {NATURE PORTFOLIO},
Address = {HEIDELBERGER PLATZ 3, BERLIN, 14197, GERMANY},
Type = {Article},
Language = {English},
Affiliation = {Silva, MG (Corresponding Author), Washington State Univ, Dept Vet Microbiol \& Pathol, Pullman, WA 99164 USA.
   Silva, Marta G.; Knowles, Donald P.; Suarez, Carlos E., Washington State Univ, Dept Vet Microbiol \& Pathol, Pullman, WA 99164 USA.
   Knowles, Donald P.; Suarez, Carlos E., WSU, Anim Dis Res Unit, ARS, USDA, Pullman, WA USA.
   Mazuz, Monica L., Kimron Vet Inst, Div Parasitol, POB 12, IL-50250 Bet Dagan, Israel.
   Cooke, Brian M., Monash Univ, Biomed Discovery Inst, Dept Microbiol, Clayton, Vic 3800, Australia.},
DOI = {10.1038/s41598-018-23010-4},
Article-Number = {6096},
ISSN = {2045-2322},
Keywords-Plus = {IDENTIFICATION; CULTIVATION; EXPRESSION},
Research-Areas = {Science \& Technology - Other Topics},
Web-of-Science-Categories  = {Multidisciplinary Sciences},
Author-Email = {marta\_silva@wsu.edu},
Affiliations = {Washington State University; United States Department of Agriculture
   (USDA); Kimron Veterinary Institute; Monash University},
ResearcherID-Numbers = {Mazuz, Monica/AAN-8648-2021
   },
ORCID-Numbers = {Leszkowicz Mazuz, Monica/0000-0001-5357-0136},
Funding-Acknowledgement = {United States Department of Agriculture-Agriculture Research Service
   Current Research Information System Project {[}5348-32000-028-00D]},
Funding-Text = {This work was supported by United States Department of
   Agriculture-Agriculture Research Service Current Research Information
   System Project No. 5348-32000-028-00D. The funders had no role in study
   design, data analysis, or preparation and decision to publish the
   manuscript. We are thankful to Paul Lacy for outstanding technical help
   in the development of the stable transfection system and for the B.
   bovis and B. bigemina cultures, and to Annette Hebert for her help with
   the immunoblot assay.},
Cited-References = {Alzan HF, 2017, PARASITE VECTOR, V10, DOI 10.1186/s13071-017-2143-3.
   Asada M, 2015, PLOS ONE, V10, DOI 10.1371/journal.pone.0125993.
   de Waal DT, 2006, VET PARASITOL, V138, P88, DOI 10.1016/j.vetpar.2006.01.042.
   Florin-Christensen M, 2014, PARASITOLOGY, V141, P1563, DOI 10.1017/S0031182014000961.
   LEVY MG, 1980, SCIENCE, V207, P1218, DOI 10.1126/science.7355284.
   MAHONEY DF, 1973, ANN TROP MED PARASIT, V67, P197, DOI 10.1080/00034983.1973.11686877.
   Oldiges DP, 2016, PLOS NEGLECT TROP D, V10, DOI 10.1371/journal.pntd.0005152.
   Silva MG, 2010, VET PARASITOL, V174, P199, DOI 10.1016/j.vetpar.2010.08.038.
   Silva MG, 2016, PARASITE VECTOR, V9, DOI 10.1186/s13071-016-1859-9.
   Silva MG, 2009, VET PARASITOL, V166, P66, DOI 10.1016/j.vetpar.2009.07.031.
   Suarez CE, 2017, INT J PARASITOL, V47, P701, DOI 10.1016/j.ijpara.2017.08.002.
   Suarez CE, 2015, MOL BIOCHEM PARASIT, V202, P23, DOI 10.1016/j.molbiopara.2015.09.003.
   Suarez CE, 2012, MOL BIOCHEM PARASIT, V185, P52, DOI 10.1016/j.molbiopara.2012.05.003.
   Suarez CE, 2010, VET PARASITOL, V167, P205, DOI 10.1016/j.vetpar.2009.09.022.
   Suarez CE, 2009, INT J PARASITOL, V39, P289, DOI 10.1016/j.ijpara.2008.08.006.
   VEGA CA, 1985, AM J VET RES, V46, P416.
   Vidotto O, 1995, EXP PARASITOL, V81, P491, DOI 10.1006/expr.1995.1142.},
Number-of-Cited-References = {17},
Times-Cited = {15},
Usage-Count-Last-180-days = {0},
Usage-Count-Since-2013 = {5},
Journal-ISO = {Sci Rep},
Doc-Delivery-Number = {GD0FW},
Web-of-Science-Index = {Science Citation Index Expanded (SCI-EXPANDED)},
Unique-ID = {WOS:000430177200003},
OA = {Green Published, gold},
DA = {2025-04-03},
}

@article{ WOS:000426224100016,
Author = {Rojas-Martinez, Carmen and Ivan Rodriguez-Vivas, Roger and Figueroa
   Milian, Julio Vicente and Ramon Bautista-Garfias, Carlos and Omar
   Castaneda-Arriola, Roberto and Juan Lira-Amaya, Jose and Vargas
   Uriostegui, Patricia and Ojeda Carrasco, Juan Jose and Alvarez Martinez,
   Jesus Antonio},
Title = {Bovine babesiosis: Cattle protected in the field with a frozen vaccine
   containing Babesia bovis and Babesia bigemina cultured
   in vitro with a serum free medium},
Journal = {PARASITOLOGY INTERNATIONAL},
Year = {2018},
Volume = {67},
Number = {2},
Pages = {190-195},
Month = {APR},
Abstract = {An attenuated live vaccine containing Babesia bovis and B. bigemina
   cultured in vitro with a serum-free medium was assessed for its clinical
   protection conferred of nave cattle, under natural tick-challenge in a
   high endemicity zone to Babesia spp. Three groups of six animals were
   treated as follows: group I (GI) received a vaccine derived from
   parasites cultured with a free-serum medium; group II (GII) were
   immunized with the standard vaccine, with parasites cultured in a medium
   supplemented with 40\% (v/v) bovine serum; and a control group (GIII)
   inoculated with non-infected bovine erythrocytes. Inocula were
   administered by IM route. Experimental animals were kept during 23 days
   after vaccination in a cattle farm free of ticks and Babesia spp.
   Thereafter, cattle were moved to a high endemicity farm for natural
   exposure to Babesia spp. transmitted by Rhipicephalus microplus ticks.
   Protection against clinical babesiosis was observed in bovines belonging
   to GI (100\%) and GII (83.33\%), while the control animals (GIII) were
   not protected, and showed severe clinical signs, closely related to
   babesiosis, were observed for at least three consecutive days during the
   challenge. These were fever, anemia, which were measured simultaneously,
   and circulating parasites were detected by optic light microscopy. All
   cattle showed B. bovis and B. bigemina in stained blood films during the
   challenge; B. bovis antibody titers were higher than those to B.
   bigemina in GI and GII, and lower titers were determined in GIII. The
   protective capacity of the vaccine derived from B. bovis and B. bigemina
   cultured in vitro in a serum-free medium was demonstrated.},
Publisher = {ELSEVIER IRELAND LTD},
Address = {ELSEVIER HOUSE, BROOKVALE PLAZA, EAST PARK SHANNON, CO, CLARE, 00000,
   IRELAND},
Type = {Article},
Language = {English},
Affiliation = {Martínez, JAA (Corresponding Author), INIFAP, CENID PAVET, CIVAC, Carr Fed Cuernavaca Cuautla 8534 Col Progreso, Jiutepec 62550, Morelos, Mexico.
   Rojas-Martinez, Carmen; Figueroa Milian, Julio Vicente; Ramon Bautista-Garfias, Carlos; Juan Lira-Amaya, Jose; Vargas Uriostegui, Patricia; Alvarez Martinez, Jesus Antonio, INIFAP, Ctr Nacl Invest Disciplinaria Parasitol Vet CENID, Jiutepec, Morelos, Mexico.
   Rojas-Martinez, Carmen; Ivan Rodriguez-Vivas, Roger, Univ Autonoma Yucatan, FMVZ, Campus Ciencias Biol \& Agr, Merida 97100, Yucatan, Mexico.
   Omar Castaneda-Arriola, Roberto, CEP La Posta, Km 22-4 Carretera Veracruz Cordoba, Medellin De Bravo 91700, Veracruz, Mexico.
   Ojeda Carrasco, Juan Jose, Univ Autonoma Estado Mexico, Carretera Amecameca Ayapango Km 2-5, Amecameca, Estado De Mexic, Mexico.},
DOI = {10.1016/j.parint.2017.11.004},
ISSN = {1383-5769},
EISSN = {1873-0329},
Keywords = {Bovine babesiosis vaccine; Bovine serum-free medium; In vitro culture},
Keywords-Plus = {LACTOBACILLUS-CASEI; LIVE VACCINES; B. BIGEMINA; IMMUNITY; IMMUNIZATION;
   FEVER; BLOOD; TICKS; GAMMA},
Research-Areas = {Parasitology},
Web-of-Science-Categories  = {Parasitology},
Author-Email = {alvarez.jesus@inifap.gob.mx},
Affiliations = {Universidad Autonoma de Yucatan},
ResearcherID-Numbers = {Rojas Martínez, Carmen/AAC-7882-2022
   },
ORCID-Numbers = {ROGER IVAN, RODRIGUEZ-VIVAS/0000-0002-3340-8059},
Funding-Acknowledgement = {CONACYT-Mexico; INIFAP, Project SIGI {[}10231419344, 14392333021]},
Funding-Text = {The authors acknowledge CONACYT-Mexico for the scholarship provided to
   Carmen Rojas Martinez to obtain a PhD from CCBA-UADY, Yucatan, Mexico.
   This study was supported by INIFAP, Project SIGI No. 10231419344,
   14392333021. Authors acknowledge the excellent technical assistance by
   Diego Jesus Polanco Martinez and Grecia Martinez Garcia.},
Cited-References = {Alvarez JA, 2004, ANN NY ACAD SCI, V1026, P277, DOI 10.1196/annals.1307.043.
   Barré N, 2011, TICKS TICK-BORNE DIS, V2, P55, DOI 10.1016/j.ttbdis.2010.11.001.
   Bautista-Garfias CR, 2012, VET MEXICO, V43, P189.
   Bock R, 2004, PARASITOLOGY, V129, pS247, DOI 10.1017/S0031182004005190.
   BOCK RE, 1995, AUST VET J, V72, P296, DOI 10.1111/j.1751-0813.1995.tb03558.x.
   Bock RE, 2001, AUST VET J, V79, P832, DOI 10.1111/j.1751-0813.2001.tb10931.x.
   Brown WC, 1999, PARASITOL TODAY, V15, P275, DOI 10.1016/S0169-4758(99)01471-4.
   Brown WC, 2001, MOL BIOCHEM PARASIT, V118, P97, DOI 10.1016/S0166-6851(01)00375-9.
   Brown WC, 2006, VET PARASITOL, V138, P75, DOI 10.1016/j.vetpar.2006.01.041.
   CALLOW L. L., 1966, AUST VET J, V42, P464, DOI 10.1111/j.1751-0813.1966.tb14476.x.
   CALLOW LL, 1979, INT J PARASITOL, V9, P333, DOI 10.1016/0020-7519(79)90083-3.
   Canto AG., 1996, TEC PECU MEX, V34, P127.
   Canto J. G., 2003, VET MEXICO, V34, P323.
   CantoAlarcon G. J., 2003, Tecnica Pecuaria en Mexico, V41, P307.
   Combrink MP, 2012, ONDERSTEPOORT J VET, V79, DOI 10.4102/ojvr.v79i1.491.
   de Waal DT, 2006, VET PARASITOL, V138, P88, DOI 10.1016/j.vetpar.2006.01.042.
   Evans SS, 2015, NAT REV IMMUNOL, V15, P335, DOI 10.1038/nri3843.
   FIGUEROA JV, 1993, VET PARASITOL, V50, P69, DOI 10.1016/0304-4017(93)90008-B.
   Figueroa JV, 1998, TEC PECU MEX, V36, P95.
   Florin-Christensen M, 2014, PARASITOLOGY, V141, P1563, DOI 10.1017/S0031182014000961.
   Goff WL, 1998, ANN NY ACAD SCI, V849, P161, DOI 10.1111/j.1749-6632.1998.tb11046.x.
   Grande N., 1998, Parasitology International, V47, P269, DOI 10.1016/S1383-5769(98)00031-2.
   Guglielmone AA, 1997, VET PARASITOL, V70, P33, DOI 10.1016/S0304-4017(96)01143-0.
   Hunfeld KP, 2008, INT J PARASITOL, V38, P1219, DOI 10.1016/j.ijpara.2008.03.001.
   Kohl KS, 2004, CLIN INFECT DIS, V39, P389, DOI 10.1086/422454.
   Lew-Tabor AE, 2016, TICKS TICK-BORNE DIS, V7, P573, DOI 10.1016/j.ttbdis.2015.12.012.
   Mace TA, 2011, J LEUKOCYTE BIOL, V90, P951, DOI 10.1189/jlb.0511229.
   McDonald J.H., 2009, HDB BIOL STAT, V2nd, P70.
   Bautista-Garfias CR, 2015, PARASITOL INT, V64, P319, DOI 10.1016/j.parint.2015.04.005.
   ROGERS RJ, 1988, AUST VET J, V65, P285, DOI 10.1111/j.1751-0813.1988.tb16144.x.
   Rojas C, 2006, ANN NY ACAD SCI, V1081, P405, DOI 10.1196/annals.1373.059.
   Martínez CR, 2016, EXP PARASITOL, V170, P214, DOI 10.1016/j.exppara.2016.10.002.
   Rojas-Martínez C, 2017, EXP PARASITOL, V175, P79, DOI 10.1016/j.exppara.2017.01.010.
   Rojas-Martinez C., 2017, ADV CONTINUOUS UNPUB.
   Shkap V, 2005, VET PARASITOL, V129, P235, DOI 10.1016/j.vetpar.2005.01.013.
   Shkap V, 2007, TRENDS PARASITOL, V23, P420, DOI 10.1016/j.pt.2007.07.003.
   Zhugunissov K, 2015, VET RES COMMUN, V39, P203, DOI 10.1007/s11259-015-9643-4.},
Number-of-Cited-References = {37},
Times-Cited = {19},
Usage-Count-Last-180-days = {0},
Usage-Count-Since-2013 = {12},
Journal-ISO = {Parasitol. Int.},
Doc-Delivery-Number = {FX6UZ},
Web-of-Science-Index = {Science Citation Index Expanded (SCI-EXPANDED)},
Unique-ID = {WOS:000426224100016},
DA = {2025-04-03},
}

@article{ WOS:000427134000002,
Author = {Gallego-Lopez, Gina M. and Lau, Audrey O. T. and Brown, Wendy C. and
   Johnson, Wendell C. and Ueti, Massaro W. and Suarez, Carlos E.},
Title = {Spherical Body Protein 2 truncated copy 11 as a specific Babesia
   bovis attenuation marker},
Journal = {PARASITES \& VECTORS},
Year = {2018},
Volume = {11},
Month = {MAR 12},
Abstract = {Background: Bovine babesiosis caused by Babesia bovis is a tick-borne
   hemoparasitic disease of global impact, and improved control is needed.
   In B. bovis, spherical body protein 2 (SBP-2) truncated copies 7, 9 and
   11 (sbp2t7, sbp2t9 and sbp2t11) gene transcripts were recently reported
   to be significantly upregulated in two geographically distinct
   attenuated B. bovis strains. In the present work, additional virulent
   and attenuated B. bovis strain pairs were compared in order to
   corroborate this finding.
   Results: Sequences of the sbp2t7, sbp2t9 and sbp2t11 genes were not
   fully conserved among geographically distinct B. bovis strains, and
   varied between 70.6-93.3\% sequence identity in all three genes.
   Comparisons among transcript levels of the three sbp2t genes of distinct
   virulent-attenuated B. bovis strain pairs confirmed that upregulation of
   the sbp2t11 gene was exclusively associated with an attenuated phenotype
   in the studied strain pairs. This rejects sbp2t7 and sbp2t9 as reliable
   attenuation markers. In addition, SBP2t11 protein was found to be
   significantly overexpressed in Texas attenuated B. bovis in comparison
   to the Texas virulent strain. Finally, sbp2t11 was differentially
   expressed in blood stages of the parasite but undetectable in Texas
   strain kinetes.
   Conclusions: Sbp2t11 is a strong candidate as a reliable attenuation
   marker for B. bovis, based on its consistent pattern of upregulation in
   four distinct attenuated strains when compared to their virulent
   parental strains. Sbp2t11 may only have functional roles associated with
   erythrocyte infection. Identification of attenuation markers will lead
   to future research focused on the production of novel and safer subunit
   and genetically defined vaccines against B. bovis.},
Publisher = {BIOMED CENTRAL LTD},
Address = {236 GRAYS INN RD, FLOOR 6, LONDON WC1X 8HL, ENGLAND},
Type = {Article},
Language = {English},
Affiliation = {Suarez, CE (Corresponding Author), Washington State Univ, Coll Vet Med, Dept Vet Microbiol \& Pathol, Pullman, WA 99164 USA.
   Suarez, CE (Corresponding Author), USDA ARS, Animal Dis Res Unit, Pullman, WA 99164 USA.
   Gallego-Lopez, Gina M.; Brown, Wendy C.; Ueti, Massaro W.; Suarez, Carlos E., Washington State Univ, Coll Vet Med, Dept Vet Microbiol \& Pathol, Pullman, WA 99164 USA.
   Lau, Audrey O. T., NIAID, NIH, Rockville, MD 20852 USA.
   Johnson, Wendell C.; Ueti, Massaro W.; Suarez, Carlos E., USDA ARS, Animal Dis Res Unit, Pullman, WA 99164 USA.},
DOI = {10.1186/s13071-018-2782-z},
Article-Number = {169},
ISSN = {1756-3305},
Keywords = {Babesia bovis; Spherical body protein; Transcription; PEXEL; Protein
   expression; Attenuation marker},
Keywords-Plus = {INFECTED ERYTHROCYTES; MEMBRANE; VACCINES},
Research-Areas = {Parasitology; Tropical Medicine},
Web-of-Science-Categories  = {Parasitology; Tropical Medicine},
Author-Email = {ces@vetmed.wsu.edu},
Affiliations = {Washington State University; National Institutes of Health (NIH) - USA;
   NIH National Institute of Allergy \& Infectious Diseases (NIAID); United
   States Department of Agriculture (USDA)},
ResearcherID-Numbers = {GALLEGO LOPEZ, GINA/ABH-5719-2020
   },
ORCID-Numbers = {GALLEGO LOPEZ, GINA/0000-0001-7872-5595},
Funding-Acknowledgement = {Washington State University, College of Veterinary Medicine, intramural
   grant (AOTL); United States Department of Agriculture-Agriculture
   Research Service Current Research Information System
   {[}2090-32000-039-00D]; Colciencias-Colombia},
Funding-Text = {The design of the study, data collection and analysis, interpretation of
   data, and writing of the manuscript was funded by Washington State
   University, College of Veterinary Medicine, intramural grant (AOTL) and
   the United States Department of Agriculture-Agriculture Research Service
   Current Research Information System Project No. 2090-32000-039-00D. G-L
   was supported primarily by Francisco Jose de Caldas Scholarship from
   Colciencias-Colombia.},
Cited-References = {Bock R, 2004, PARASITOLOGY, V129, pS247, DOI 10.1017/S0031182004005190.
   BOCK RE, 1995, AUST VET J, V72, P296, DOI 10.1111/j.1751-0813.1995.tb03558.x.
   Callow LL, 1997, INT J PARASITOL, V27, P747, DOI 10.1016/S0020-7519(97)00034-9.
   Dowling SC, 1996, INFECT IMMUN, V64, P2618, DOI 10.1128/IAI.64.7.2618-2626.1996.
   Florin-Christensen M, 2014, PARASITOLOGY, V141, P1563, DOI 10.1017/S0031182014000961.
   Gohil S, 2013, INT J PARASITOL, V43, P125, DOI 10.1016/j.ijpara.2012.09.008.
   HINES SA, 1995, MOL BIOCHEM PARASIT, V69, P149, DOI 10.1016/0166-6851(94)00200-7.
   JASMER DP, 1992, MOL BIOCHEM PARASIT, V52, P263, DOI 10.1016/0166-6851(92)90058-R.
   Johnson WC, 2017, J PROTEOME RES, V16, P1327, DOI 10.1021/acs.jproteome.6b00947.
   Lau AOT, 2011, BMC GENOMICS, V12, DOI 10.1186/1471-2164-12-410.
   LEVY MG, 1980, SCIENCE, V207, P1218, DOI 10.1126/science.7355284.
   Madruga CR, 1996, VET PARASITOL, V61, P21, DOI 10.1016/0304-4017(95)00809-8.
   Musoke A. J., 1997, Parassitologia (Rome), V39, P131.
   Musoke AJ, 1996, BRIT VET J, V152, P621, DOI 10.1016/S0007-1935(96)80117-5.
   Pedroni MJ, 2013, BMC GENOMICS, V14, DOI 10.1186/1471-2164-14-763.
   Pellé KG, 2015, CELL MICROBIOL, V17, P1618, DOI 10.1111/cmi.12460.
   Ruef BJ, 2000, MOL BIOCHEM PARASIT, V105, P1, DOI 10.1016/S0166-6851(99)00167-X.
   Terkawi MA, 2011, MOL BIOCHEM PARASIT, V178, P40, DOI 10.1016/j.molbiopara.2011.02.006.
   Terkawi MA, 2011, CLIN VACCINE IMMUNOL, V18, P337, DOI 10.1128/CVI.00388-10.},
Number-of-Cited-References = {19},
Times-Cited = {15},
Usage-Count-Last-180-days = {0},
Usage-Count-Since-2013 = {4},
Journal-ISO = {Parasites Vectors},
Doc-Delivery-Number = {FY8SB},
Web-of-Science-Index = {Science Citation Index Expanded (SCI-EXPANDED)},
Unique-ID = {WOS:000427134000002},
OA = {Green Published, gold},
DA = {2025-04-03},
}

@article{ WOS:000417504000001,
Author = {Mtshali, Phillip Senzo and Mtshali, Moses Sibusiso},
Title = {In silico and phylogenetic analyses of partial BbRAP-1,
   BbCP2, BbSBP-4 and BbβTUB gene sequences of
   Babesia bovis isolates from cattle in South Africa},
Journal = {BMC VETERINARY RESEARCH},
Year = {2017},
Volume = {13},
Month = {DEC 8},
Abstract = {Background: Bovine babesiosis is one of the most economically important
   tick-borne diseases threatening the livestock industry globally
   including South Africa. This disease is induced by members of Babesia
   bovis species. Antigenic variations among geographical strains of B.
   bovis, and these heterogeneities are cited as the mechanism by which
   parasites evade from host immune system and they hamper the successful
   development of a single vaccine that could confer absolute protection.
   Given the economic importance of livestock industry in South Africa, the
   extent of genetic diversity among field isolates of B. bovis merits
   extensive investigation. In this study, we genetically characterized
   partial genes of B. bovis and studied the phylogenetic relationship
   among B. bovis isolates of South African origin. The genes, which were
   PCR-amplified from bovine samples collected from different locations
   across South Africa, coded for rhoptry-associated protein 1 (BbRAP-1),
   cysteine peptidase 2 (BbCP2), spherical body protein 4 (BbSBP-4) and
   beta-tubulin (Bb beta TUB). Phylogenies were inferred from newly
   determined sequences using the neighbour-joining approach.
   Results: Nested PCR assays with gene-specific primers indicated that, of
   the 54 bovine samples tested, 59.3\% (32/ 54; 95\% CI = 46.0-71.3\%),
   27.8\% (15/ 54; 95\% CI = 17.6-40.9\%), 37.0\% (20/ 54; 95\% CI =
   25.4-50.4\%) and 29.6\% (16/ 54; 95\% CI = 19.1-42.8\%) possessed
   BbRAP-1, BbCP2, BbSBP-4 and Bb beta TUB fragments, respectively.
   Sequencing of PCRgenerated fragments revealed that nucleotide sequences
   of each of the four genes were highly conserved among the B. bovis
   isolates examined. Phylogenetic analyses of BbCP2, BbSBP-4 and Bb beta
   TUB sequences indicated a close phylogenetic relatedness among South
   African-derived sequences and those of global B. bovis strains.
   Conclusion: The data reported in this study indicated that there is a
   high conservation among the genes of B. bovis isolates from cattle in
   South Africa. These findings give an indication that immunologically
   important proteins encoded by these genes could potentially be
   considered for exploitation as viable candidates for inclusion in
   recombinant subunit vaccines.},
Publisher = {BMC},
Address = {CAMPUS, 4 CRINAN ST, LONDON N1 9XW, ENGLAND},
Type = {Article},
Language = {English},
Affiliation = {Mtshali, MS (Corresponding Author), Natl Zool Gardens South Africa, Vet Parasitol Programme, Res \& Sci Serv Dept, ZA-0001 Pretoria, South Africa.
   Mtshali, MS (Corresponding Author), Univ Free State, Dept Zool \& Entomol, Parasitol Res Programme, QwaQwa Campus, ZA-9866 Phuthaditjhaba, South Africa.
   Mtshali, Phillip Senzo; Mtshali, Moses Sibusiso, Natl Zool Gardens South Africa, Vet Parasitol Programme, Res \& Sci Serv Dept, ZA-0001 Pretoria, South Africa.
   Mtshali, Moses Sibusiso, Univ Free State, Dept Zool \& Entomol, Parasitol Res Programme, QwaQwa Campus, ZA-9866 Phuthaditjhaba, South Africa.},
DOI = {10.1186/s12917-017-1261-7},
Article-Number = {383},
EISSN = {1746-6148},
Keywords = {Babesia bovis; Cattle; South Africa; Nested PCR assays; Phylogenies},
Keywords-Plus = {RHOPTRY-ASSOCIATED PROTEIN-1; SPHERICAL BODY PROTEIN; PARASITES;
   VACCINE; ASSAY},
Research-Areas = {Veterinary Sciences},
Web-of-Science-Categories  = {Veterinary Sciences},
Author-Email = {sibusiso.mtshali@nrf.ac.za},
Affiliations = {National Research Foundation - South Africa; National Zoological Gardens
   of South Africa; University of the Free State},
Funding-Acknowledgement = {National Research Foundation (NRF) {[}69090]; National Zoological
   Gardens of South Africa},
Funding-Text = {This research was supported by the National Research Foundation (NRF)
   (Moses Sibusiso Mtshali, grant number 69090) and the National Zoological
   Gardens of South Africa. The funders played no role in study design,
   data collection and interpretation, or the decision to submit this work
   for publication.},
Cited-References = {AbouLaila M, 2010, VET PARASITOL, V172, P65, DOI 10.1016/j.vetpar.2010.04.011.
   Berens SJ, 2005, INFECT IMMUN, V73, P7180, DOI 10.1128/IAI.73.11.7180-7189.2005.
   Bock R, 2004, PARASITOLOGY, V129, pS247, DOI 10.1017/S0031182004005190.
   Brayton KA, 2007, PLOS PATHOG, V3, P1401, DOI 10.1371/journal.ppat.0030148.
   Cacciò C, 2000, INT J PARASITOL, V30, P1181, DOI 10.1016/S0020-7519(00)00105-3.
   Callow LL, 1997, INT J PARASITOL, V27, P747, DOI 10.1016/S0020-7519(97)00034-9.
   de Vos A.J., 1994, Infectious Diseases of Livestock, P278.
   De Vos AJ, 2000, ANN NY ACAD SCI, V916, P540, DOI 10.1111/j.1749-6632.2000.tb05333.x.
   FELSENSTEIN J, 1985, EVOLUTION, V39, P783, DOI 10.1111/j.1558-5646.1985.tb00420.x.
   FIGUEROA JV, 1993, VET PARASITOL, V50, P69, DOI 10.1016/0304-4017(93)90008-B.
   Florin-Christensen M., 2007, Parassitologia (Rome), V49, P9.
   Gaffar FR, 2004, MOL BIOCHEM PARASIT, V136, P25, DOI 10.1016/j.molbiopara.2004.02.006.
   Goo YK, 2008, EXP PARASITOL, V118, P555, DOI 10.1016/j.exppara.2007.11.010.
   Hall T.A., 1999, NUCL ACIDS S SERIES, DOI {[}DOI 10.1021/BK-1999-0734.CH008, DOI 10.14344/IOC.ML.11.1].
   Jongejan F, 2004, PARASITOLOGY, V129, pS3, DOI 10.1017/S0031182004005967.
   KIMURA M, 1980, J MOL EVOL, V16, P111, DOI 10.1007/BF01731581.
   Mesplet M, 2011, MOL BIOCHEM PARASIT, V179, P111, DOI 10.1016/j.molbiopara.2011.06.005.
   Mesplet M, 2010, PARASITE VECTOR, V3, DOI 10.1186/1756-3305-3-113.
   Norimine J, 2002, INFECT IMMUN, V70, P2039, DOI 10.1128/IAI.70.4.2039-2048.2002.
   OIE, 2010, BOV BAB OIE TERR MAN.
   Ojeda JJ, 2010, TRANSBOUND EMERG DIS, V57, P84, DOI 10.1111/j.1865-1682.2010.01123.x.
   Okubo K, 2007, EXP PARASITOL, V117, P214, DOI 10.1016/j.exppara.2007.04.009.
   Ramos CAN, 2012, VET PARASITOL, V187, P548, DOI 10.1016/j.vetpar.2012.01.020.
   Ristic M., 1981, Diseases of cattle in the tropics. Economic and zoonotic relevance. (Current Topics in Veterinary Medicine and Animal Science, Vol. 6.), P443.
   Ruef BJ, 2000, MOL BIOCHEM PARASIT, V105, P1, DOI 10.1016/S0166-6851(99)00167-X.
   Silva MG, 2009, VET PARASITOL, V166, P66, DOI 10.1016/j.vetpar.2009.07.031.
   Suarez CE, 1998, EXP PARASITOL, V90, P189, DOI 10.1006/expr.1998.4321.
   Tamura K, 2011, MOL BIOL EVOL, V28, P2731, DOI 10.1093/molbev/msr121.
   Terkawi MA, 2011, MOL BIOCHEM PARASIT, V178, P40, DOI 10.1016/j.molbiopara.2011.02.006.
   Terkawi MA, 2011, CLIN VACCINE IMMUNOL, V18, P337, DOI 10.1128/CVI.00388-10.
   Torina A, 2010, TRANSBOUND EMERG DIS, V57, P52, DOI 10.1111/j.1865-1682.2010.01118.x.
   Yokoyama N, 2006, VET PARASITOL, V138, P22, DOI 10.1016/j.vetpar.2006.01.037.},
Number-of-Cited-References = {32},
Times-Cited = {4},
Usage-Count-Last-180-days = {0},
Usage-Count-Since-2013 = {4},
Journal-ISO = {BMC Vet. Res.},
Doc-Delivery-Number = {FP3FL},
Web-of-Science-Index = {Science Citation Index Expanded (SCI-EXPANDED)},
Unique-ID = {WOS:000417504000001},
OA = {gold, Green Published},
DA = {2025-04-03},
}

@article{ WOS:000414114900002,
Author = {Abd El-Salam El-Sayed, Shimaa and Rizk, Mohamed Abdo and Terkawi,
   Mohamad Alaa and Yokoyama, Naoaki and Igarashi, Ikuo},
Title = {Molecular identification and antigenic characterization of Babesia
   divergens Erythrocyte Binding Protein (BdEBP) as a potential vaccine
   candidate},
Journal = {PARASITOLOGY INTERNATIONAL},
Year = {2017},
Volume = {66},
Number = {6},
Pages = {721-726},
Month = {DEC},
Abstract = {Host cell invasion is the only step where Babesia parasites are
   extracellular, and their survival is menaced during this step.
   Therefore, interfering with this critical stage is a target for an
   anti-Babesia intervention strategy. In this regard, recombinant protein
   encoding Babesia divergens Erythrocyte Binding Protein (BdEBP) was
   produced in Escherichia coil in the current study, and its antiserum was
   prepared in mice for further molecular characterization. Western
   blotting and indirect fluorescent antibody test (IFAT) revealed the
   specific reaction of the antirBdEBP serum with a corresponding authentic
   protein of B. divergens. Next, bovine RBCs were incubated with a B.
   divergens lysate, and anti-rBdEBP serum was produced in mice to detect
   the ability of BdEBP to bind with host cells. Bands corresponding to
   29.6-kDa proteins in the protein-bound erythrocyte lysate were detected
   by specific immune rBdEBP using Western blotting. These results suggest
   that BdEBP is functional in the merozoite stage and may be involved in
   attachment to bovine RBCs. A significant inhibition of the in vitro
   growth of B. divergens culture treated with anti-rBdEBP serum was
   observed. Moreover, the efficacy of pre-incubated free merozoites to
   invade bovine erythrocytes was inhibited by 60\% after incubation with 2
   mg/ml of anti-rBdEBP serum for 6 h. The obtained data suggest the
   possible use of rBdEBP as a vaccine candidate against bovine babesiosis.},
Publisher = {ELSEVIER IRELAND LTD},
Address = {ELSEVIER HOUSE, BROOKVALE PLAZA, EAST PARK SHANNON, CO, CLARE, 00000,
   IRELAND},
Type = {Article},
Language = {English},
Affiliation = {Igarashi, I (Corresponding Author), Obihiro Univ Agr \& Vet Med, Natl Res Ctr Protozoan Dis, Inada Cho, Obihiro, Hokkaido 0808555, Japan.
   Abd El-Salam El-Sayed, Shimaa; Rizk, Mohamed Abdo; Terkawi, Mohamad Alaa; Yokoyama, Naoaki; Igarashi, Ikuo, Obihiro Univ Agr \& Vet Med, Natl Res Ctr Protozoan Dis, Inada Cho, Obihiro, Hokkaido 0808555, Japan.
   Abd El-Salam El-Sayed, Shimaa, Mansoura Univ, Dept Biochem \& Chem Nutr, Fac Vet Med, Mansoura 35516, Egypt.
   Rizk, Mohamed Abdo, Mansoura Univ, Dept Internal Med \& Infect Dis, Fac Vet Med, Mansoura 35516, Egypt.},
DOI = {10.1016/j.parint.2017.07.004},
ISSN = {1383-5769},
Keywords = {Babesia divergens; Erythrocyte binding protein},
Keywords-Plus = {APICAL MEMBRANE ANTIGEN-1; HOST-CELL; INVASION; BOVIS; PARASITE;
   ANTIBODY; RHOPTRY; FAMILY},
Research-Areas = {Parasitology},
Web-of-Science-Categories  = {Parasitology},
Author-Email = {igarcpmi@obihiro.ac.jp},
Affiliations = {Obihiro University of Agriculture \& Veterinary Medicine; Egyptian
   Knowledge Bank (EKB); Mansoura University; Egyptian Knowledge Bank
   (EKB); Mansoura University},
ResearcherID-Numbers = {rizk, mohamed/J-7232-2019
   Elsayed, Shimaa/P-3399-2018},
ORCID-Numbers = {rizk, mohamed/0000-0002-5250-6172
   Terkawi, Alaa/0000-0002-5481-8516
   Elsayed, Shimaa/0000-0001-9224-5731},
Funding-Acknowledgement = {Grants-in-Aid for Scientific Research {[}16H02768] Funding Source: KAKEN},
Cited-References = {Bapat D, 2011, PLOS ONE, V6, DOI 10.1371/journal.pone.0020170.
   Carlton JM, 2008, NATURE, V455, P757, DOI 10.1038/nature07327.
   El-Sayed Shimaa Abd El-Salam, 2015, Asian Pacific Journal of Tropical Biomedicine, V5, P977, DOI 10.1016/j.apjtb.2015.09.001.
   Franssen FFJ, 2003, MICROBES INFECT, V5, P365, DOI 10.1016/S1286-4579(03)00041-8.
   Gaffar FR, 2004, MOL BIOCHEM PARASIT, V136, P25, DOI 10.1016/j.molbiopara.2004.02.006.
   Gao XH, 2008, PLOS PATHOG, V4, DOI 10.1371/journal.ppat.1000104.
   Gorenflot A, 1998, ANN TROP MED PARASIT, V92, P489, DOI 10.1080/00034989859465.
   Grüner AC, 2004, MICROBES INFECT, V6, P864, DOI 10.1016/j.micinf.2004.04.004.
   Iyer JK, 2007, MOL MICROBIOL, V65, P333, DOI 10.1111/j.1365-2958.2007.05786.x.
   Kaneko O, 2007, PARASITOL INT, V56, P255, DOI 10.1016/j.parint.2007.05.003.
   Kuttler K., 1981, BABESIOSIS.
   Lengauer H, 2006, BERL MUNCH TIERARZTL, V119, P335.
   Lobo CA, 2013, PLOS PATHOG, V9, DOI 10.1371/journal.ppat.1003387.
   Lobo CA, 2012, CURR OPIN HEMATOL, V19, P170, DOI 10.1097/MOH.0b013e328352245a.
   Ogun SA, 2006, MOL BIOCHEM PARASIT, V147, P140, DOI 10.1016/j.molbiopara.2006.02.001.
   Remarque EJ, 2008, TRENDS PARASITOL, V24, P74, DOI 10.1016/j.pt.2007.12.002.
   Rizk MA, 2016, VET PARASITOL, V227, P93, DOI 10.1016/j.vetpar.2016.07.032.
   Rizk MA, 2015, PLOS ONE, V10, DOI 10.1371/journal.pone.0125276.
   Rodriguez M, 2014, PLOS ONE, V9, DOI 10.1371/journal.pone.0107727.
   Salama AA, 2013, EXP PARASITOL, V135, P623, DOI 10.1016/j.exppara.2013.09.017.
   Terkawi MA, 2013, PLOS ONE, V8, DOI 10.1371/journal.pone.0083305.
   Terkawi MA, 2011, CLIN VACCINE IMMUNOL, V18, P337, DOI 10.1128/CVI.00388-10.
   Triglia T, 2005, MOL MICROBIOL, V55, P162, DOI 10.1111/j.1365-2958.2004.04388.x.
   Uilenberg G, 2006, VET PARASITOL, V138, P3, DOI 10.1016/j.vetpar.2006.01.035.
   Vannier E, 2009, INTERDISCIP PERSPECT, V2009, DOI DOI 10.1155/2009/984568.
   Zintl A, 2003, CLIN MICROBIOL REV, V16, P622, DOI 10.1128/CMR.16.4.622-636.2003.},
Number-of-Cited-References = {26},
Times-Cited = {8},
Usage-Count-Last-180-days = {0},
Usage-Count-Since-2013 = {6},
Journal-ISO = {Parasitol. Int.},
Doc-Delivery-Number = {FL3IA},
Web-of-Science-Index = {Science Citation Index Expanded (SCI-EXPANDED)},
Unique-ID = {WOS:000414114900002},
DA = {2025-04-03},
}

@article{ WOS:000415107000005,
Author = {Camacho-Nuez, Minerva and Josimar Hernandez-Silva, Diego and Jacqueline
   Castaneda-Ortiz, Elizabeth and Elena Paredes-Martinez, Maria and Karina
   Rocha-Martinez, Marisol and Elizbeth Alvarez-Sanchez, Maria and
   Francisco Mercado-Curiel, Ricardo and Aguilar-Tipacamu, Gabriela and
   Mosqueda, Juan},
Title = {Hap2, a novel gene in Babesia bigemina is expressed in
   tick stages, and specific antibodies block zygote formation},
Journal = {PARASITES \& VECTORS},
Year = {2017},
Volume = {10},
Month = {NOV 13},
Abstract = {Background: Bovine babesiosis is a tick-borne disease caused by the
   protozoan parasites of the genus Babesia. In their host vector, Babesia
   spp. undergo sexual reproduction. Therefore, the development of sexual
   stages and the subsequent formation of the zygote are essential for the
   parasite to invade the intestinal cells of the vector tick and continue
   its life-cycle. HAP2/GCS1 is a protein identified in plants, protozoan
   parasites and other organisms that has an important role during membrane
   fusion in fertilization processes. The identification and
   characterization of HAP-2 protein in Babesia would be very significant
   to understand the biology of the parasite and to develop a
   transmission-blocking vaccine in the future.
   Results: To isolate and sequence the hap2 gene DNA from an infected
   bovine with Babesia bigemina was purified. The hap2 gene was amplified,
   cloned and sequenced. The sequences of hap2 from four geographically
   different strains showed high conservation at the amino acid level,
   including the typical structure with a signal peptide and the HAP2/GSC
   domain. Antisera anti-HAP2 against the conserved extracellular region of
   the HAP2 amino acid sequence were obtained from rabbits. The expression
   of hap2 in the host and vector tissues was analyzed by using
   semi-quantitative RT-PCR, and the protein was examined by western blot
   and immunofluorescence. Based on the RT-PCR and WB results, HAP2 is
   expressed in both, sexual stages induced in vitro, and in infected ticks
   as well. We did not detect any expression in asexual erythrocytic stages
   of B. bigemina, relevantly anti-HAP2 specific antibodies were able to
   block zygotes formation in vitro.
   Conclusion: Babesia bigemina HAP2 is expressed only in tick-infecting
   stages, and specific antibodies block zygote formation. Further studies
   regarding the function of HAP2 during tick infection may provide new
   insights into the molecular mechanisms of sexual reproduction of the
   parasite.},
Publisher = {BIOMED CENTRAL LTD},
Address = {236 GRAYS INN RD, FLOOR 6, LONDON WC1X 8HL, ENGLAND},
Type = {Article},
Language = {English},
Affiliation = {Mosqueda, J (Corresponding Author), Univ Autonoma Queretaro, Fac Ciencias Nat, Av Ciencias S-N, Queretaro 76230, Mexico.
   Camacho-Nuez, Minerva; Jacqueline Castaneda-Ortiz, Elizabeth; Elena Paredes-Martinez, Maria; Karina Rocha-Martinez, Marisol; Elizbeth Alvarez-Sanchez, Maria, Univ Autonoma Ciudad de Mexico, Posgrad Ciencias Genom, Mexico City 03100, DF, Mexico.
   Josimar Hernandez-Silva, Diego; Elena Paredes-Martinez, Maria; Aguilar-Tipacamu, Gabriela; Mosqueda, Juan, Univ Autonoma Queretaro, Fac Ciencias Nat, Av Ciencias S-N, Queretaro 76230, Mexico.
   Francisco Mercado-Curiel, Ricardo, Univ Autonoma Queretaro, Fac Med, Queretaro, Mexico.},
DOI = {10.1186/s13071-017-2510-0},
Article-Number = {568},
ISSN = {1756-3305},
Keywords = {Bovine babesiosis; Babesia bigemina; HAP2; Gamete fusion},
Keywords-Plus = {FUSION PROTEIN HAP2; GAMETE FUSION; IN-VITRO; BOOPHILUS-MICROPLUS;
   SEXUAL REPRODUCTION; VIRAL FUSOGENS; FERTILIZATION; CHLAMYDOMONAS;
   MECHANISMS; HAP2/GCS1},
Research-Areas = {Parasitology; Tropical Medicine},
Web-of-Science-Categories  = {Parasitology; Tropical Medicine},
Author-Email = {joel.mosqueda@uaq.mx},
Affiliations = {Universidad Autonoma de Queretaro; Universidad Autonoma de Queretaro},
ResearcherID-Numbers = {Alvarez, Maria Elizbeth/AAD-9656-2019
   Camacho-Nuez, Minerva/AAG-4359-2020
   },
ORCID-Numbers = {MERCADO-CURIEL, RICARDO FRANCISCO/0000-0002-1890-6922
   Alvarez, Maria Elizbeth/0000-0002-9212-4451
   Camacho-Nuez, Minerva/0000-0002-6354-3200},
Funding-Acknowledgement = {CONACyT-Ciencia Basica {[}167129]; PROMED-Redes; CONACyT Mexico; 
   {[}UACM/SECITI/060/2013]},
Funding-Text = {This work was supported by Grants from CONACyT-Ciencia Basica (167129),
   PROMED-Redes, and UACM/SECITI/060/2013. M.C.N. was supported by CONACyT
   Mexico for a sabbatical year.},
Cited-References = {Alzan HF, 2016, PLOS ONE, V11, DOI 10.1371/journal.pone.0163791.
   Bastos RG, 2013, PLOS ONE, V8, DOI 10.1371/journal.pone.0067765.
   Blagborough AM, 2009, VACCINE, V27, P5187, DOI 10.1016/j.vaccine.2009.06.069.
   BURGDORFER W, 1970, AM J TROP MED HYG, V19, P1010, DOI 10.4269/ajtmh.1970.19.1010.
   Carter R, 2001, VACCINE, V19, P2309, DOI 10.1016/S0264-410X(00)00521-1.
   Cole ES, 2014, CURR BIOL, V24, P2168, DOI 10.1016/j.cub.2014.07.064.
   Fédry J, 2017, CELL, V168, P904, DOI 10.1016/j.cell.2017.01.024.
   Goodman CD, 2008, CURR BIOL, V18, pR571, DOI 10.1016/j.cub.2008.05.007.
   Guerrero FD, 2012, REV BRAS PARASITOL V, V21, P1, DOI 10.1590/S1984-29612012000100002.
   Hirai M, 2008, CURR BIOL, V18, P607, DOI 10.1016/j.cub.2008.03.045.
   Hirai M, 2010, ACTA TROP, V114, P157, DOI 10.1016/j.actatropica.2009.08.005.
   Johnson MA, 2004, GENETICS, V168, P971, DOI 10.1534/genetics.104.029447.
   Kaslow DC, 1997, INT J PARASITOL, V27, P183, DOI 10.1016/S0020-7519(96)00148-8.
   Liu YJ, 2008, GENE DEV, V22, P1051, DOI 10.1101/gad.1656508.
   Liu YJ, 2015, DEVELOPMENT, V142, P962, DOI 10.1242/dev.118844.
   Miura K, 2013, INFECT IMMUN, V81, P4377, DOI 10.1128/IAI.01056-13.
   Mori T, 2006, NAT CELL BIOL, V8, P64, DOI 10.1038/ncb1345.
   Mori T, 2015, MOL PLANT, V8, P1442, DOI 10.1016/j.molp.2015.06.008.
   Mori T, 2010, PLOS ONE, V5, DOI 10.1371/journal.pone.0015957.
   Mosqueda J, 2004, INT J PARASITOL, V34, P1229, DOI 10.1016/j.ijpara.2004.07.003.
   Okamoto M, 2016, DEV BIOL, V415, P6, DOI 10.1016/j.ydbio.2016.05.018.
   Pinello JF, 2017, CURR BIOL, V27, P651, DOI 10.1016/j.cub.2017.01.049.
   Rodríguez-Hernández E, 2015, VET PARASITOL, V212, P368, DOI 10.1016/j.vetpar.2015.06.016.
   Rodriquez RI, 1996, VET PARASITOL, V62, P35, DOI 10.1016/0304-4017(95)00850-0.
   SANGER F, 1977, P NATL ACAD SCI USA, V74, P5463, DOI 10.1073/pnas.74.12.5463.
   Steele RE, 2009, PLOS ONE, V4, DOI 10.1371/journal.pone.0007680.
   Suarez CE, 2011, VET PARASITOL, V180, P109, DOI 10.1016/j.vetpar.2011.05.032.
   Valansi C, 2017, J CELL BIOL, V216, P571, DOI 10.1083/jcb.201610093.
   von Besser K, 2006, DEVELOPMENT, V133, P4761, DOI 10.1242/dev.02683.
   Wong JL, 2010, PLOS GENET, V6, DOI 10.1371/journal.pgen.1000882.
   Wong JL, 2010, TRENDS CELL BIOL, V20, P134, DOI 10.1016/j.tcb.2009.12.007.
   Zintl A, 2003, CLIN MICROBIOL REV, V16, P622, DOI 10.1128/CMR.16.4.622-636.2003.},
Number-of-Cited-References = {32},
Times-Cited = {22},
Usage-Count-Last-180-days = {0},
Usage-Count-Since-2013 = {12},
Journal-ISO = {Parasites Vectors},
Doc-Delivery-Number = {FM5US},
Web-of-Science-Index = {Science Citation Index Expanded (SCI-EXPANDED)},
Unique-ID = {WOS:000415107000005},
OA = {gold, Green Published},
DA = {2025-04-03},
}

@article{ WOS:000414271400032,
Author = {Hussein, Hala E. and Bastos, Reginaldo G. and Schneider, David A. and
   Johnson, Wendell C. and Adham, Fatma K. and Davis, William C. and
   Laughery, Jacob M. and Herndon, David R. and Alzan, Heba F. and Ueti,
   Massaro W. and Suarez, Carlos E.},
Title = {The Babesia bovis hap2 gene is not required for blood stage
   replication, but expressed upon in vitro sexual stage induction},
Journal = {PLOS NEGLECTED TROPICAL DISEASES},
Year = {2017},
Volume = {11},
Number = {10},
Month = {OCT},
Abstract = {Babesia bovis, is a tick borne apicomplexan parasite responsible for
   important cattle losses globally. Babesia parasites have a complex life
   cycle including asexual replication in the mammalian host and sexual
   reproduction in the tick vector. Novel control strategies aimed at
   limiting transmission of the parasite are needed, but transmission
   blocking vaccine candidates remain undefined. Expression of HAP2 has
   been recognized as critical for the fertilization of parasites in the
   Babesia-related Plasmodium, and is a leading candidate for a
   transmission blocking vaccine against malaria. Hereby we identified the
   B. bovis hap2 gene and demonstrated that it is widely conserved and
   differentially transcribed during development within the tick midgut,
   but not by blood stage parasites. The hap2 gene was disrupted by
   transfecting B. bovis with a plasmid containing the flanking regions of
   the hap2 gene and the GPF-BSD gene under the control of the ef-1 alpha-B
   promoter. Comparison of in vitro growth between a hap2-KO B. bovis
   clonal line and its parental wild type strain showed that HAP2 is not
   required for the development of B. bovis in erythrocytes. However,
   xanthurenic acid-in vitro induction experiments of sexual stages of
   parasites recovered after tick transmission resulted in surface
   expression of HAP2 exclusively in sexual stage induced parasites. In
   addition, hap2-KO parasites were not able to develop such sexual stages
   as defined both by morphology and by expression of the B. bovis sexual
   marker genes 6-Cys A and B. Together, the data strongly suggests that
   tick midgut stage differential expression of hap2 is associated with the
   development of B. bovis sexual forms. Overall these studies are
   consistent with a role of HAP2 in tick stages of the parasite and
   suggest that HAP2 is a potential candidate for a transmission blocking
   vaccine against bovine babesiosis.},
Publisher = {PUBLIC LIBRARY SCIENCE},
Address = {1160 BATTERY STREET, STE 100, SAN FRANCISCO, CA 94111 USA},
Type = {Article},
Language = {English},
Affiliation = {Suarez, CE (Corresponding Author), USDA ARS, Anim Dis Res Unit, Pullman, WA 99164 USA.
   Hussein, Hala E.; Bastos, Reginaldo G.; Schneider, David A.; Davis, William C.; Laughery, Jacob M.; Alzan, Heba F.; Ueti, Massaro W., Washington State Univ, Dept Vet Microbiol \& Pathol, Pullman, WA 99164 USA.
   Hussein, Hala E.; Adham, Fatma K., Cairo Univ, Dept Entomol, Fac Sci, Giza, Egypt.
   Schneider, David A.; Johnson, Wendell C.; Herndon, David R.; Ueti, Massaro W.; Suarez, Carlos E., USDA ARS, Anim Dis Res Unit, Pullman, WA 99164 USA.
   Alzan, Heba F., Natl Res Ctr, Parasitol \& Anim Dis Dept, Giza, Egypt.},
DOI = {10.1371/journal.pntd.0005965},
Article-Number = {e0005965},
ISSN = {1935-2735},
Keywords-Plus = {RHIPICEPHALUS BOOPHILUS MICROPLUS; BABESIA-BOVIS; MALARIA PARASITE;
   XANTHURENIC ACID; GENOME SEQUENCE; FUSION PROTEIN; TRANSMISSION;
   CULTIVATION; PLASMODIUM; BIGEMINA},
Research-Areas = {Infectious Diseases; Parasitology; Tropical Medicine},
Web-of-Science-Categories  = {Infectious Diseases; Parasitology; Tropical Medicine},
Author-Email = {ces@vetmed.wsu.edu},
Affiliations = {Washington State University; Egyptian Knowledge Bank (EKB); Cairo
   University; United States Department of Agriculture (USDA); Egyptian
   Knowledge Bank (EKB); National Research Centre (NRC)},
ResearcherID-Numbers = {Alzan, Heba/JAX-3841-2023
   Schneider, David/A-2833-2010
   },
ORCID-Numbers = {Schneider, David/0000-0001-9659-6731
   Elsayed, Hala/0000-0003-1912-2377},
Funding-Acknowledgement = {USDA-ARS CRIS {[}2090-32000-039-00D]; NIFA {[}2016-67015-24968]},
Funding-Text = {This study was funded by USDA-ARS CRIS project number
   2090-32000-039-00D.
   https//www.ars.usda.gov/people-locations/person?person-id=5475, and NIFA
   grant No. 2016-67015-24968
   https://www.ars.usda.gov/people-locations/Persoll?Person-id=5475. The
   funders had no role in study design, data collection and analysis,
   decision to publish, or preparation of the manuscript.},
Cited-References = {Guervós MA, 2009, ORAL ONCOL, V45, P600, DOI 10.1016/j.oraloncology.2008.08.005.
   Alzan HF, 2016, PLOS ONE, V11, DOI 10.1371/journal.pone.0163791.
   Billker O, 1998, NATURE, V392, P289, DOI 10.1038/32667.
   Blagborough AM, 2009, VACCINE, V27, P5187, DOI 10.1016/j.vaccine.2009.06.069.
   Brayton KA, 2007, PLOS PATHOG, V3, P1401, DOI 10.1371/journal.ppat.0030148.
   Callow LL, 1997, INT J PARASITOL, V27, P747, DOI 10.1016/S0020-7519(97)00034-9.
   de León AAP, 2012, FRONT PHYSIOL, V3, DOI 10.3389/fphys.2012.00195.
   de Waal DT, 2006, VET PARASITOL, V138, P88, DOI 10.1016/j.vetpar.2006.01.042.
   ESTES DM, 1994, PARASITOL RES, V80, P104, DOI 10.1007/BF00933775.
   Florin-Christensen M, 2014, PARASITOLOGY, V141, P1563, DOI 10.1017/S0031182014000961.
   Garcia GE, 1998, J BIOL CHEM, V273, P12003, DOI 10.1074/jbc.273.20.12003.
   Gardner MJ, 2005, SCIENCE, V309, P134, DOI 10.1126/science.1110439.
   Goff WL, 1998, ANN NY ACAD SCI, V849, P161, DOI 10.1111/j.1749-6632.1998.tb11046.x.
   GOFF WL, 1988, INFECT IMMUN, V56, P2363, DOI 10.1128/IAI.56.9.2363-2368.1988.
   HINES SA, 1989, MOL BIOCHEM PARASIT, V37, P1, DOI 10.1016/0166-6851(89)90096-0.
   Hirai M, 2008, CURR BIOL, V18, P607, DOI 10.1016/j.cub.2008.03.045.
   Howell JM, 2007, J CLIN MICROBIOL, V45, P3155, DOI 10.1128/JCM.00766-07.
   Johnson WC, 2017, J PROTEOME RES, V16, P1327, DOI 10.1021/acs.jproteome.6b00947.
   Jonsson NN, 2001, AUST VET J, V79, P826, DOI 10.1111/j.1751-0813.2001.tb10929.x.
   Kappmeyer LS, 2012, BMC GENOMICS, V13, DOI 10.1186/1471-2164-13-603.
   Laughery JM, 2009, EXP PARASITOL, V123, P45, DOI 10.1016/j.exppara.2009.05.016.
   LEVY MG, 1980, SCIENCE, V207, P1218, DOI 10.1126/science.7355284.
   Liu YJ, 2008, GENE DEV, V22, P1051, DOI 10.1101/gad.1656508.
   Liu YJ, 2015, DEVELOPMENT, V142, P962, DOI 10.1242/dev.118844.
   MACKENSTEDT U, 1990, PARASITOL RES, V76, P199, DOI 10.1007/BF00930815.
   Madder M, 2011, EXP APPL ACAROL, V53, P139, DOI 10.1007/s10493-010-9390-8.
   Massingham T, 2005, GENETICS, V169, P1753, DOI 10.1534/genetics.104.032144.
   Miao J, 2011, NAT PROTOC, V6, P140, DOI 10.1038/nprot.2010.185.
   Miura K, 2013, PLOS ONE, V8, DOI 10.1371/journal.pone.0057909.
   Mori T, 2010, PLOS ONE, V5, DOI 10.1371/journal.pone.0015957.
   Mosqueda J, 2004, INT J PARASITOL, V34, P1229, DOI 10.1016/j.ijpara.2004.07.003.
   Mosqueda J, 2012, CURR MED CHEM, V19, P1504, DOI 10.2174/092986712799828355.
   PALMER DA, 1982, PARASITOLOGY, V84, P567, DOI 10.1017/S0031182000052835.
   Pedroni MJ, 2013, BMC GENOMICS, V14, DOI 10.1186/1471-2164-14-763.
   Pradel G, 2007, PARASITOLOGY, V134, P1911, DOI 10.1017/S0031182007003381.
   Schindelin J, 2012, NAT METHODS, V9, P676, DOI {[}10.1038/NMETH.2019, 10.1038/nmeth.2019].
   Shkap V, 2000, ANN NY ACAD SCI, V916, P154, DOI 10.1111/j.1749-6632.2000.tb05286.x.
   Speijer D, 2015, P NATL ACAD SCI USA, V112, P8827, DOI 10.1073/pnas.1501725112.
   Stiller D, 2002, J MED ENTOMOL, V39, P667, DOI 10.1603/0022-2585-39.4.667.
   Suarez CE, 2011, VET PARASITOL, V180, P109, DOI 10.1016/j.vetpar.2011.05.032.
   Suarez CE, 2009, INT J PARASITOL, V39, P289, DOI 10.1016/j.ijpara.2008.08.006.
   Taheri T, 2015, EXP PARASITOL, V150, P44, DOI 10.1016/j.exppara.2015.01.008.
   VEGA CA, 1985, AM J VET RES, V46, P416.
   Walker RA, 2015, BMC GENOMICS, V16, DOI 10.1186/s12864-015-1298-6.
   Wong JL, 2010, TRENDS CELL BIOL, V20, P134, DOI 10.1016/j.tcb.2009.12.007.},
Number-of-Cited-References = {45},
Times-Cited = {39},
Usage-Count-Last-180-days = {0},
Usage-Count-Since-2013 = {1},
Journal-ISO = {Plos Neglect. Trop. Dis.},
Doc-Delivery-Number = {FL5JJ},
Web-of-Science-Index = {Science Citation Index Expanded (SCI-EXPANDED)},
Unique-ID = {WOS:000414271400032},
OA = {Green Submitted, gold, Green Published},
DA = {2025-04-03},
}

@article{ WOS:000411461400016,
Author = {Ishizaki, Takahiro and Sivakumar, Thillaiampalam and Hayashida, Kyoko
   and Takemae, Hitoshi and Tuvshintulga, Bumduuren and Munkhjargal,
   Tserendorj and Guswanto, Azirwan and Igarashi, Ikuo and Yokoyama, Naoaki},
Title = {Babesia bovis BOV57, a Theileria parva P67 homolog, is an
   invasion-related, neutralization-sensitive antigen},
Journal = {INFECTION GENETICS AND EVOLUTION},
Year = {2017},
Volume = {54},
Pages = {138-145},
Month = {OCT},
Abstract = {Babesia bovis BOV57, which is a homolog of the Theileria parva vaccine
   candidate antigen P67, is expressed in both the tick and blood stages of
   the life cycle of this parasite. However, the vaccine potential of BOV57
   remained to be investigated. In the present study, we generated
   recombinant BOV57 (rBOV57) and prepared polyclonal antibodies against
   rBOV57 in mice and rabbits. Indirect immunofluorescence assays conducted
   with the mouse anti-rBOV57 antibody demonstrated that BOV57 localized at
   the apical end of paired merozoites in infected bovine red blood cells,
   whereas the antigen was found in the parasite membrane around the apical
   end of intraerythrocytic single and extracellularmerozoites. In an
   invasion-inhibition assay, the rabbit anti-rBOV57 antibody potentially
   inhibited RBC invasion of B. bovis merozoites in vitro. In addition, the
   invasion inhibition mediated by rabbit anti-rBOV57 antibody resulted in
   a reduced growth rate of B. bovis in the in vitro culture. These
   findings indicated that B. bovis BOV57 plays a critical role in the
   invasion of merozoites into red blood cells, suggesting its potential as
   a subunit vaccine candidate against B. bovis infection in cattle.
   Furthermore, we analyzed the genetic diversity of bov57 gene sequences
   isolated from Sri Lanka, Mongolia, the Philippines, and Vietnam. The
   bov57 gene sequences derived from Mongolia, the Philippines, and Vietnam
   were conserved, whereas insertion and/or deletion mutations resulted in
   sequence diversity among the Sri Lankan samples. In summary, BOV57 is an
   invasion-related, neutralization-sensitive antigen encoded by the bov57
   gene, which displays higher sequence diversity than previously reported.
   (C) 2017 Elsevier B.V. All rights reserved.},
Publisher = {ELSEVIER},
Address = {RADARWEG 29, 1043 NX AMSTERDAM, NETHERLANDS},
Type = {Article},
Language = {English},
Affiliation = {Yokoyama, N (Corresponding Author), Obihiro Univ Agr \& Vet Med, Natl Res Ctr Protozoan Dis, Inada Cho, Obihiro, Hokkaido 0808555, Japan.
   Ishizaki, Takahiro; Sivakumar, Thillaiampalam; Hayashida, Kyoko; Takemae, Hitoshi; Tuvshintulga, Bumduuren; Munkhjargal, Tserendorj; Guswanto, Azirwan; Igarashi, Ikuo; Yokoyama, Naoaki, Obihiro Univ Agr \& Vet Med, Natl Res Ctr Protozoan Dis, Inada Cho, Obihiro, Hokkaido 0808555, Japan.},
DOI = {10.1016/j.meegid.2017.06.025},
ISSN = {1567-1348},
EISSN = {1567-7257},
Keywords = {Babesia bovis; BOV57; Genetic diversity; Neutralization sensitive},
Keywords-Plus = {SPOROZOITE SURFACE-ANTIGEN; MULTIPLE SEQUENCE ALIGNMENT; ERYTHROCYTE
   INVASION; GENETIC DIVERSITY; PROTEIN; ANNULATA; IMMUNIZATION;
   PROTECTION; VACCINES; CATTLE},
Research-Areas = {Infectious Diseases},
Web-of-Science-Categories  = {Infectious Diseases},
Author-Email = {yokoyama@obihiro.ac.jp},
Affiliations = {Obihiro University of Agriculture \& Veterinary Medicine},
ResearcherID-Numbers = {Tuvshintulga, Bumduuren/D-7642-2015
   Tserendorj, Munkhjargal/R-1365-2019
   HAYASHIDA, Kyouko/ABH-6260-2020
   Ishizaki, Takahiro/ABB-3132-2020
   Takemae, Hitoshi/AEP-5503-2022
   Sivakumar, Thillaiampalam/IQS-5882-2023
   },
ORCID-Numbers = {Tuvshintulga, Bumduuren/0000-0001-6353-0939
   Hayashida, Kyoko/0000-0001-9266-5162
   Guswanto, Azirwan/0000-0002-4721-2487
   Ishizaki, Takahiro/0000-0002-4677-5608},
Funding-Acknowledgement = {JSPS KAKENHI from Open Partnership Joint Projects of JSPS Bilateral
   Joint Research Projects {[}16H05033, 15 K14862, 26257417];
   AMED/JICAmScience and Technology Research Partnership for Sustainable
   Development (SATREPS); Grants-in-Aid for Scientific Research
   {[}16H02768, 26257417, 15K14862, 16H05033] Funding Source: KAKEN},
Funding-Text = {We thank Ms. Hiroko Yamamoto at the National Research Center for
   Protozoan Diseases, Obihiro University of Agriculture and Veterinary
   Medicine, for her excellent assistance. We are also thankful to Dr.
   Seekkuge Susil Priyantha Silva (Veterinary Research Institute, Sri
   Lanka), Dr. Badgar Battsetseg (Institute of Veterinary Medicine,
   Mongolia), Dr. Adrian Patalinghug Ybanez (University of the Philippines
   Cebu, the Philippines), and Dr. Dinh Thi Bich Lan (Hue University,
   Vietnam) for kindly providing field DNA samples. This study was
   supported by grants from JSPS KAKENHI (grant numbers: 16H05033, 15
   K14862, and 26257417), from Open Partnership Joint Projects of JSPS
   Bilateral Joint Research Projects, and from AMED/JICAmScience and
   Technology Research Partnership for Sustainable Development (SATREPS).},
Cited-References = {Altangerel K, 2012, VET PARASITOL, V184, P309, DOI 10.1016/j.vetpar.2011.09.021.
   Alvarez JA, 2010, TRANSBOUND EMERG DIS, V57, P87, DOI 10.1111/j.1865-1682.2010.01117.x.
   Asada M, 2012, PLOS ONE, V7, DOI 10.1371/journal.pone.0035227.
   Berens SJ, 2005, INFECT IMMUN, V73, P7180, DOI 10.1128/IAI.73.11.7180-7189.2005.
   Bock R, 2004, PARASITOLOGY, V129, pS247, DOI 10.1017/S0031182004005190.
   BOCK RE, 1992, VET PARASITOL, V43, P45, DOI 10.1016/0304-4017(92)90047-D.
   Bork S, 2005, PARASITOLOGY, V130, P489, DOI 10.1017/S0031182004006821.
   Boulter N, 1999, TROP MED INT HEALTH, V4, pA71, DOI 10.1046/j.1365-3156.1999.00453.x.
   BOULTER N, 1994, PARASITE IMMUNOL, V16, P97, DOI 10.1111/j.1365-3024.1994.tb00328.x.
   Brayton KA, 2007, PLOS PATHOG, V3, P1401, DOI 10.1371/journal.ppat.0030148.
   Brown WC, 2006, PARASITE IMMUNOL, V28, P315, DOI 10.1111/j.1365-3024.2006.00849.x.
   Brown WC, 1999, PARASITOL TODAY, V15, P275, DOI 10.1016/S0169-4758(99)01471-4.
   Campanella JJ, 2003, BMC BIOINFORMATICS, V4, DOI 10.1186/1471-2105-4-29.
   CORPET F, 1988, NUCLEIC ACIDS RES, V16, P10881, DOI 10.1093/nar/16.22.10881.
   Dowling SC, 1996, INFECT IMMUN, V64, P2618, DOI 10.1128/IAI.64.7.2618-2626.1996.
   Florin-Christensen M, 2002, INFECT IMMUN, V70, P3566, DOI 10.1128/IAI.70.7.3566-3575.2002.
   Freeman JM, 2010, VET PARASITOL, V173, P211, DOI 10.1016/j.vetpar.2010.06.024.
   Gaffar FR, 2004, INFECT IMMUN, V72, P2947, DOI 10.1128/IAI.72.5.2947-2955.2004.
   Gaffar FR, 2004, MOL BIOCHEM PARASIT, V136, P25, DOI 10.1016/j.molbiopara.2004.02.006.
   Hall R, 2000, PARASITE IMMUNOL, V22, P223, DOI 10.1046/j.1365-3024.2000.00302.x.
   HINES SA, 1995, INFECT IMMUN, V63, P349, DOI 10.1128/IAI.63.1.349-352.1995.
   HINES SA, 1995, MOL BIOCHEM PARASIT, V69, P149, DOI 10.1016/0166-6851(94)00200-7.
   Ishizaki T, 2016, EXP PARASITOL, V166, P10, DOI 10.1016/j.exppara.2016.03.010.
   Katoh K, 2002, NUCLEIC ACIDS RES, V30, P3059, DOI 10.1093/nar/gkf436.
   LeRoith T, 2005, INFECT IMMUN, V73, P5388, DOI 10.1128/IAI.73.9.5388-5394.2005.
   Liyanagunawardena N, 2016, INFECT GENET EVOL, V37, P64, DOI 10.1016/j.meegid.2015.10.029.
   McKeever DJ, 2009, TRENDS PARASITOL, V25, P269, DOI 10.1016/j.pt.2009.03.005.
   Musoke A, 2005, VACCINE, V23, P3084, DOI 10.1016/j.vaccine.2004.09.039.
   MUSOKE A, 1992, P NATL ACAD SCI USA, V89, P514, DOI 10.1073/pnas.89.2.514.
   Nei M., 2000, Molecular Evolution and Phylogenetics.
   Nene V, 1999, INFECT IMMUN, V67, P1261, DOI 10.1128/IAI.67.3.1261-1266.1999.
   Nene V, 1996, INFECT IMMUN, V64, P2056, DOI 10.1128/IAI.64.6.2056-2061.1996.
   Petersen TN, 2011, NAT METHODS, V8, P785, DOI 10.1038/nmeth.1701.
   ROGERS RJ, 1988, AUST VET J, V65, P285, DOI 10.1111/j.1751-0813.1988.tb16144.x.
   Shkap V, 2007, TRENDS PARASITOL, V23, P420, DOI 10.1016/j.pt.2007.07.003.
   Sibeko KP, 2010, VET PARASITOL, V167, P244, DOI 10.1016/j.vetpar.2009.09.026.
   Sivakumar T, 2013, INFECT GENET EVOL, V19, P134, DOI 10.1016/j.meegid.2013.07.001.
   Srinivasan P, 2014, P NATL ACAD SCI USA, V111, P10311, DOI 10.1073/pnas.1409928111.
   Suarez CE, 2000, INFECT IMMUN, V68, P6865, DOI 10.1128/IAI.68.12.6865-6870.2000.
   Tamura K, 2013, MOL BIOL EVOL, V30, P2725, DOI {[}10.1093/molbev/mst197, 10.1093/molbev/msr121].
   Tattiyapong M, 2016, INFECT GENET EVOL, V41, P255, DOI 10.1016/j.meegid.2016.04.021.
   Terkawi MA, 2013, PLOS ONE, V8, DOI 10.1371/journal.pone.0083305.
   Terkawi MA, 2011, CLIN VACCINE IMMUNOL, V18, P337, DOI 10.1128/CVI.00388-10.
   WILLIAMSON S, 1989, P NATL ACAD SCI USA, V86, P4639, DOI 10.1073/pnas.86.12.4639.
   Ybañez AP, 2013, VET PARASITOL, V196, P13, DOI 10.1016/j.vetpar.2013.02.013.
   Yokoyama N, 2002, INFECT IMMUN, V70, P5822, DOI 10.1128/IAI.70.10.5822-5826.2002.
   Yokoyama N, 2006, VET PARASITOL, V138, P22, DOI 10.1016/j.vetpar.2006.01.037.
   Yokoyama N, 2015, INFECT GENET EVOL, V30, P288, DOI 10.1016/j.meegid.2014.12.035.},
Number-of-Cited-References = {48},
Times-Cited = {2},
Usage-Count-Last-180-days = {0},
Usage-Count-Since-2013 = {4},
Journal-ISO = {Infect. Genet. Evol.},
Doc-Delivery-Number = {FH8PU},
Web-of-Science-Index = {Science Citation Index Expanded (SCI-EXPANDED)},
Unique-ID = {WOS:000411461400016},
OA = {Bronze},
DA = {2025-04-03},
}

@article{ WOS:000411461400054,
Author = {Rittipornlertrak, Amarin and Nambooppha, Boondarika and Simking,
   Pacharathon and Punyapornwithaya, Veerasak and Tiwananthagorn, Saruda
   and Jittapalapong, Sathaporn and Chung, Yang-Tsung and Sthitmatee,
   Nattawooti},
Title = {Low levels of genetic diversity associated with evidence of negative
   selection on the Babesia bovis apical membrane antigen 1 from
   parasite populations in Thailand},
Journal = {INFECTION GENETICS AND EVOLUTION},
Year = {2017},
Volume = {54},
Pages = {447-454},
Month = {OCT},
Abstract = {Babesia bovis, a parasite infecting cattle and buffalo, continues to
   spread throughout the developing world. The babesial vaccine was
   developed to be a sustainable alternative treatment to control the
   parasite. However, genetic diversity is a major obstacle for designing
   and developing a safe and effective vaccine. The apical membrane antigen
   1 (AMA-1) is considered to be a potential vaccine candidate antigen
   among immunogenic genes of B. bovis. To gain a more comprehensive
   understanding of B. bovis AMA-1 (BbAMA-1), three B. bovis DNA samples
   were randomly selected to characterize in order to explore genetic
   diversity and natural selection and to predict the antigen epitopes. The
   sequence analysis revealed that BbAMA-1 has a low level of polymorphism
   and is highly conserved (95.46-99.94\%) among Thai and global isolates.
   The majority of the polymorphic sites were observed in domains I and
   III. Conversely, domain II contained no polymorphic sites. We report the
   first evidence of strong negative or purifying selection across the full
   length of the gene, especially in domain I, by demonstrating a
   significant excess of the average number of synonymous (dS) over the
   non-synonymous (dN) substitutions. Finally, we also predict the linear
   and conformational B-cell epitope. The predicted B-cell epitopes
   appeared to be involved with the amino acid changes. Collectively, the
   results suggest that the conserved BbAMA-1 may be used to detect
   regional differences in the B. bovis parasite. Importantly, the
   limitation of BbAMA-1 diversity under strong negative selection
   indicates strong functional constraints on this gene. Thus, the gene
   could be a valuable target vaccine candidate antigen.},
Publisher = {ELSEVIER SCIENCE BV},
Address = {PO BOX 211, 1000 AE AMSTERDAM, NETHERLANDS},
Type = {Article},
Language = {English},
Affiliation = {Sthitmatee, N (Corresponding Author), Chiang Mai Univ, Dept Vet Biosci \& Vet Publ Hlth, Fac Vet Med, Chiang Mai 50100, Thailand.
   Rittipornlertrak, Amarin; Nambooppha, Boondarika; Punyapornwithaya, Veerasak; Tiwananthagorn, Saruda; Sthitmatee, Nattawooti, Chiang Mai Univ, Fac Vet Med, Chiang Mai 50100, Thailand.
   Simking, Pacharathon, Rajamangala Univ Technol Thanyaburi, Fac Agr Technol, Pathum Thani 12110, Thailand.
   Jittapalapong, Sathaporn, Kasetsart Univ, Fac Vet Med, Bangkok 10900, Thailand.
   Chung, Yang-Tsung, Natl Chung Hsing Univ, Dept Vet Med, Coll Vet Med, Taichung 402, Taiwan.
   Sthitmatee, Nattawooti, Chiang Mai Univ, Excellent Ctr Vet Biosci, Chiang Mai 50100, Thailand.},
DOI = {10.1016/j.meegid.2017.08.009},
ISSN = {1567-1348},
EISSN = {1567-7257},
Keywords = {Babesia bovis; Apical membrane antigen-1; Genetic diversity; Negative
   selection; Thailand},
Keywords-Plus = {PLASMODIUM-FALCIPARUM; ERYTHROCYTE INVASION; NUCLEOTIDE SUBSTITUTIONS;
   BOOPHILUS-MICROPLUS; VACCINE CANDIDATE; NATURAL-SELECTION; B. BOVIS;
   CATTLE; BLOOD; POLYMORPHISM},
Research-Areas = {Infectious Diseases},
Web-of-Science-Categories  = {Infectious Diseases},
Author-Email = {nattawooti.s@cmu.ac.th},
Affiliations = {Chiang Mai University; Rajamangala University of Technology Thanyaburi;
   Kasetsart University; National Chung Hsing University; Chiang Mai
   University},
ResearcherID-Numbers = {Rittipornlertrak, Amarin/AAW-3508-2020
   Tiwananthagorn, Saruda/ABG-6162-2020
   Sthitmatee, Nattawooti/AAY-2969-2020
   Punyapornwithaya, Verasak/V-9323-2019
   JITTAPALAPONG, SATHAPORN/V-6453-2019
   },
ORCID-Numbers = {Sthitmatee, Nattawooti/0000-0002-2329-8802
   Punyapornwithaya, Veerasak/0000-0001-9870-7773
   Nambooppha, Boondarika/0000-0002-9951-9915},
Funding-Acknowledgement = {Chiang Mai University {[}R000017247]; Royal Golden Jubilee Ph.D.
   Research Program - the 50th Anniversary of Chiang Mai University
   scholarship {[}PHD/106/2557]},
Funding-Text = {We would like to express our deep appreciation to all veterinarians of
   the Dairy Satellite Clinic, Faculty of Veterinary Medicine, Chiang Mai
   University and Dr. Komdate Jeenajareon for kindly providing the blood
   samples of B. bovis. This work was supported through the Chiang Mai
   University (R000017247) Research Administration Office which provide the
   budget to the Excellent Center in Veterinary Bioscience, Chiang Mai
   University, Thailand. Mr. Amarin Rittipornlertrak is a Ph.D. student
   under the Royal Golden Jubilee Ph.D. Research Program - the 50th
   Anniversary of Chiang Mai University scholarship, grant no.
   PHD/106/2557.},
Cited-References = {Ansari Hifzur Rahman, 2010, Immunome Res, V6, P6, DOI 10.1186/1745-7580-6-6.
   Berens SJ, 2005, INFECT IMMUN, V73, P7180, DOI 10.1128/IAI.73.11.7180-7189.2005.
   Bock R, 2004, PARASITOLOGY, V129, pS247, DOI 10.1017/S0031182004005190.
   Brayton KA, 2007, PLOS PATHOG, V3, P1401, DOI 10.1371/journal.ppat.0030148.
   Brown WC, 2006, PARASITE IMMUNOL, V28, P315, DOI 10.1111/j.1365-3024.2006.00849.x.
   Brown WC, 1999, PARASITOL TODAY, V15, P275, DOI 10.1016/S0169-4758(99)01471-4.
   Chauvin A, 2009, VET RES, V40, DOI 10.1051/vetres/2009020.
   Chesne-Seck ML, 2005, MOL BIOCHEM PARASIT, V144, P55, DOI 10.1016/j.molbiopara.2005.07.007.
   Coley AM, 2006, INFECT IMMUN, V74, P2628, DOI 10.1128/IAI.74.5.2628-2636.2006.
   Cortes A, 2003, INFECT IMMUN, V71, P1416, DOI 10.1128/IAI.71.3.1416-1426.2003.
   De Vos AJ, 2000, ANN NY ACAD SCI, V916, P540, DOI 10.1111/j.1749-6632.2000.tb05333.x.
   deCastro JJ, 1997, VET PARASITOL, V71, P77, DOI 10.1016/S0304-4017(97)00033-2.
   Delgadillo RF, 2016, PLOS ONE, V11, DOI 10.1371/journal.pone.0144764.
   Dzikowski R, 2006, MOL MICROBIOL, V59, P364, DOI 10.1111/j.1365-2958.2005.05007.x.
   Edgar RC, 2004, BMC BIOINFORMATICS, V5, P1, DOI 10.1186/1471-2105-5-113.
   Escalante AA, 2001, MOL BIOCHEM PARASIT, V113, P279, DOI 10.1016/S0166-6851(01)00229-8.
   Faber BW, 2015, PLOS ONE, V10, DOI 10.1371/journal.pone.0124400.
   FELSENSTEIN J, 1985, EVOLUTION, V39, P783, DOI 10.1111/j.1558-5646.1985.tb00420.x.
   Feng ZP, 2005, J MOL BIOL, V350, P641, DOI 10.1016/j.jmb.2005.05.011.
   Figueroa J. V., 1994, Revista Latinoamericana de Microbiologia, V36, P47.
   FIGUEROA JV, 1993, VET PARASITOL, V50, P69, DOI 10.1016/0304-4017(93)90008-B.
   Flück C, 2007, INFECT GENET EVOL, V7, P44, DOI 10.1016/j.meegid.2006.03.006.
   Gaffar FR, 2004, INFECT IMMUN, V72, P2947, DOI 10.1128/IAI.72.5.2947-2955.2004.
   Gunasekera AM, 2007, MOL BIOL EVOL, V24, P939, DOI 10.1093/molbev/msm013.
   Healer J, 2004, MOL MICROBIOL, V52, P159, DOI 10.1111/j.1365-2958.2003.03974.x.
   Hehl AB, 2000, INFECT IMMUN, V68, P7078, DOI 10.1128/IAI.68.12.7078-7086.2000.
   Hodder AN, 1996, J BIOL CHEM, V271, P29446, DOI 10.1074/jbc.271.46.29446.
   Hunfeld KP, 2008, INT J PARASITOL, V38, P1219, DOI 10.1016/j.ijpara.2008.03.001.
   Jirapattharasate C, 2016, PARASITOL INT, V65, P62, DOI 10.1016/j.parint.2015.10.005.
   Kumar S, 2016, MOL BIOL EVOL, V33, P1870, DOI {[}10.1093/molbev/msw054, 10.1093/molbev/msv279].
   Lamarque M, 2011, PLOS PATHOG, V7, DOI 10.1371/journal.ppat.1001276.
   Larsen Jens Erik Pontoppidan, 2006, Immunome Res, V2, P2, DOI 10.1186/1745-7580-2-2.
   LeRoith T, 2005, INFECT IMMUN, V73, P5388, DOI 10.1128/IAI.73.9.5388-5394.2005.
   Librado P, 2009, BIOINFORMATICS, V25, P1451, DOI 10.1093/bioinformatics/btp187.
   Moitra P, 2015, INFECT IMMUN, V83, P3890, DOI 10.1128/IAI.00168-15.
   Molad T, 2015, VET PARASITOL, V208, P159, DOI 10.1016/j.vetpar.2014.12.033.
   Molad T, 2014, VET PARASITOL, V205, P20, DOI 10.1016/j.vetpar.2014.07.016.
   MONTENEGROJAMES S, 1995, VET PARASITOL, V57, P255, DOI 10.1016/0304-4017(94)03124-F.
   Montero E, 2009, INFECT IMMUN, V77, P4783, DOI 10.1128/IAI.00969-08.
   Moon SU, 2010, ACTA TROP, V114, P71, DOI 10.1016/j.actatropica.2010.01.006.
   Moreau E, 2015, EXP PARASITOL, V155, P40, DOI 10.1016/j.exppara.2015.04.024.
   NEI M, 1986, MOL BIOL EVOL, V3, P418.
   Oliveira- Sequeira TCG, 2005, INT J PARASITOL, V35, P105, DOI 10.1016/j.ijpara.2004.09.002.
   Pacheco MA, 2012, INFECT GENET EVOL, V12, P978, DOI 10.1016/j.meegid.2012.02.009.
   Pacheco MA, 2010, INFECT GENET EVOL, V10, P655, DOI 10.1016/j.meegid.2010.03.013.
   Pemayodhin P., 1991, THAI VET MED ASS, V42, P131.
   Polley SD, 2001, GENETICS, V158, P1505.
   Quemelo Paulo Roberto Veiga, 2009, J. Bras. Patol. Med. Lab., V45, P119, DOI 10.1590/S1676-24442009000200006.
   Ramos CAN, 2012, VET PARASITOL, V187, P548, DOI 10.1016/j.vetpar.2012.01.020.
   Rastaghi ARE, 2014, FOLIA PARASIT, V61, P385, DOI 10.14411/fp.2014.048.
   Remarque EJ, 2008, TRENDS PARASITOL, V24, P74, DOI 10.1016/j.pt.2007.12.002.
   Ríos-Tobón S, 2014, PESQUI VET BRASIL, V34, P313, DOI 10.1590/S0100-736X2014000400002.
   Saha S, 2006, PROTEINS, V65, P40, DOI 10.1002/prot.21078.
   SAITOU N, 1987, MOL BIOL EVOL, V4, P406, DOI 10.1093/oxfordjournals.molbev.a040454.
[truncated: 539,100 more chars]
