# Supplementary material for: Six Decades of Global Research on Bovine Babesiosis Vaccines: A Comprehensive Systematic Review and Meta-Analysis
Source: Pathogens. 2026 May 6;15(5):500. doi: 10.3390/pathogens15050500 (PMC13209936; doi:10.3390/pathogens15050500)
Supplement: Supplementary file 1 [file pathogens-15-00500-s001.zip › Supplementary_Material_S2/Data_WebofScience_1967-2025.bib]

@article{ WOS:001513368700001,
Author = {Valenzano, Magali Nicole and Parker, Robert and Nicastri, Annalisa and
   Valentini, Beatriz and Gravisaco, Maria Jose and Muniz, Ximena Ferrara
   and Eirin, Maria Emilia and Montenegro, Valeria Noely and Nielsen,
   Morten and Ternette, Nicola and Wilkowsky, Silvina Elizabeth},
Title = {Identification of T-cell epitopes of the intracellular parasite
   Babesia bovis by immunopeptidomic analysis of BoLA-II
   presented peptides},
Journal = {VACCINE},
Year = {2025},
Volume = {61},
Month = {AUG 13},
DOI = {10.1016/j.vaccine.2025.127369},
Article-Number = {127369},
ISSN = {0264-410X},
EISSN = {1873-2518},
Unique-ID = {WOS:001513368700001},
}

@article{ WOS:001502654600003,
Author = {Laura, Luna-Rodriguez Ana and Juan, Mosqueda and Jacqueline,
   Castaneda-Ortiz Elizabeth and Mariana, Amaro-Ibarra and Alma,
   Cardenas-Flores and Guadalupe, De La Cruz Gonzalez Valeria and Elizbeth,
   Alvarez-Sanchez Maria and Minerva, Camacho-Nuez},
Title = {Babesia bigemina enolase binds to plasminogen and contains
   conserved B-cell epitopes that induce neutralizing antibodies in cattle},
Journal = {VETERINARY PARASITOLOGY},
Year = {2025},
Volume = {337},
Month = {JUL},
DOI = {10.1016/j.vetpar.2025.110503},
Article-Number = {110503},
ISSN = {0304-4017},
EISSN = {1873-2550},
ResearcherID-Numbers = {Juan, Manel/Q-2931-2019
   Alvarez, Maria Elizbeth/AAD-9656-2019},
Unique-ID = {WOS:001502654600003},
}

@article{ WOS:001496330400001,
Author = {Perez-Almeida, Chyntia and Hernandez-Silva, Diego Josimar and
   Hernandez-Arvizu, Edwin Esau and Asada, Masahito and Kawazu, Shin-ichiro
   and Ueti, Massaro W. and Gomez-Soto, Jose Guadalupe and Davila-Montero,
   Urso Martin and Vega y Murguia, Carlos A. and Mosqueda, Juan},
Title = {The Translationally Controlled Tumor Protein (TCTP), a Novel Antigen of
   Babesia bovis, Participates in the Establishment of Acute
   Infection and Contains Neutralizing B-Cell Epitopes},
Journal = {PATHOGENS},
Year = {2025},
Volume = {14},
Number = {5},
Month = {MAY 20},
DOI = {10.3390/pathogens14050502},
Article-Number = {502},
EISSN = {2076-0817},
ResearcherID-Numbers = {Hernández-Arvizu, Edwin Esaú/MTF-3760-2025},
Unique-ID = {WOS:001496330400001},
}

@article{ WOS:001477268700001,
Author = {Mtshali, Phillip Senzo and Mtshali, Moses Sibusiso},
Title = {Genetic Characterization and Phylogenetic Analysis of Babesia
   bigemina Isolates in Cattle from South Africa Based on
   BgRAP-1, BgAMA-1 and BgβTUB Genes},
Journal = {BIOLOGY-BASEL},
Year = {2025},
Volume = {14},
Number = {4},
Month = {MAR 28},
DOI = {10.3390/biology14040355; 10.3390/biology14040355},
Article-Number = {355},
ISSN = {2079-7737},
EISSN = {2079-7737; 2079-7737},
Unique-ID = {WOS:001477268700001},
}

@article{ WOS:001440274800044,
Author = {Rahman, S. M. Raihan and Alzan, Heba F. and Laughery, Jacob M. and
   Bastos, Reginaldo G. and Ueti, Massaro W. and Suarez, Carlos E.},
Title = {Structural and antigenic characterization of Babesia Bovis HAP2
   domains},
Journal = {SCIENTIFIC REPORTS},
Year = {2025},
Volume = {15},
Number = {1},
Month = {MAR 5},
DOI = {10.1038/s41598-025-91359-4},
Article-Number = {7781},
ISSN = {2045-2322},
ResearcherID-Numbers = {Alzan, Heba/JAX-3841-2023},
Unique-ID = {WOS:001440274800044},
}

@article{ WOS:001437286800002,
Author = {Zia-Ul-Rehman, Kamran and Sarfraz-ur-Rahman, Muhammad and Ashraf, Kamran
   and Suleman, Muhammad and Ali, Sikandar and Rashid, Muhammad Imran},
Title = {Expression and characterization of the immunogenicity of rec-gp45 of
   Babesia bigemina using cattle},
Journal = {TROPICAL ANIMAL HEALTH AND PRODUCTION},
Year = {2025},
Volume = {57},
Number = {2},
Month = {MAR},
DOI = {10.1007/s11250-025-04350-6},
Article-Number = {92},
ISSN = {0049-4747},
EISSN = {1573-7438},
ResearcherID-Numbers = {Rashid, Muhammad/AAS-3827-2020},
Unique-ID = {WOS:001437286800002},
}

@article{ WOS:001466879700005,
Author = {Siddiki, Amam Zonaed and Alam, Sabreena and Bin Hossen, Farhan Fuad and
   Alim, Md. Abdul},
Title = {Development of a multi-epitope chimeric vaccine in silico against
   Babesia bovis, Theileria annulata, and Anaplasma
   marginale using computational biology tools and reverse vaccinology
   approach},
Journal = {PLOS ONE},
Year = {2025},
Volume = {20},
Number = {1},
Month = {JAN 24},
DOI = {10.1371/journal.pone.0312262},
Article-Number = {e0312262},
ISSN = {1932-6203},
EISSN = {1932-6203},
ResearcherID-Numbers = {Alam, Sabreena/OEM-8528-2025},
ORCID-Numbers = {SIDDIKI, AMAM/0000-0003-2990-4022
   },
Unique-ID = {WOS:001466879700005},
}

@article{ WOS:001366412900001,
Author = {Rojas, Manuel J. and Bastos, Reginaldo G. and Navas, Jinna A. and Alzan,
   Heba F. and Laughery, Jacob M. and Lacy, Paul A. and Ueti, Massaro W.
   and Suarez, Carlos E.},
Title = {Evaluation of the Use of Sub-Immunodominant Antigens of Babesia
   bovis with Flagellin C Adjuvant in Subunit Vaccine Development},
Journal = {VACCINES},
Year = {2024},
Volume = {12},
Number = {11},
Month = {NOV},
DOI = {10.3390/vaccines12111215},
Article-Number = {1215},
EISSN = {2076-393X},
ResearcherID-Numbers = {Alzan, Heba/JAX-3841-2023},
Unique-ID = {WOS:001366412900001},
}

@article{ WOS:001215253400001,
Author = {Rojas, Manuel J. and Bastos, Reginaldo G. and Navas, Jinna and Laughery,
   Jacob M. and Lacy, Paul A. and Suarez, Carlos E.},
Title = {A conserved motif in the immune-subdominant RAP-1 related antigen of
   Babesia bovis contains a B-cell epitope recognized by antibodies
   from protected cattle},
Journal = {FRONTIERS IN IMMUNOLOGY},
Year = {2024},
Volume = {15},
Month = {APR 24},
DOI = {10.3389/fimmu.2024.1380660},
Article-Number = {1380660},
ISSN = {1664-3224},
Unique-ID = {WOS:001215253400001},
}

@article{ WOS:001074133100001,
Author = {Silva, Marta G. and Bastos, Reginaldo G. and Laughery, Jacob M. and
   Alzan, Heba F. and Rathinasamy, Vignesh A. and Cooke, Brian M. and
   Suarez, Carlos E.},
Title = {Vaccination of cattle with the Babesia bovis sexual-stage protein
   HAP2 abrogates parasite transmission by Rhipicephalus microplus
   ticks},
Journal = {NPJ VACCINES},
Year = {2023},
Volume = {8},
Number = {1},
Month = {SEP 27},
DOI = {10.1038/s41541-023-00741-8},
Article-Number = {140},
EISSN = {2059-0105},
ResearcherID-Numbers = {Rathinasamy, Vignesh/K-1267-2019
   Alzan, Heba/JAX-3841-2023},
Unique-ID = {WOS:001074133100001},
}

@article{ WOS:001047456600001,
Author = {Bastos, Reginaldo G. and Capelli-Peixoto, Janaina and Laughery, Jacob M.
   and Suarez, Carlos E. and Ueti, Massaro W.},
Title = {Vaccination with an in vitro culture attenuated Babesia
   bovis strain safely protects highly susceptible adult cattle against
   acute bovine babesiosis},
Journal = {FRONTIERS IN IMMUNOLOGY},
Year = {2023},
Volume = {14},
Month = {JUL 31},
DOI = {10.3389/fimmu.2023.1219913},
Article-Number = {1219913},
ISSN = {1664-3224},
ORCID-Numbers = {Peixoto, Janaina/0000-0001-8571-5870},
Unique-ID = {WOS:001047456600001},
}

@article{ WOS:000958654100001,
Author = {Mosqueda, Juan and Hernandez-Silva, Diego Josimar and Ueti, Massaro W.
   and Cruz-Resendiz, Adolfo and Marquez-Cervantez, Ricardo and
   Valdez-Espinoza, Uriel Mauricio and Dang-Trinh, Minh-Anh and Nguyen,
   Thu-Thuy and Camacho-Nuez, Minerva and Mercado-Uriostegui, Miguel Angel
   and Aguilar-Tipacamu, Gabriela and Ramos-Aragon, Juan Alberto and
   Hernandez-Ortiz, Ruben and Kawazu, Shin-ichiro and Igarashi, Ikuo},
Title = {Spherical Body Protein 4 from Babesia bigemina: A Novel Gene That
   Contains Conserved B-Cell Epitopes and Induces Cross-Reactive
   Neutralizing Antibodies in Babesia ovata},
Journal = {PATHOGENS},
Year = {2023},
Volume = {12},
Number = {3},
Month = {MAR},
DOI = {10.3390/pathogens12030495},
Article-Number = {495},
EISSN = {2076-0817},
ResearcherID-Numbers = {Valdez, Uriel/HJA-3523-2022
   Reséndiz, Adolfo/AAQ-8521-2021
   Camacho-Nuez, Minerva/AAG-4359-2020
   },
ORCID-Numbers = {Valdez-Espinoza, Uriel Mauricio/0000-0002-5660-8061
   Cruz-Resendiz, Adolfo/0000-0002-0275-3204
   Mosqueda, Juan/0000-0001-8892-6390
   Mercado-Uriostegui, Miguel Angel/0000-0002-4485-883X
   Dang-Trinh, Minh-Anh/0000-0002-5231-7339
   Nguyen, Thu Thuy/0009-0009-3678-9414},
Unique-ID = {WOS:000958654100001},
}

@article{ WOS:000917146800001,
Author = {Hussein, Hala E. E. and Johnson, Wendell C. C. and Ueti, Massaro W. W.},
Title = {Differential paired stage-specific expression of Babesia
   bovis cysteine-rich GCC2/GCC3 domain family proteins (BboGDP) during
   development within Rhipicephalus microplus},
Journal = {PARASITES \& VECTORS},
Year = {2023},
Volume = {16},
Number = {1},
Month = {JAN 17},
DOI = {10.1186/s13071-022-05628-6},
Article-Number = {16},
ISSN = {1756-3305},
Unique-ID = {WOS:000917146800001},
}

@article{ WOS:001076353600010,
Author = {Ul Rehman, Z. and Suleman, M. and Ashraf, K. and Ali, S. and Rahman, S.
   and Rashid, M. I.},
Title = {Immuno-bioinformatic approach for designing of multi-epitope merozoite
   surface antigen of Babesia bigemina and evaluation of its
   immunogenicity in inoculated calves},
Journal = {POLISH JOURNAL OF VETERINARY SCIENCES},
Year = {2023},
Volume = {26},
Number = {3},
Pages = {409-418},
DOI = {10.24425/pjvs.2023.145047},
ISSN = {1505-1773},
EISSN = {2300-2557},
ResearcherID-Numbers = {Rashid, Muhammed/V-3897-2019
   ASHRAF, KAMRAN/AFM-2624-2022},
Unique-ID = {WOS:001076353600010},
}

@article{ WOS:000916148400003,
Author = {Byaruhanga, Charles and Makgabo, Sekgota and Choopa, Chimvwele N. and
   Mulandane, Fernando C. and Vorster, Ilse and Troskie, Milana and Chaisi,
   Mamohale E. and Collins, Nicola E.},
Title = {Genetic diversity in Babesia bovis from southern Africa and
   estimation of B. bovis infection levels in cattle using an
   optimised quantitative PCR assay},
Journal = {TICKS AND TICK-BORNE DISEASES},
Year = {2023},
Volume = {14},
Number = {2},
Month = {MAR},
DOI = {10.1016/j.ttbdis.2022.102084},
EarlyAccessDate = {NOV 2022},
Article-Number = {102084},
ISSN = {1877-959X},
EISSN = {1877-9603},
ResearcherID-Numbers = {Chaisi, Mamohale/HNR-2216-2023
   Collins, Nicola/O-6342-2014
   },
ORCID-Numbers = {Chaisi, Mamohale/0000-0002-2365-1039
   Collins, Nicola/0000-0001-7296-3912
   Makgabo, S. Marcus/0000-0001-8713-3305
   Mulandane, Fernando Chanisso/0000-0002-0995-1369},
Unique-ID = {WOS:000916148400003},
}

@article{ WOS:000912209700001,
Author = {Bastos, Reginaldo G. and Laughery, Jacob M. and Ozubek, Sezayi and
   Alzan, Heba F. and Taus, Naomi S. and Ueti, Massaro W. and Suarez,
   Carlos E.},
Title = {Identification of novel immune correlates of protection against acute
   bovine babesiosis by superinfecting cattle with in vitro culture
   attenuated and virulent Babesia bovis strains},
Journal = {FRONTIERS IN IMMUNOLOGY},
Year = {2022},
Volume = {13},
Month = {NOV 18},
DOI = {10.3389/fimmu.2022.1045608},
Article-Number = {1045608},
ISSN = {1664-3224},
EISSN = {1664-3224},
ResearcherID-Numbers = {ÖZÜBEK, Sezayi/W-3890-2018
   Alzan, Heba/JAX-3841-2023},
Unique-ID = {WOS:000912209700001},
}

@article{ WOS:000883789900002,
Author = {Cuy-Chaparro, Laura and Alejandra Ricaurte-Contreras, Laura and David
   Bohorquez, Michel and Arevalo-Pinzon, Gabriela and Barreto-Santamaria,
   Adriana and Pabon, Laura and Reyes, Cesar and Andres Moreno-Perez,
   Darwin and Alfonso Patarroyo, Manuel},
Title = {Identification of Babesia bovis MSA-1 functionally constraint
   regions capable of binding to bovine erythrocytes},
Journal = {VETERINARY PARASITOLOGY},
Year = {2022},
Volume = {312},
Month = {DEC},
DOI = {10.1016/j.vetpar.2022.109834},
EarlyAccessDate = {NOV 2022},
Article-Number = {109834},
ISSN = {0304-4017},
EISSN = {1873-2550},
ResearcherID-Numbers = {Moreno-Perez, Darwin/L-8583-2016
   Bohorquez, Michel David/ABF-7217-2021
   Moreno-Perez, Darwin Andres/L-8583-2016
   Patarroyo, Manuel/I-8046-2016
   Patarroyo, Manuel-Alfonso/I-8046-2016
   Arevalo-Pinzon, Gabriela/L-8581-2016
   AREVALO PINZON, GABRIELA/ITT-5729-2023},
ORCID-Numbers = {Moreno-Perez, Darwin Andres/0000-0003-0101-5223
   Bohorquez Abreo, Michel David/0000-0002-4222-7639
   Barreto-Santamaria, Adriana/0000-0003-3485-6934
   Patarroyo, Manuel-Alfonso/0000-0002-4751-2500
   Arevalo-Pinzon, Gabriela/0000-0002-5331-5693
   },
Unique-ID = {WOS:000883789900002},
}

@article{ WOS:000883494100001,
Author = {Masterson, Hayley E. and Taus, Naomi S. and Johnson, Wendell C. and
   Kappmeyer, Lowell and Capelli-Peixoto, Janaina and Hussein, Hala E. and
   Mousel, Michelle R. and Hernandez-Silva, Diego J. and Laughery, Jacob M.
   and Mosqueda, Juan and Ueti, Massaro W.},
Title = {Thrombospondin-Related Anonymous Protein (TRAP) Family Expression by
   Babesia bovis Life Stages within the Mammalian Host and Tick
   Vector},
Journal = {MICROORGANISMS},
Year = {2022},
Volume = {10},
Number = {11},
Month = {NOV},
DOI = {10.3390/microorganisms10112173},
Article-Number = {2173},
EISSN = {2076-2607},
ResearcherID-Numbers = {Kappmeyer, Lowell/AAF-2115-2020
   },
ORCID-Numbers = {Ueti, Massaro/0000-0002-2680-6091
   Peixoto, Janaina/0000-0001-8571-5870
   Kappmeyer, Lowell/0000-0002-4081-4995
   Elsayed, Hala/0000-0003-1912-2377
   Mosqueda, Juan/0000-0001-8892-6390},
Unique-ID = {WOS:000883494100001},
}

@article{ WOS:000838215600001,
Author = {Forouharmehr, Ali and Nazifi, Narges and Mousavi, Seyyed Mojtaba and
   Jaydari, Amin},
Title = {Designing an efficient epitope-based vaccine conjugated with a molecular
   adjuvant against Bovine Babesiosis: A computational study},
Journal = {PROCESS BIOCHEMISTRY},
Year = {2022},
Volume = {121},
Pages = {170-177},
Month = {OCT},
DOI = {10.1016/j.procbio.2022.06.016},
EarlyAccessDate = {JUL 2022},
ISSN = {1359-5113},
EISSN = {1873-3298},
ResearcherID-Numbers = {nazifi, narges/AAX-2718-2020
   Forouharmehr, Ali/AAA-6570-2022},
ORCID-Numbers = {nazifi, narges/0000-0002-2508-7590
   },
Unique-ID = {WOS:000838215600001},
}

@article{ WOS:000827233400006,
Author = {Montenegro, V. N. and Jaramillo-Ortiz, J. M. and Paoletta, M. S. and
   Gravisaco, M. J. and Zajac, M. P. Del Medico and Garanzini, D. P. and
   Valenzano, M. N. and Calamante, G. and Wilkowsky, S. E.},
Title = {A prime-boost combination of a three-protein cocktail and multiepitopic
   MVA as a vaccine against Babesia bigemina elicits neutralizing
   antibodies and a Th1 cellular immune response in mice},
Journal = {TICKS AND TICK-BORNE DISEASES},
Year = {2022},
Volume = {13},
Number = {5},
Month = {SEP},
DOI = {10.1016/j.ttbdis.2022.101991},
EarlyAccessDate = {JUL 2022},
Article-Number = {101991},
ISSN = {1877-959X},
EISSN = {1877-9603},
ResearcherID-Numbers = {Paoletta, Martina/AAF-3393-2020
   },
ORCID-Numbers = {Del Medico Zajac, Maria Paula/0000-0003-4164-8965
   Paoletta, Martina/0000-0001-7318-489X},
Unique-ID = {WOS:000827233400006},
}

@article{ WOS:000827702600001,
Author = {Rittipornlertrak, Amarin and Nambooppha, Boondarika and Muenthaisong,
   Anucha and Apinda, Nisachon and Koonyosying, Pongpisid and Srisawat,
   Wanwisa and Chomjit, Paweena and Sangkakam, Kanokwan and
   Punyapornwithaya, Veerasak and Tiwananthagorn, Saruda and Yokoyama,
   Naoaki and Sthitmatee, Nattawooti},
Title = {Immunization of Cattle With Recombinant Structural Ectodomains I and II
   of Babesia bovis Apical Membrane Antigen 1 {[}BbAMA-1(I/II)]
   Induces Strong Th1 Immune Response},
Journal = {FRONTIERS IN VETERINARY SCIENCE},
Year = {2022},
Volume = {9},
Month = {JUN 23},
DOI = {10.3389/fvets.2022.917389},
Article-Number = {917389},
EISSN = {2297-1769},
ResearcherID-Numbers = {Punyapornwithaya, Verasak/V-9323-2019
   Sthitmatee, Nattawooti/AAY-2969-2020
   Tiwananthagorn, Saruda/AED-6057-2022
   Ikehara, yuzuru/R-2239-2019
   Rittipornlertrak, Amarin/AAS-5550-2021},
ORCID-Numbers = {Punyapornwithaya, Veerasak/0000-0001-9870-7773
   Sthitmatee, Nattawooti/0000-0002-2329-8802
   Koonyosying, Pongpisid/0000-0002-5311-2220
   Muenthaisong, Anucha/0000-0002-0126-0758
   SANGKAKAM, KANOKWAN/0009-0004-8747-2912
   },
Unique-ID = {WOS:000827702600001},
}

@article{ WOS:000803222600001,
Author = {Angel Mercado-Uriostegui, Miguel and Alberto Castro-Sanchez, Luis and
   El-Saber Batiha, Gaber and Mauricio Valdez-Espinoza, Uriel and
   Falcon-Neri, Alfonso and Alberto Ramos-Aragon, Juan and Hernandez-Ortiz,
   Ruben and Kawazu, Shin-Ichiro and Igarashi, Ikuo and Mosqueda, Juan},
Title = {The GP-45 Protein, a Highly Variable Antigen from Babesia
   bigemina, Contains Conserved B-Cell Epitopes in Geographically
   Distant Isolates},
Journal = {PATHOGENS},
Year = {2022},
Volume = {11},
Number = {5},
Month = {MAY},
DOI = {10.3390/pathogens11050591},
Article-Number = {591},
EISSN = {2076-0817},
ResearcherID-Numbers = {Valdez, Uriel/HJA-3523-2022
   Castro-Sánchez, Luis/AAS-5892-2021
   },
ORCID-Numbers = {Hernandez-Ortiz, Ruben/0000-0001-8363-9923
   Valdez-Espinoza, Uriel Mauricio/0000-0002-5660-8061
   Mercado-Uriostegui, Miguel Angel/0000-0002-4485-883X
   Castro-Sanchez, Luis/0000-0002-7761-0136
   Mosqueda, Juan/0000-0001-8892-6390
   Batiha, Gaber/0000-0002-7817-425X},
Unique-ID = {WOS:000803222600001},
}

@article{ WOS:000763910000001,
Author = {Ozubek, Sezayi and Alzan, Heba F. and Bastos, Reginaldo G. and Laughery,
   Jacob M. and Suarez, Carlos E.},
Title = {Identification of CCp5 and FNPA as Novel Non-canonical Members of the
   CCp Protein Family in Babesia bovis},
Journal = {FRONTIERS IN VETERINARY SCIENCE},
Year = {2022},
Volume = {9},
Month = {FEB 15},
DOI = {10.3389/fvets.2022.833183},
Article-Number = {833183},
EISSN = {2297-1769},
ResearcherID-Numbers = {Alzan, Heba/O-3482-2018
   Alzan, Heba/JAX-3841-2023
   ÖZÜBEK, Sezayi/W-3890-2018},
ORCID-Numbers = {Alzan, Heba/0000-0002-0260-7813
   Ozubek, Sezayi/0000-0001-5231-2258
   },
Unique-ID = {WOS:000763910000001},
}

@article{ WOS:000760994700001,
Author = {Alzan, Heba F. and Bastos, Reginaldo G. and Laughery, Jacob M. and
   Scoles, Glen A. and Ueti, Massaro W. and Johnson, Wendell C. and Suarez,
   Carlos E.},
Title = {A Culture-Adapted Strain of Babesia bovis Has Reduced
   Subpopulation Complexity and Is Unable to Complete Its Natural Life
   Cycle in Ticks},
Journal = {FRONTIERS IN CELLULAR AND INFECTION MICROBIOLOGY},
Year = {2022},
Volume = {12},
Month = {FEB 10},
DOI = {10.3389/fcimb.2022.827347},
Article-Number = {827347},
ISSN = {2235-2988},
ResearcherID-Numbers = {Alzan, Heba/O-3482-2018
   Alzan, Heba/JAX-3841-2023
   },
ORCID-Numbers = {Alzan, Heba/0000-0002-0260-7813
   Scoles, Glen/0000-0003-4161-0756},
Unique-ID = {WOS:000760994700001},
}

@article{ WOS:000752829800007,
Author = {Hidalgo-Ruiz, Mario and Mejia-Lopez, Susana and Perez-Serrano, Rosa M.
   and de Larrea, Guadalupe Zaldivar-Lelo and Ganzinelli, Sabrina and
   Florin-Christensen, Monica and Suarez, Carlos E. and Hernandez-Ortiz,
   Ruben and Mercado-Uriostegui, Miguel A. and Rodriguez-Torres, Angelina
   and Carvajal-Gamez, Bertha I. and Camacho-Nuez, Minerva and Wilkowsky,
   Silvina E. and Mosqueda, Juan},
Title = {Babesia bovis AMA-1, MSA-2c and RAP-1 contain conserved B
   and T-cell epitopes, which generate neutralizing antibodies and a
   long-lasting Th1 immune response in vaccinated cattle},
Journal = {VACCINE},
Year = {2022},
Volume = {40},
Number = {8},
Pages = {1108-1115},
Month = {FEB 16},
DOI = {10.1016/j.vaccine.2022.01.023},
EarlyAccessDate = {FEB 2022},
ISSN = {0264-410X},
EISSN = {1873-2518},
ResearcherID-Numbers = {Ganzinelli, Sabrina/IUQ-4131-2023
   Camacho-Nuez, Minerva/AAG-4359-2020
   Pérez-Serrano, Rosa/AAF-5074-2021
   },
ORCID-Numbers = {Ganzinelli, Sabrina/0000-0002-9889-6698
   Rodriguez, Angelina/0000-0001-5300-6834
   Mercado-Uriostegui, Miguel Angel/0000-0002-4485-883X
   Hidalgo-Ruiz, Mario/0000-0001-5107-194X},
Unique-ID = {WOS:000752829800007},
}

@article{ WOS:000758018400001,
Author = {El-Sayed, Shimaa Abd El-Salam and Rizk, Mohamed Abdo and Eldoumani,
   Haitham and Sorour, Shimaa Sobhy and Terkawi, Mohamad Alaa and
   AbouLaila, Mahmoud and Igarashi, Ikuo and Sayed-Ahmed, Mohamed Z.},
Title = {Identification and Characterization of P0 Protein as a Vaccine Candidate
   Against Babesia divergens, Blood Parasite of Veterinary and
   Zoonotic Importance},
Journal = {FRONTIERS IN VETERINARY SCIENCE},
Year = {2022},
Volume = {8},
Month = {JAN 7},
DOI = {10.3389/fvets.2021.795906},
Article-Number = {795906},
ISSN = {2297-1769},
EISSN = {2297-1769},
ResearcherID-Numbers = {Sayed-Ahmed, Mohamed/HLH-0158-2023
   Rizk, Mohamed/J-7232-2019
   Elsayed, Shimaa/JJD-3848-2023
   AbouLaila, Mahmoud/P-4239-2016
   Eldoumani, Haitham/M-4639-2018
   Terkawi, M/NDT-1351-2025
   rizk, mohamed/J-7232-2019
   ELDOUMANI, HAITHAM/M-4639-2018},
ORCID-Numbers = {Sayed-Ahmed, Mohamed Z./0000-0003-0777-8256
   rizk, mohamed/0000-0002-5250-6172
   ELDOUMANI, HAITHAM/0000-0002-3869-0276},
Unique-ID = {WOS:000758018400001},
}

@article{ WOS:000736628000001,
Author = {Taus, Naomi S. and Cywes-Bentley, Colette and Johnson, Wendell C. and
   Pier, Gerald B. and Fry, Lindsay M. and Mousel, Michelle R. and Ueti,
   Massaro W.},
Title = {Immunization against a Conserved Surface Polysaccharide Stimulates
   Bovine Antibodies with Opsonic Killing Activity but Does Not Protect
   against Babesia bovis Challenge},
Journal = {PATHOGENS},
Year = {2021},
Volume = {10},
Number = {12},
Month = {DEC},
DOI = {10.3390/pathogens10121598},
Article-Number = {1598},
EISSN = {2076-0817},
ResearcherID-Numbers = {Pier, Gerald/AAO-2692-2021},
ORCID-Numbers = {Taus, Naomi/0000-0001-5928-6232
   },
Unique-ID = {WOS:000736628000001},
}

@article{ WOS:000683727900001,
Author = {Hussein, Hala E. and Johnson, Wendell C. and Taus, Naomi S. and
   Capelli-Peixoto, Janaina and Suarez, Carlos E. and Mousel, Michelle R.
   and Ueti, Massaro W.},
Title = {Differential expression of calcium-dependent protein kinase 4, tubulin
   tyrosine ligase, and methyltransferase by xanthurenic acid-induced
   Babesia bovis sexual stages},
Journal = {PARASITES \& VECTORS},
Year = {2021},
Volume = {14},
Number = {1},
Month = {AUG 10},
DOI = {10.1186/s13071-021-04902-3},
Article-Number = {395},
ISSN = {1756-3305},
ORCID-Numbers = {Peixoto, Janaina/0000-0001-8571-5870
   Elsayed, Hala/0000-0003-1912-2377},
Unique-ID = {WOS:000683727900001},
}

@article{ WOS:000681712700001,
Author = {Goodswen, Stephen J. and Kennedy, Paul J. and Ellis, John T.},
Title = {Predicting Protein Therapeutic Candidates for Bovine Babesiosis Using
   Secondary Structure Properties and Machine Learning},
Journal = {FRONTIERS IN GENETICS},
Year = {2021},
Volume = {12},
Month = {JUL 23},
DOI = {10.3389/fgene.2021.716132},
Article-Number = {716132},
EISSN = {1664-8021},
ResearcherID-Numbers = {Ellis, John/L-6988-2016
   Kennedy, Paul/M-8450-2014},
ORCID-Numbers = {Ellis, John/0000-0001-7328-4831
   Goodswen, Stephen/0000-0001-6184-3157
   Kennedy, Paul/0000-0001-7837-3171},
Unique-ID = {WOS:000681712700001},
}

@article{ WOS:000672853500004,
Author = {Rittipornlertrak, Amarin and Nambooppha, Boondarika and Muenthaisong,
   Anucha and Punyapornwithaya, Veerasak and Tiwananthagorn, Saruda and
   Chung, Yang-Tsung and Tuvshintulga, Bumduuren and Sivakumar,
   Thillaiampalam and Yokoyama, Naoaki and Sthitmatee, Nattawooti},
Title = {Structural and immunological characterization of an epitope within the
   PAN motif of ectodomain I in Babesia bovis apical membrane
   antigen 1 for vaccine development},
Journal = {PEERJ},
Year = {2021},
Volume = {9},
Month = {JUL 16},
DOI = {10.7717/peerj.11765},
Article-Number = {e11765},
ISSN = {2167-8359},
ResearcherID-Numbers = {Ikehara, yuzuru/R-2239-2019
   Rittipornlertrak, Amarin/AAS-5550-2021
   Tiwananthagorn, Saruda/AED-6057-2022
   Sivakumar, Thillaiampalam/IQS-5882-2023
   Tuvshintulga, Bumduuren/D-7642-2015
   Sthitmatee, Nattawooti/AAY-2969-2020
   Punyapornwithaya, Verasak/V-9323-2019
   },
ORCID-Numbers = {Tuvshintulga, Bumduuren/0000-0001-6353-0939
   , saruda/0000-0002-9066-7137
   Punyapornwithaya, Veerasak/0000-0001-9870-7773
   Sivakumar, Thillaiampalam/0000-0002-1189-165X
   Sthitmatee, Nattawooti/0000-0002-2329-8802
   Muenthaisong, Anucha/0000-0002-0126-0758
   Nambooppha, Boondarika/0000-0002-9951-9915},
Unique-ID = {WOS:000672853500004},
}

@article{ WOS:000656877700005,
Author = {Soledad Paoletta, Martina and Laughery, Jacob Michael and Lopez Arias,
   Ludmila Sol and Jaramillo Ortiz, Jose Manuel and Noely Montenegro,
   Valeria and Petrigh, Romina and Ueti, Massaro W. and Suarez, Carlos
   Esteban and Diana Farber, Marisa and Elizabeth Wilkowsky, Silvina},
Title = {The key to egress? Babesia bovis perforin-like protein 1 (PLP1) with
   hemolytic capacity is required for blood stage replication and is
   involved in the exit of the parasite from the host cell},
Journal = {INTERNATIONAL JOURNAL FOR PARASITOLOGY},
Year = {2021},
Volume = {51},
Number = {8},
Pages = {643-658},
Month = {JUL},
DOI = {10.1016/j.ijpara.2020.12.010},
EarlyAccessDate = {MAY 2021},
ISSN = {0020-7519},
EISSN = {1879-0135},
ResearcherID-Numbers = {Paoletta, Martina/AAF-3393-2020
   },
ORCID-Numbers = {Lopez Arias, Ludmila Sol/0009-0005-4309-5008
   Paoletta, Martina/0000-0001-7318-489X},
Unique-ID = {WOS:000656877700005},
}

@article{ WOS:000642560700004,
Author = {Alzan, Heba F. and Bastos, Reginaldo G. and Ueti, Massaro W. and
   Laughery, Jacob M. and Rathinasamy, Vignesh A. and Cooke, Brian M. and
   Suarez, Carlos E.},
Title = {Assessment of Babesia bovis 6cys A and 6cys B as components of
   transmission blocking vaccines for babesiosis},
Journal = {PARASITES \& VECTORS},
Year = {2021},
Volume = {14},
Number = {1},
Month = {APR 20},
DOI = {10.1186/s13071-021-04712-7},
Article-Number = {210},
ISSN = {1756-3305},
ResearcherID-Numbers = {Alzan, Heba/JAX-3841-2023
   Alzan, Heba/O-3482-2018
   Rathinasamy, Vignesh/K-1267-2019},
ORCID-Numbers = {Alzan, Heba/0000-0002-0260-7813
   },
Unique-ID = {WOS:000642560700004},
}

@article{ WOS:000622913800001,
Author = {Mazuz, Monica L. and Laughery, Jacob M. and Lebovitz, Benjamin and
   Yasur-Landau, Daniel and Rot, Assael and Bastos, Reginaldo G. and Edery,
   Nir and Fleiderovitz, Ludmila and Levi, Maayan Margalit and Suarez,
   Carlos E.},
Title = {Experimental Infection of Calves with Transfected Attenuated Babesia
   bovis Expressing the Rhipicephalus microplus Bm86 Antigen and
   eGFP Marker: Preliminary Studies towards a Dual Anti-Tick/Babesia
   Vaccine},
Journal = {PATHOGENS},
Year = {2021},
Volume = {10},
Number = {2},
Month = {FEB},
DOI = {10.3390/pathogens10020135},
Article-Number = {135},
ISSN = {2076-0817},
EISSN = {2076-0817},
ResearcherID-Numbers = {Mazuz, Monica/AAN-8648-2021},
ORCID-Numbers = {Leszkowicz Mazuz, Monica/0000-0001-5357-0136
   },
Unique-ID = {WOS:000622913800001},
}

@article{ WOS:000597964100002,
Author = {Montenegro, Valeria Noely and Paoletta, Martina Soledad and Jaramillo
   Ortiz, Jose M. and Suarez, Carlos E. and Wilkowsky, Silvina Elizabeth},
Title = {Identification and characterization of a Babesia bigemina
   thrombospondin-related superfamily member, TRAP-1: a novel antigen
   containing neutralizing epitopes involved in merozoite invasion},
Journal = {PARASITES \& VECTORS},
Year = {2020},
Volume = {13},
Number = {1},
Month = {DEC 1},
DOI = {10.1186/s13071-020-04469-5},
Article-Number = {602},
ISSN = {1756-3305},
ResearcherID-Numbers = {Paoletta, Martina/AAF-3393-2020
   },
ORCID-Numbers = {Paoletta, Martina/0000-0001-7318-489X},
Unique-ID = {WOS:000597964100002},
}

@article{ WOS:000589968000016,
Author = {Flores, Daniela A. and Rodriguez, Anabel E. and Tomazic, Mariela L. and
   Torioni de Echaide, Susana and Echaide, Ignacio and Zamorano, Patricia
   and Langellotti, Cecilia and Araujo, Flabio R. and Rolls, Peter and
   Schnittger, Leonhard and Florin-Christensen, Monica},
Title = {Characterization of GASA-1, a new vaccine candidate antigen of Babesia
   bovis},
Journal = {VETERINARY PARASITOLOGY},
Year = {2020},
Volume = {287},
Month = {NOV},
DOI = {10.1016/j.vetpar.2020.109275},
Article-Number = {109275},
ISSN = {0304-4017},
EISSN = {1873-2550},
ResearcherID-Numbers = {Tomazic, Mariela Lujan/JUV-1245-2023
   Schnittger, Leonhard/ABE-8453-2020
   Araujo, Flabio/LVR-1031-2024
   Flores, Daniela/JPL-9069-2023},
ORCID-Numbers = {Rodriguez, Anabel Elisa/0000-0003-2436-8101
   Schnittger, Leonhard/0000-0003-3484-5370
   Florin-Christensen, Monica/0000-0003-0456-3970
   Langellotti, Cecilia Ana/0000-0001-5767-0265
   },
Unique-ID = {WOS:000589968000016},
}

@article{ WOS:000552365700007,
Author = {Barreda, Dante and Hidalgo-Ruiz, Mario and Hernandez-Ortiz, Ruben and
   Ramos, Juan Alberto and Galindo-Velasco, Edelmira and Mosqueda, Juan},
Title = {Identification of conserved peptides containing B-cell epitopes
   ofBabesia bovisAMA-1 and their potential as diagnostics
   candidates},
Journal = {TRANSBOUNDARY AND EMERGING DISEASES},
Year = {2020},
Volume = {67},
Number = {2, SI},
Pages = {60-68},
Month = {JUL},
Note = {International Congress on Tropical Veterinary Medicine / 2nd Joint
   AITVM-STVM Meeting - Animal Health in the Tropics - Building the Puzzle
   from Research to Application, Buenos Aires, ARGENTINA, SEP 23, 2018},
Organization = {AITVM; STVM},
DOI = {10.1111/tbed.13213},
ISSN = {1865-1674},
EISSN = {1865-1682},
ResearcherID-Numbers = {Barreda, Dante/AAB-8715-2021
   },
ORCID-Numbers = {Hidalgo-Ruiz, Mario/0000-0001-5107-194X
   Hernandez-Ortiz, Ruben/0000-0001-8363-9923
   Mosqueda, Juan/0000-0001-8892-6390
   Barreda, Dante/0000-0002-8980-6187},
Unique-ID = {WOS:000552365700007},
}

@article{ WOS:000511146900005,
Author = {Mosqueda, Juan and Hidalgo-Ruiz, Mario and Alexandra Calvo-Olvera, Diana
   and Josimar Hernandez-Silva, Diego and Wilson Ueti, Massaro and Angel
   Mercado-Uriostegui, Miguel and Rodriguez, Angelina and Alberto
   Ramos-Aragon, Juan and Hernandez-Ortiz, Ruben and Kawazu, Shin-ichiro
   and Igarashi, Ikuo},
Title = {RON2, a novel gene in Babesia bigemina, contains conserved,
   immunodominant B-cell epitopes that induce antibodies that block
   merozoite invasion},
Journal = {PARASITOLOGY},
Year = {2019},
Volume = {146},
Number = {13},
Pages = {1646-1654},
Month = {NOV},
DOI = {10.1017/S0031182019001161},
ISSN = {0031-1820},
EISSN = {1469-8161},
ResearcherID-Numbers = {Calvo, Diana/AAX-6794-2020
   },
ORCID-Numbers = {Mosqueda, Juan/0000-0001-8892-6390
   Hidalgo-Ruiz, Mario/0000-0001-5107-194X
   Hernandez-Ortiz, Ruben/0000-0001-8363-9923
   Ueti, Massaro/0000-0002-2680-6091
   Calvo, Diana Alexandra/0000-0003-4481-0729
   Rodriguez, Angelina/0000-0001-5300-6834},
Unique-ID = {WOS:000511146900005},
}

@article{ WOS:000484783700019,
Author = {Jaramillo Ortiz, Jose Manuel and Soledad Paoletta, Martina and Jose
   Gravisaco, Maria and Lopez Arias, Ludmila Sol and Noely Montenegro,
   Valeria and Maria de la Fourniere, Sofia Ana and Nicole Valenzano,
   Magali and Carolina Guillemi, Eliana and Valentini, Beatriz and Echaide,
   Ignacio and Diana Farber, Marisa and Elizabeth Wilkowsky, Silvina},
Title = {Immunisation of cattle against Babesia bovis combining a
   multi-epitope modified vaccinia Ankara virus and a recombinant protein
   induce strong Th1 cell responses but fails to trigger neutralising
   antibodies required for protection},
Journal = {TICKS AND TICK-BORNE DISEASES},
Year = {2019},
Volume = {10},
Number = {6},
Month = {OCT},
DOI = {10.1016/j.ttbdis.2019.101270},
Article-Number = {101270},
ISSN = {1877-959X},
EISSN = {1877-9603},
ResearcherID-Numbers = {Paoletta, Martina/AAF-3393-2020},
ORCID-Numbers = {Lopez Arias, Ludmila Sol/0009-0005-4309-5008
   Paoletta, Martina/0000-0001-7318-489X
   },
Unique-ID = {WOS:000484783700019},
}

@article{ WOS:000490919400066,
Author = {Gonzalez, Luis Miguel and Estrada, Karel and Grande, Ricardo and
   Jimenez-Jacinto, Veronica and Vega-Alvarado, Leticia and Sevilla, Elena
   and de la Barrera, Jorge and Cuesta, Isabel and Zaballos, Angel and
   Bautista, Jose Manuel and Lobo, Cheryl A. and Sanchez-Flores, Alejandro
   and Montero, Estrella},
Title = {Comparative and functional genomics of the protozoan parasite Babesia
   divergens highlighting the invasion and egress processes},
Journal = {PLOS NEGLECTED TROPICAL DISEASES},
Year = {2019},
Volume = {13},
Number = {8},
Month = {AUG},
DOI = {10.1371/journal.pntd.0007680},
Article-Number = {e0007680},
ISSN = {1935-2727},
ISSN = {1935-2735},
EISSN = {1935-2735},
ResearcherID-Numbers = {Montero, Estrella/M-3648-2018
   de la Barrera, Jorge/H-7125-2017
   Barrera, Jorge/H-7125-2017
   Bautista, José M./B-7899-2013
   Gonzalez, Luis Miguel/O-6377-2018
   Sanchez-Flores, Alejandro/L-9454-2016
   Estrada Guerra, Karel Johan/KUD-7651-2024
   Gonzalez Martinez, Luis Miguel/O-6377-2018
   Zaballos, Ángel/O-2853-2015
   Bautista, Jose M./B-7899-2013},
ORCID-Numbers = {Jimenez-Jacinto, Veronica/0000-0001-6742-1537
   Montero, Estrella/0000-0002-3852-960X
   de la Barrera, Jorge/0000-0002-8138-6093
   Zaballos, Angel/0000-0002-7555-5815
   Vega-Alvarado, Leticia/0000-0002-1200-1137
   Gonzalez, Luis Miguel/0000-0002-9107-2450
   Sanchez-Flores, Alejandro/0000-0003-0476-3139
   Bautista, Jose M./0000-0001-8926-881X},
Unique-ID = {WOS:000490919400066},
}

@article{ WOS:000469496300005,
Author = {Bohaliga, Gamila A. R. and Johnson, Wendell C. and Taus, Naomi S. and
   Hussein, Hala E. and Bastos, Reginaldo G. and Suarez, Carlos E. and
   Scoles, Glen A. and Ueti, Massaro W.},
Title = {Identification of proteins expressed by Babesia bigemina kinetes},
Journal = {PARASITES \& VECTORS},
Year = {2019},
Volume = {12},
Month = {MAY 28},
DOI = {10.1186/s13071-019-3531-7},
ISSN = {1756-3305},
ORCID-Numbers = {Elsayed, Hala/0000-0003-1912-2377
   Scoles, Glen/0000-0003-4161-0756
   Ueti, Massaro/0000-0002-2680-6091},
Unique-ID = {WOS:000469496300005},
}

@article{ WOS:000475754600020,
Author = {Hakimi, Hassan and Ishizaki, Takahiro and Kegawa, Yuto and Kaneko, Osamu
   and Kawazu, Shin-ichiro and Asada, Masahito},
Title = {Genome Editing of Babesia bovis Using the CRISPR/Cas9 System},
Journal = {MSPHERE},
Year = {2019},
Volume = {4},
Number = {3},
Month = {MAY-JUN},
DOI = {10.1128/mSphere.00109-19},
Article-Number = {e00109-19},
EISSN = {2379-5042},
ResearcherID-Numbers = {Kaneko, Osamu/AAE-3500-2019
   Hakimi, Hassan/AAF-2726-2020
   Ishizaki, Takahiro/ABB-3132-2020},
ORCID-Numbers = {Hakimi, Hassan/0000-0001-6678-7393
   Asada, Masahito/0000-0003-0042-6856
   Kaneko, Osamu/0000-0003-0675-8296
   Ishizaki, Takahiro/0000-0002-4677-5608
   Kegawa, Yuto/0009-0009-7497-096X
   },
Unique-ID = {WOS:000475754600020},
}

@article{ WOS:000462352500033,
Author = {Alzan, Heba F. and Cooke, Brian M. and Suarez, Carlos E.},
Title = {Transgenic Babesia bovis lacking 6-Cys sexual-stage genes as the
   foundation for non-transmissible live vaccines against bovine babesiosis},
Journal = {TICKS AND TICK-BORNE DISEASES},
Year = {2019},
Volume = {10},
Number = {3},
Pages = {722-728},
Month = {APR},
DOI = {10.1016/j.ttbdis.2019.01.006},
ISSN = {1877-959X},
EISSN = {1877-9603},
ResearcherID-Numbers = {Alzan, Heba/JAX-3841-2023
   Alzan, Heba/O-3482-2018},
ORCID-Numbers = {Alzan, Heba/0000-0002-0260-7813},
Unique-ID = {WOS:000462352500033},
}

@article{ WOS:000459547900001,
Author = {Hidalgo-Ruiz, Mario and Suarez, Carlos E. and Mercado-Uriostegui, Miguel
   A. and Hernandez-Ortiz, Ruben and Alberto Ramos, Juan and
   Galindo-Velasco, Edelmira and Leon-Avila, Gloria and Manuel Hernandez,
   Jose and Mosqueda, Juan},
Title = {Babesia bovis RON2 contains conserved B-cell epitopes that induce
   an invasion-blocking humoral immune response in immunized cattle},
Journal = {PARASITES \& VECTORS},
Year = {2018},
Volume = {11},
Month = {NOV 3},
DOI = {10.1186/s13071-018-3164-2},
Article-Number = {575},
ISSN = {1756-3305},
ORCID-Numbers = {Hernandez-Ortiz, Ruben/0000-0001-8363-9923
   Hidalgo-Ruiz, Mario/0000-0001-5107-194X},
Unique-ID = {WOS:000459547900001},
}

@article{ WOS:000442790400003,
Author = {Bohaliga, Gamila A. R. and Johnson, Wendell C. and Taus, Naomi S. and
   Hussein, Hala E. and Bastos, Reginaldo G. and Suarez, Carlos E. and
   O'Connor, Roberta and Ueti, Massaro W.},
Title = {Identification of a putative methyltransferase gene of Babesia
   bigemina as a novel molecular biomarker uniquely expressed in
   parasite tick stages},
Journal = {PARASITES \& VECTORS},
Year = {2018},
Volume = {11},
Month = {AUG 24},
DOI = {10.1186/s13071-018-3052-9},
Article-Number = {480},
ISSN = {1756-3305},
ResearcherID-Numbers = {OConnor, Roberta/AAG-6277-2020
   },
ORCID-Numbers = {Elsayed, Hala/0000-0003-1912-2377
   Ueti, Massaro/0000-0002-2680-6091},
Unique-ID = {WOS:000442790400003},
}

@article{ WOS:000565907700001,
Author = {Josimar Hernandez-Silva, Diego and Mauricio Valdez-Espinoza, Uriel and
   Angel Mercado-Uriostegui, Miguel and Aguilar-Tipacamu, Gabriela and
   Alberto Ramos-Aragon, Juan and Hernandez-Ortiz, Ruben and Ueti, Massaro
   and Mosqueda, Juan},
Title = {Immunomolecular Characterization of MIC-1, a Novel Antigen in Babesia
   bigemina, Which Contains Conserved and Immunodominant B-Cell
   Epitopes that Induce Neutralizing Antibodies},
Journal = {VETERINARY SCIENCES},
Year = {2018},
Volume = {5},
Number = {2},
Month = {JUN},
DOI = {10.3390/vetsci5020032},
Article-Number = {32},
EISSN = {2306-7381},
ResearcherID-Numbers = {Valdez, Uriel/HJA-3523-2022
   },
ORCID-Numbers = {Ueti, Massaro/0000-0002-2680-6091
   Mercado-Uriostegui, Miguel Angel/0000-0002-4485-883X
   Hernandez-Ortiz, Ruben/0000-0001-8363-9923
   Mosqueda, Juan/0000-0001-8892-6390
   Valdez-Espinoza, Uriel Mauricio/0000-0002-5660-8061},
Unique-ID = {WOS:000565907700001},
}

@article{ WOS:000430177200003,
Author = {Silva, Marta G. and Knowles, Donald P. and Mazuz, Monica L. and Cooke,
   Brian M. and Suarez, Carlos E.},
Title = {Stable transformation of Babesia bigemina and Babesia
   bovis using a single transfection plasmid},
Journal = {SCIENTIFIC REPORTS},
Year = {2018},
Volume = {8},
Month = {APR 17},
DOI = {10.1038/s41598-018-23010-4},
Article-Number = {6096},
ISSN = {2045-2322},
EISSN = {2045-2322},
ResearcherID-Numbers = {Mazuz, Monica/AAN-8648-2021},
ORCID-Numbers = {Leszkowicz Mazuz, Monica/0000-0001-5357-0136
   },
Unique-ID = {WOS:000430177200003},
}

@article{ WOS:000426224100016,
Author = {Rojas-Martinez, Carmen and Ivan Rodriguez-Vivas, Roger and Figueroa
   Milian, Julio Vicente and Ramon Bautista-Garfias, Carlos and Omar
   Castaneda-Arriola, Roberto and Juan Lira-Amaya, Jose and Vargas
   Uriostegui, Patricia and Ojeda Carrasco, Juan Jose and Alvarez Martinez,
   Jesus Antonio},
Title = {Bovine babesiosis: Cattle protected in the field with a frozen vaccine
   containing Babesia bovis and Babesia bigemina cultured
   in vitro with a serum free medium},
Journal = {PARASITOLOGY INTERNATIONAL},
Year = {2018},
Volume = {67},
Number = {2},
Pages = {190-195},
Month = {APR},
DOI = {10.1016/j.parint.2017.11.004},
ISSN = {1383-5769},
EISSN = {1873-0329},
ResearcherID-Numbers = {Rojas Martínez, Carmen/AAC-7882-2022
   },
ORCID-Numbers = {ROGER IVAN, RODRIGUEZ-VIVAS/0000-0002-3340-8059},
Unique-ID = {WOS:000426224100016},
}

@article{ WOS:000427134000002,
Author = {Gallego-Lopez, Gina M. and Lau, Audrey O. T. and Brown, Wendy C. and
   Johnson, Wendell C. and Ueti, Massaro W. and Suarez, Carlos E.},
Title = {Spherical Body Protein 2 truncated copy 11 as a specific Babesia
   bovis attenuation marker},
Journal = {PARASITES \& VECTORS},
Year = {2018},
Volume = {11},
Month = {MAR 12},
DOI = {10.1186/s13071-018-2782-z},
Article-Number = {169},
ISSN = {1756-3305},
ResearcherID-Numbers = {GALLEGO LOPEZ, GINA/ABH-5719-2020},
ORCID-Numbers = {GALLEGO LOPEZ, GINA/0000-0001-7872-5595
   },
Unique-ID = {WOS:000427134000002},
}

@article{ WOS:000417504000001,
Author = {Mtshali, Phillip Senzo and Mtshali, Moses Sibusiso},
Title = {In silico and phylogenetic analyses of partial BbRAP-1,
   BbCP2, BbSBP-4 and BbβTUB gene sequences of
   Babesia bovis isolates from cattle in South Africa},
Journal = {BMC VETERINARY RESEARCH},
Year = {2017},
Volume = {13},
Month = {DEC 8},
DOI = {10.1186/s12917-017-1261-7},
Article-Number = {383},
EISSN = {1746-6148},
Unique-ID = {WOS:000417504000001},
}

@article{ WOS:000414114900002,
Author = {Abd El-Salam El-Sayed, Shimaa and Rizk, Mohamed Abdo and Terkawi,
   Mohamad Alaa and Yokoyama, Naoaki and Igarashi, Ikuo},
Title = {Molecular identification and antigenic characterization of Babesia
   divergens Erythrocyte Binding Protein (BdEBP) as a potential vaccine
   candidate},
Journal = {PARASITOLOGY INTERNATIONAL},
Year = {2017},
Volume = {66},
Number = {6},
Pages = {721-726},
Month = {DEC},
DOI = {10.1016/j.parint.2017.07.004},
ISSN = {1383-5769},
ResearcherID-Numbers = {Terkawi, M/NDT-1351-2025
   Rizk, Mohamed/J-7232-2019
   Ikehara, yuzuru/R-2239-2019
   Elsayed, Shimaa/P-3399-2018
   rizk, mohamed/J-7232-2019},
ORCID-Numbers = {Terkawi, Alaa/0000-0002-5481-8516
   Elsayed, Shimaa/0000-0001-9224-5731
   rizk, mohamed/0000-0002-5250-6172},
Unique-ID = {WOS:000414114900002},
}

@article{ WOS:000415107000005,
Author = {Camacho-Nuez, Minerva and Josimar Hernandez-Silva, Diego and Jacqueline
   Castaneda-Ortiz, Elizabeth and Elena Paredes-Martinez, Maria and Karina
   Rocha-Martinez, Marisol and Elizbeth Alvarez-Sanchez, Maria and
   Francisco Mercado-Curiel, Ricardo and Aguilar-Tipacamu, Gabriela and
   Mosqueda, Juan},
Title = {Hap2, a novel gene in Babesia bigemina is expressed in
   tick stages, and specific antibodies block zygote formation},
Journal = {PARASITES \& VECTORS},
Year = {2017},
Volume = {10},
Month = {NOV 13},
DOI = {10.1186/s13071-017-2510-0},
Article-Number = {568},
ISSN = {1756-3305},
EISSN = {1756-3305},
ResearcherID-Numbers = {Camacho-Nuez, Minerva/AAG-4359-2020
   Alvarez, Maria Elizbeth/AAD-9656-2019},
ORCID-Numbers = {MERCADO-CURIEL, RICARDO FRANCISCO/0000-0002-1890-6922
   Alvarez, Maria Elizbeth/0000-0002-9212-4451
   Camacho-Nuez, Minerva/0000-0002-6354-3200
   },
Unique-ID = {WOS:000415107000005},
}

@article{ WOS:000414271400032,
Author = {Hussein, Hala E. and Bastos, Reginaldo G. and Schneider, David A. and
   Johnson, Wendell C. and Adham, Fatma K. and Davis, William C. and
   Laughery, Jacob M. and Herndon, David R. and Alzan, Heba F. and Ueti,
   Massaro W. and Suarez, Carlos E.},
Title = {The Babesia bovis hap2 gene is not required for blood stage
   replication, but expressed upon in vitro sexual stage induction},
Journal = {PLOS NEGLECTED TROPICAL DISEASES},
Year = {2017},
Volume = {11},
Number = {10},
Month = {OCT},
DOI = {10.1371/journal.pntd.0005965},
Article-Number = {e0005965},
ISSN = {1935-2735},
ResearcherID-Numbers = {Schneider, David/A-2833-2010
   Alzan, Heba/JAX-3841-2023
   },
ORCID-Numbers = {Schneider, David/0000-0001-9659-6731
   Elsayed, Hala/0000-0003-1912-2377},
Unique-ID = {WOS:000414271400032},
}

@article{ WOS:000411461400016,
Author = {Ishizaki, Takahiro and Sivakumar, Thillaiampalam and Hayashida, Kyoko
   and Takemae, Hitoshi and Tuvshintulga, Bumduuren and Munkhjargal,
   Tserendorj and Guswanto, Azirwan and Igarashi, Ikuo and Yokoyama, Naoaki},
Title = {Babesia bovis BOV57, a Theileria parva P67 homolog, is an
   invasion-related, neutralization-sensitive antigen},
Journal = {INFECTION GENETICS AND EVOLUTION},
Year = {2017},
Volume = {54},
Pages = {138-145},
Month = {OCT},
DOI = {10.1016/j.meegid.2017.06.025},
ISSN = {1567-1348},
EISSN = {1567-7257},
ResearcherID-Numbers = {Tuvshintulga, Bumduuren/D-7642-2015
   Takemae, Hitoshi/AEP-5503-2022
   Ikehara, yuzuru/R-2239-2019
   Sivakumar, Thillaiampalam/IQS-5882-2023
   Tserendorj, Munkhjargal/R-1365-2019
   Ishizaki, Takahiro/ABB-3132-2020
   HAYASHIDA, Kyouko/ABH-6260-2020
   },
ORCID-Numbers = {Ishizaki, Takahiro/0000-0002-4677-5608
   Hayashida, Kyoko/0000-0001-9266-5162
   Tuvshintulga, Bumduuren/0000-0001-6353-0939
   Guswanto, Azirwan/0000-0002-4721-2487},
Unique-ID = {WOS:000411461400016},
}

@article{ WOS:000411461400054,
Author = {Rittipornlertrak, Amarin and Nambooppha, Boondarika and Simking,
   Pacharathon and Punyapornwithaya, Veerasak and Tiwananthagorn, Saruda
   and Jittapalapong, Sathaporn and Chung, Yang-Tsung and Sthitmatee,
   Nattawooti},
Title = {Low levels of genetic diversity associated with evidence of negative
   selection on the Babesia bovis apical membrane antigen 1 from
   parasite populations in Thailand},
Journal = {INFECTION GENETICS AND EVOLUTION},
Year = {2017},
Volume = {54},
Pages = {447-454},
Month = {OCT},
DOI = {10.1016/j.meegid.2017.08.009},
ISSN = {1567-1348},
EISSN = {1567-7257},
ResearcherID-Numbers = {Sthitmatee, Nattawooti/AAY-2969-2020
   Tiwananthagorn, Saruda/ABG-6162-2020
   Rittipornlertrak, Amarin/AAW-3508-2020
   Punyapornwithaya, Verasak/V-9323-2019
   JITTAPALAPONG, SATHAPORN/V-6453-2019},
ORCID-Numbers = {Nambooppha, Boondarika/0000-0002-9951-9915
   Punyapornwithaya, Veerasak/0000-0001-9870-7773
   Sthitmatee, Nattawooti/0000-0002-2329-8802
   },
Unique-ID = {WOS:000411461400054},
}

@article{ WOS:000392158100029,
Author = {Oldiges, Daiane P. and Laughery, Jacob M. and Tagliari, Nelson Junior
   and Leite Filho, Ronaldo Viana and Davis, William C. and Vaz, Jr.,
   Itabajara da Silva and Termignoni, Carlos and Knowles, Donald P. and
   Suarez, Carlos E.},
Title = {Transfected Babesia bovis Expressing a Tick GST as a Live Vector
   Vaccine},
Journal = {PLOS NEGLECTED TROPICAL DISEASES},
Year = {2016},
Volume = {10},
Number = {12},
Month = {DEC},
DOI = {10.1371/journal.pntd.0005152},
Article-Number = {e0005152},
ISSN = {1935-2735},
ISSN = {1935-2727},
EISSN = {1935-2735},
ResearcherID-Numbers = {Silva Vaz Jr., Itabajara/A-5943-2009
   Termignoni, Carlos/AAB-8943-2020
   da Silva Vaz Jr, Itabajara/A-5943-2009
   },
ORCID-Numbers = {da Silva Vaz Jr, Itabajara/0000-0003-0309-9328
   Termignoni, Carlos/0000-0002-2789-2518},
Unique-ID = {WOS:000392158100029},
}

@article{ WOS:000388145600001,
Author = {Gimenez, Alba Marina and Francoso, Katia S. and Ersching, Jonatan and
   Icimoto, Marcelo Y. and Oliveira, Vitor and Rodriguez, Anabel E. and
   Schnittger, Leonhard and Florin-Christensen, Monica and Rodrigues,
   Mauricio M. and Soares, Irene S.},
Title = {A recombinant multi-antigen vaccine formulation containing Babesia
   bovis merozoite surface antigens MSA-2a1, MSA-2b and
   MSA-2c elicits invasion-inhibitory antibodies and IFN-γ producing cells},
Journal = {PARASITES \& VECTORS},
Year = {2016},
Volume = {9},
Month = {NOV 14},
DOI = {10.1186/s13071-016-1862-1},
Article-Number = {577},
ISSN = {1756-3305},
EISSN = {1756-3305},
ResearcherID-Numbers = {Schnittger, Leonhard/ABE-8453-2020
   Gimenez, Alba Marina/I-3456-2018
   Icimoto, Marcelo/L-6275-2016
   Oliveira, Vitor/L-3709-2013
   Francoso, Katia/M-4088-2019
   da Silva Soares, Irene/C-5974-2012
   Soares, Irene/C-5974-2012},
ORCID-Numbers = {Florin-Christensen, Monica/0000-0003-0456-3970
   Oliveira, Vitor/0000-0002-4662-1377
   da Silva Soares, Irene/0000-0002-3336-6856
   },
Unique-ID = {WOS:000388145600001},
}

@article{ WOS:000389871000006,
Author = {Holzheu, Eva-Maria and Delbecq, Stephane and Baumgartner, Walter and
   Hofer, Johannes and Wittek, Thomas},
Title = {Use of a recombinant Babesia vaccine in cattle in a field trial -
   investigations on effectivity and compatibility},
Journal = {BERLINER UND MUNCHENER TIERARZTLICHE WOCHENSCHRIFT},
Year = {2016},
Volume = {129},
Number = {11-12},
Pages = {495-499},
Month = {NOV-DEC},
DOI = {10.2376/0005-9366-15095},
ISSN = {0005-9366},
EISSN = {1439-0299},
Unique-ID = {WOS:000389871000006},
}

@article{ WOS:000384167300071,
Author = {Alzan, Heba F. and Lau, Audrey O. T. and Knowles, Donald P. and Herndon,
   David R. and Ueti, Massaro W. and Scoles, Glen A. and Kappmeyer, Lowell
   S. and Suarez, Carlos E.},
Title = {Expression of 6-Cys Gene Superfamily Defines Babesia bovis Sexual
   Stage Development within Rhipicephalus microplus},
Journal = {PLOS ONE},
Year = {2016},
Volume = {11},
Number = {9},
Month = {SEP 26},
DOI = {10.1371/journal.pone.0163791},
Article-Number = {e0163791},
ISSN = {1932-6203},
ResearcherID-Numbers = {Kappmeyer, Lowell/AAF-2115-2020
   Alzan, Heba/O-3482-2018
   Alzan, Heba/JAX-3841-2023
   },
ORCID-Numbers = {Alzan, Heba/0000-0002-0260-7813
   Kappmeyer, Lowell/0000-0002-4081-4995
   Scoles, Glen/0000-0003-4161-0756
   Lau, Audrey/0000-0001-8212-0142},
Unique-ID = {WOS:000384167300071},
}

@article{ WOS:000380418600032,
Author = {Jaramillo Ortiz, Jose Manuel and Paula Molinari, Maria and Jose
   Gravisaco, Maria and Soledad Paoletta, Martina and Noely Montenegro,
   Valeria and Elizabeth Wilkowsky, Silvina},
Title = {Evaluation of different heterologous prime-boost immunization strategies
   against Babesia bovis using viral vectored and protein-adjuvant vaccines
   based on a chimeric multi-antigen},
Journal = {VACCINE},
Year = {2016},
Volume = {34},
Number = {33},
Pages = {3913-3919},
Month = {JUL 19},
DOI = {10.1016/j.vaccine.2016.05.053},
ISSN = {0264-410X},
EISSN = {1873-2518},
ResearcherID-Numbers = {Paoletta, Martina/AAF-3393-2020},
ORCID-Numbers = {Molinari, Maria Paula/0000-0002-5860-948X
   Paoletta, Martina/0000-0001-7318-489X
   },
Unique-ID = {WOS:000380418600032},
}

@article{ WOS:000378462000005,
Author = {Munkhjargal, Tserendorj and Aboge, Gabriel Oluga and Ueno, Akio and
   Aboulaila, Mahmoud and Yokoyama, Naoaki and Igarashi, Ikuo},
Title = {Identification and characterization of profilin antigen among
   Babesia species as a common vaccine candidate against babesiosis},
Journal = {EXPERIMENTAL PARASITOLOGY},
Year = {2016},
Volume = {166},
Pages = {29-36},
Month = {JUL},
DOI = {10.1016/j.exppara.2016.03.024},
ISSN = {0014-4894},
EISSN = {1090-2449},
ResearcherID-Numbers = {Ikehara, yuzuru/R-2239-2019
   Tserendorj, Munkhjargal/R-1365-2019
   Ueno, Akio/AAR-3709-2021
   AbouLaila, Mahmoud/P-4239-2016
   Aboge, Gabriel/ABH-1768-2020},
ORCID-Numbers = {Ueno, Akio/0000-0001-6332-2232
   AbouLaila, Mahmoud/0000-0003-1535-3696
   },
Unique-ID = {WOS:000378462000005},
}

@article{ WOS:000359964500018,
Author = {Ramon Bautista-Garfias, Carlos and Rodriguez Lozano, Astrid and Rojas
   Martinez, Carmen and Alvarez Martinez, Jesus Antonio and Figueroa
   Millan, Julio Vicente and Reyes Garcia, Gustavo Roman and
   Castaneda-Arriola, Roberto and Rosa Aguilar-Figueroa, Blanca},
Title = {Co-immunization of cattle with a vaccine against babesiosis and
   Lactobacillus casei increases specific IgG1 levels to Babesia
   bovis and B. bigemina},
Journal = {PARASITOLOGY INTERNATIONAL},
Year = {2015},
Volume = {64},
Number = {5},
Pages = {319-323},
Month = {OCT},
DOI = {10.1016/j.parint.2015.04.005},
ISSN = {1383-5769},
ResearcherID-Numbers = {Figueroa, Julio/AAM-7912-2021},
Unique-ID = {WOS:000359964500018},
}

@article{ WOS:000357360500007,
Author = {Moreau, E. and Bonsergent, C. and Al Dybiat, I. and Gonzalez, L. M. and
   Lobo, C. A. and Montero, E. and Malandrin, L.},
Title = {Babesia divergens apical membrane antigen-1 (BdAMA-1): A poorly
   polymorphic protein that induces a weak and late immune response},
Journal = {EXPERIMENTAL PARASITOLOGY},
Year = {2015},
Volume = {155},
Pages = {40-45},
Month = {AUG},
DOI = {10.1016/j.exppara.2015.04.024},
ISSN = {0014-4894},
EISSN = {1090-2449},
ResearcherID-Numbers = {Gonzalez Martinez, Luis Miguel/O-6377-2018
   Montero, Estrella/M-3648-2018
   Gonzalez, Luis Miguel/O-6377-2018
   },
ORCID-Numbers = {Montero, Estrella/0000-0002-3852-960X
   Gonzalez, Luis Miguel/0000-0002-9107-2450
   Malandrin, Laurence/0000-0002-5650-6102},
Unique-ID = {WOS:000357360500007},
}

@article{ WOS:000351644400007,
Author = {Molad, T. and Fleiderovitz, L. and Leibovitz, B. and Wolkomirsky, R. and
   Behar, A. and Markovics, A.},
Title = {Differentiation between Israeli B. bovis vaccine strain
   and field isolates},
Journal = {VETERINARY PARASITOLOGY},
Year = {2015},
Volume = {208},
Number = {3-4},
Pages = {159-168},
Month = {MAR 15},
DOI = {10.1016/j.vetpar.2014.12.033},
ISSN = {0304-4017},
EISSN = {1873-2550},
Unique-ID = {WOS:000351644400007},
}

@article{ WOS:000342548000004,
Author = {Molad, T. and Fleiderovitz, L. and Leibovich, B. and Wolkomirsky, R. and
   Erster, O. and Roth, A. and Mazuz, M. L. and Markovics, A. and Shkap, V.},
Title = {Genetic polymorphism of Babesia bovis merozoite surface antigens-2
   (MSA-2) isolates from bovine blood and Rhipicephalus annulatus
   ticks in Israel},
Journal = {VETERINARY PARASITOLOGY},
Year = {2014},
Volume = {205},
Number = {1-2},
Pages = {20-27},
Month = {SEP 15},
DOI = {10.1016/j.vetpar.2014.07.016},
ISSN = {0304-4017},
EISSN = {1873-2550},
ResearcherID-Numbers = {Mazuz, Monica/AAN-8648-2021
   Erster, Oran/JYQ-4715-2024
   },
ORCID-Numbers = {Erster, Oran/0000-0003-4839-8997
   Leszkowicz Mazuz, Monica/0000-0001-5357-0136},
Unique-ID = {WOS:000342548000004},
}

@article{ WOS:000340326600005,
Author = {Jaramillo Ortiz, Jose Manuel and Del Medico Zajac, Maria Paula and
   Adriana Zanetti, Flavia and Paula Molinari, Maria and Jose Gravisaco,
   Maria and Calamante, Gabriela and Elizabeth Wilkowsky, Silvina},
Title = {Vaccine strategies against Babesia bovis based on prime-boost
   immunizations in mice with modified vaccinia Ankara vector and
   recombinant proteins},
Journal = {VACCINE},
Year = {2014},
Volume = {32},
Number = {36},
Pages = {4625-4632},
Month = {AUG 6},
DOI = {10.1016/j.vaccine.2014.06.075},
ISSN = {0264-410X},
EISSN = {1873-2518},
ORCID-Numbers = {Molinari, Maria Paula/0000-0002-5860-948X
   Del Medico Zajac, Maria Paula/0000-0003-4164-8965},
Unique-ID = {WOS:000340326600005},
}

@article{ WOS:000335286200019,
Author = {Elisa Rodriguez, Anabel and Florin-Christensen, Monica and Agustina
   Flores, Daniela and Echaide, Ignacio and Suarez, Carlos Esteban and
   Schnittger, Leonhard},
Title = {The glycosylphosphatidylinositol-anchored protein repertoire of
   Babesia bovis and its significance for erythrocyte invasion},
Journal = {TICKS AND TICK-BORNE DISEASES},
Year = {2014},
Volume = {5},
Number = {3},
Pages = {343-348},
DOI = {10.1016/j.ttbdis.2013.12.011},
ISSN = {1877-959X},
EISSN = {1877-9603},
ResearcherID-Numbers = {Schnittger, Leonhard/ABE-8453-2020
   Flores, Daniela/JPL-9069-2023
   },
ORCID-Numbers = {Rodriguez, Anabel Elisa/0000-0003-2436-8101
   Schnittger, Leonhard/0000-0003-3484-5370
   Florin-Christensen, Monica/0000-0003-0456-3970},
Unique-ID = {WOS:000335286200019},
}

@article{ WOS:000327283500023,
Author = {Salama, Akram Ahmed and Terkawi, Mohamad Alaa and Kawai, Satoru and
   AbouLaila, Mahmoud and Nayel, Mohamed and Mousa, Ahmed and Zaghawa,
   Ahmed and Yokoyama, Naoaki and Igarashi, Ikuo},
Title = {Specific antibody to a conserved region of Babesia apical
   membrane antigen-1 inhibited the invasion of B. bovis into
   the erythrocyte},
Journal = {EXPERIMENTAL PARASITOLOGY},
Year = {2013},
Volume = {135},
Number = {3},
Pages = {623-628},
Month = {NOV},
DOI = {10.1016/j.exppara.2013.09.017},
ISSN = {0014-4894},
EISSN = {1090-2449},
ResearcherID-Numbers = {Nayel, Mohamed/G-8023-2017
   AbouLaila, Mahmoud/P-4239-2016
   Abdelmoniem Mousa, Ahmed/J-5451-2017
   Mousa, Ahmed/AAH-2827-2019
   Ikehara, yuzuru/R-2239-2019
   Terkawi, M/NDT-1351-2025},
ORCID-Numbers = {Nayel, Mohamed/0000-0001-9048-0746
   zaghawa, ahmed/0000-0002-3263-2948
   AbouLaila, Mahmoud/0000-0003-1535-3696
   Salama, Akram/0000-0002-8047-8965
   Abdelmoniem Mousa, Ahmed/0000-0001-8058-6176
   },
Unique-ID = {WOS:000327283500023},
}

@article{ WOS:000327698700018,
Author = {Sivakumar, Thillaiampalam and Okubo, Kazuhiro and Igarashi, Ikuo and de
   Silva, Weligodage Kumarawansa and Kothalawala, Hemal and Silva, Seekkuge
   Susil Priyantha and Vimalakumar, Singarayar Caniciyas and Meewewa, Asela
   Sanjeewa and Yokoyama, Naoaki},
Title = {Genetic diversity of merozoite surface antigens in Babesia bovis
   detected from Sri Lankan cattle},
Journal = {INFECTION GENETICS AND EVOLUTION},
Year = {2013},
Volume = {19},
Pages = {134-140},
Month = {OCT},
DOI = {10.1016/j.meegid.2013.07.001},
ISSN = {1567-1348},
EISSN = {1567-7257},
ResearcherID-Numbers = {Sivakumar, Thillaiampalam/IQS-5882-2023
   Ikehara, yuzuru/R-2239-2019},
Unique-ID = {WOS:000327698700018},
}

@article{ WOS:000321733000101,
Author = {Bastos, Reginaldo G. and Suarez, Carlos E. and Laughery, Jacob M. and
   Johnson, Wendell C. and Ueti, Massaro W. and Knowles, Donald P.},
Title = {Differential Expression of Three Members of the Multidomain Adhesion CCp
   Family in Babesia bigemina, Babesia bovis and Theileria
   equi},
Journal = {PLOS ONE},
Year = {2013},
Volume = {8},
Number = {7},
Month = {JUL 3},
DOI = {10.1371/journal.pone.0067765},
Article-Number = {e67765},
ISSN = {1932-6203},
Unique-ID = {WOS:000321733000101},
}

@article{ WOS:000321724700051,
Author = {Rodriguez, Anabel E. and Zamorano, Patricia and Wilkowsky, Silvina and
   Torra, Florencia and Ferreri, Lucas and Dominguez, Mariana and
   Florin-Christensen, Monica},
Title = {Delivery of recombinant vaccines against bovine herpesvirus type 1 gD
   and Babesia bovis MSA-2c to mice using liposomes derived
   from egg yolk lipids},
Journal = {VETERINARY JOURNAL},
Year = {2013},
Volume = {196},
Number = {3},
Pages = {550-551},
Month = {JUN},
DOI = {10.1016/j.tvjl.2012.10.036},
ISSN = {1090-0233},
EISSN = {1532-2971},
ResearcherID-Numbers = {Ferreri, Lucas/AAQ-9734-2021
   },
ORCID-Numbers = {Ferreri, Lucas/0000-0002-1069-9500
   Florin-Christensen, Monica/0000-0003-0456-3970
   Rodriguez, Anabel Elisa/0000-0003-2436-8101},
Unique-ID = {WOS:000321724700051},
}

@article{ WOS:000307323700029,
Author = {Ramos, Carlos A. N. and Araujo, Flabio R. and Alves, Leucio C. and
   Fernando de Souza, Ingrid Leda and Guedes, Jr., Daniel S. and Soares,
   Cleber Oliveira},
Title = {Genetic conservation of potentially immunogenic proteins among Brazilian
   isolates of Babesia bovis},
Journal = {VETERINARY PARASITOLOGY},
Year = {2012},
Volume = {187},
Number = {3-4},
Pages = {548-552},
Month = {JUL 6},
DOI = {10.1016/j.vetpar.2012.01.020},
ISSN = {0304-4017},
EISSN = {1873-2550},
ResearcherID-Numbers = {Araujo, Flabio/LVR-1031-2024
   Nascimento Ramos, Carlos Alberto do/JGL-9480-2023},
Unique-ID = {WOS:000307323700029},
}

@article{ WOS:000300254600005,
Author = {Mazuz, M. L. and Molad, T. and Fish, L. and Leibovitz, B. and
   Wolkomirsky, R. and Fleiderovitz, L. and Shkap, V.},
Title = {Genetic diversity of Babesia bovis in virulent and attenuated
   strains},
Journal = {PARASITOLOGY},
Year = {2012},
Volume = {139},
Number = {3},
Pages = {317-323},
Month = {MAR},
DOI = {10.1017/S0031182011001995},
ISSN = {0031-1820},
ResearcherID-Numbers = {Mazuz, Monica/AAN-8648-2021
   },
ORCID-Numbers = {Leszkowicz Mazuz, Monica/0000-0001-5357-0136},
Unique-ID = {WOS:000300254600005},
}

@article{ WOS:000285464500001,
Author = {Mesplet, Maria and Echaide, Ignacio and Dominguez, Mariana and Mosqueda,
   Juan J. and Suarez, Carlos E. and Schnittger, Leonhard and
   Florin-Christensen, Monica},
Title = {Bovipain-2, the falcipain-2 ortholog, is expressed in intraerythrocytic
   stages of the tick-transmitted hemoparasite Babesia bovis},
Journal = {PARASITES \& VECTORS},
Year = {2010},
Volume = {3},
Month = {NOV 23},
DOI = {10.1186/1756-3305-3-113},
Article-Number = {113},
ISSN = {1756-3305},
EISSN = {1756-3305},
ResearcherID-Numbers = {Schnittger, Leonhard/ABE-8453-2020
   },
ORCID-Numbers = {Schnittger, Leonhard/0000-0003-3484-5370
   Florin-Christensen, Monica/0000-0003-0456-3970},
Unique-ID = {WOS:000285464500001},
}

@article{ WOS:000282866800032,
Author = {Silva, Marta G. and Ueti, Massaro W. and Norimine, Junzo and
   Florin-Christensen, Monica and Bastos, Reginaldo G. and Goff, Will L.
   and Brown, Wendy C. and Oliva, Abel and Suarez, Carlos E.},
Title = {Babesia bovis expresses a neutralization-sensitive antigen that
   contains a microneme adhesive repeat (MAR) domain},
Journal = {PARASITOLOGY INTERNATIONAL},
Year = {2010},
Volume = {59},
Number = {2},
Pages = {294-297},
Month = {JUN},
DOI = {10.1016/j.parint.2010.03.004},
ISSN = {1383-5769},
ResearcherID-Numbers = {Oliva, Abel/B-9118-2011},
ORCID-Numbers = {Oliva, Abel/0000-0001-8320-0937
   Florin-Christensen, Monica/0000-0003-0456-3970
   },
Unique-ID = {WOS:000282866800032},
}

@article{ WOS:000278678500005,
Author = {Combrink, M. P. and Troskie, P. C. and Du Plessis, F. and Latif, A. A.},
Title = {Serological responses to Babesia bovis vaccination in cattle
   previously infected with Babesia bigemina},
Journal = {VETERINARY PARASITOLOGY},
Year = {2010},
Volume = {170},
Number = {1-2},
Pages = {30-36},
Month = {MAY 28},
DOI = {10.1016/j.vetpar.2010.02.008},
ISSN = {0304-4017},
ORCID-Numbers = {Latif, Abdalla/0000-0003-3138-3975},
Unique-ID = {WOS:000278678500005},
}

@article{ WOS:000277009300027,
Author = {Antonio Alvarez, J. and Lopez, U. and Rojas, C. and Borgonio, V. M. and
   Sanchez, V. and Castaneda, R. and Vargas, P. and Figueroa, J. V.},
Title = {Immunization of Bos taurus Steers with Babesia bovis
   Recombinant Antigens MSA-1, MSA-2c and 12D3},
Journal = {TRANSBOUNDARY AND EMERGING DISEASES},
Year = {2010},
Volume = {57},
Number = {1-2, SI},
Pages = {87-90},
Month = {APR},
DOI = {10.1111/j.1865-1682.2010.01117.x},
ISSN = {1865-1674},
EISSN = {1865-1682},
ResearcherID-Numbers = {Rojas Martínez, Carmen/AAC-7882-2022
   Figueroa, Julio/AAM-7912-2021},
Unique-ID = {WOS:000277009300027},
}

@article{ WOS:000277009300016,
Author = {Perez, J. and Javier Perez, J. and Vargas, P. and Antonio Alvarez, J.
   and Rojas, C. and Figueroa, J. V.},
Title = {Sequence Conservation of the 12D3 Gene in Mexican Isolates of Babesia
   bovis},
Journal = {TRANSBOUNDARY AND EMERGING DISEASES},
Year = {2010},
Volume = {57},
Number = {1-2, SI},
Pages = {57-60},
Month = {APR},
DOI = {10.1111/j.1865-1682.2010.01112.x},
ISSN = {1865-1674},
ResearcherID-Numbers = {Figueroa, Julio/AAM-7912-2021
   Perez, Javier J./KIK-9187-2024
   Rojas Martínez, Carmen/AAC-7882-2022},
Unique-ID = {WOS:000277009300016},
}

@article{ WOS:000274942600014,
Author = {Dominguez, M. and Echaide, I. and Torioni de Echaide, S. and Mosqueda,
   J. and Cetra, B. and Suarez, C. E. and Florin-Christensen, M.},
Title = {In silico predicted conserved B-cell epitopes in the merozoite
   surface antigen-2 family of B. bovis are neutralization
   sensitive},
Journal = {VETERINARY PARASITOLOGY},
Year = {2010},
Volume = {167},
Number = {2-4, SI},
Pages = {216-226},
Month = {FEB 10},
DOI = {10.1016/j.vetpar.2009.09.023},
ISSN = {0304-4017},
EISSN = {1873-2550},
ORCID-Numbers = {Florin-Christensen, Monica/0000-0003-0456-3970},
Unique-ID = {WOS:000274942600014},
}

@article{ WOS:000272928800010,
Author = {Ramos, Carlos A. N. and Araujo, Flabio R. and Souza, Ingrid I. F. and
   Oliveira, Renato H. M. and Elisei, Carina and Soares, Cleber O. and
   Sacco, Ana M. S. and Rosinha, Gracia M. S. and Alves, Leucio C.},
Title = {Molecular and antigenic characterisation of ribosomal phosphoprotein P0
   from Babesia bovis},
Journal = {MEMORIAS DO INSTITUTO OSWALDO CRUZ},
Year = {2009},
Volume = {104},
Number = {7},
Pages = {998-1002},
Month = {NOV},
DOI = {10.1590/S0074-02762009000700010},
ISSN = {0074-0276},
EISSN = {1678-8060},
ResearcherID-Numbers = {de Oliveira, Carina/F-3677-2019
   Araujo, Flabio/LVR-1031-2024
   Nascimento Ramos, Carlos Alberto do/JGL-9480-2023
   Elisei de Oliveira, Carina/F-3677-2019},
ORCID-Numbers = {Elisei de Oliveira, Carina/0000-0001-9240-4376},
Unique-ID = {WOS:000272928800010},
}

@article{ WOS:000262243200007,
Author = {Fish, Lea and Leibovich, Benjamin and Krigel, Yuri and McElwain, Terry
   and Shkap, Varda},
Title = {Vaccination of cattle against B-bovis infection with live
   attenuated parasites and non-viable immunogens},
Journal = {VACCINE},
Year = {2008},
Volume = {26},
Pages = {G29-G33},
Month = {DEC 19},
DOI = {10.1016/j.vaccine.2008.09.070},
ISSN = {0264-410X},
Unique-ID = {WOS:000262243200007},
}

@article{ WOS:000260943600005,
Author = {Bono, Maria F. and Mangold, Atilio J. and Baravalle, Maria E. and
   Valentini, Beatriz S. and Thompson, Carolina S. and Wilkowsky, Silvina
   E. and Echaide, Ignacio E. and Farber, Marisa D. and Torioni de Echaide,
   Susana M.},
Title = {Efficiency of a recombinant MSA-2c-based ELISA to establish the
   persistence of antibodies in cattle vaccinated with Babesia bovis},
Journal = {VETERINARY PARASITOLOGY},
Year = {2008},
Volume = {157},
Number = {3-4},
Pages = {203-210},
Month = {NOV 7},
DOI = {10.1016/j.vetpar.2008.07.025},
ISSN = {0304-4017},
EISSN = {1873-2550},
ORCID-Numbers = {Mangold, Atilio Jose/0000-0002-2000-2906},
Unique-ID = {WOS:000260943600005},
}

@article{ WOS:000257367900009,
Author = {Sabio y Garcia, Julia V. and Farber, Marisa and Carrica, Mariela and
   Cravero, Silvio and Macedo, Gilson C. and Bigi, Fabiana and Oliveira,
   Sergio C. and Rossetti, Osvaldo and Campos, Eleonora},
Title = {Expression of Babesia bovis rhoptry-associated protein 1 (RAP1)
   in Brucella abortus S19},
Journal = {MICROBES AND INFECTION},
Year = {2008},
Volume = {10},
Number = {6},
Pages = {635-641},
Month = {MAY},
DOI = {10.1016/j.micinf.2008.02.010},
ISSN = {1286-4579},
ResearcherID-Numbers = {Macedo, Gilson/R-4528-2017
   Campos, Eleonora/AAI-4883-2020
   Oliveira, Sergio/AAG-5408-2021
   Macedo, Gilson Costa/R-4528-2017
   },
ORCID-Numbers = {Sabio y Garcia, Julia Veronica/0000-0002-7822-2565
   Macedo, Gilson Costa/0000-0002-7206-1422
   Carrica, Mariela del/0000-0002-7927-8763
   Oliveira, Sergio/0000-0003-4062-5577
   Campos, Eleonora/0000-0002-0887-6627},
Unique-ID = {WOS:000257367900009},
}

@article{ WOS:000252103700008,
Author = {Delbecq, Stephane and Auguin, Daniel and Yang, Yin-Shan and Loehr, Frank
   and Arold, Stefan and Schetters, Theo and Precigout, Eric and Gorenflot,
   Andre and Roumestand, Christian},
Title = {The solution structure of the adhesion protein Bd37 from Babesia
   divergens reveals structural homology with eukaryotic proteins
   involved in membrane trafficking},
Journal = {JOURNAL OF MOLECULAR BIOLOGY},
Year = {2008},
Volume = {375},
Number = {2},
Pages = {409-424},
Month = {JAN 11},
DOI = {10.1016/j.jmb.2007.08.019},
ISSN = {0022-2836},
EISSN = {1089-8638},
ResearcherID-Numbers = {Arold, Stefan/T-2612-2019
   Auguin, Daniel/Y-2074-2019},
ORCID-Numbers = {ROUMESTAND, Christian/0000-0002-4082-3293
   Auguin, Daniel/0000-0003-4713-9096
   Delbecq, Stephane/0000-0002-2813-1219
   Arold, Stefan T/0000-0001-5278-0668
   },
Unique-ID = {WOS:000252103700008},
}

@article{ WOS:000251341500027,
Author = {Berens, Shawn J. and Brayton, Kelly A. and McElwain, Terry F.},
Title = {Coinfection with antigenically and genetically distinct virulent strains
   of Babesia bovis is maintained through all phases of the parasite
   life cycle},
Journal = {INFECTION AND IMMUNITY},
Year = {2007},
Volume = {75},
Number = {12},
Pages = {5769-5776},
Month = {DEC},
DOI = {10.1128/IAI.00802-07},
ISSN = {0019-9567},
Unique-ID = {WOS:000251341500027},
}

@article{ WOS:000250306400005,
Author = {Terkawi, M. Alaa and Jia, Honglin and Gabriel, Aboge and Goo,
   Youn-Kyoung and Nishikawa, Yoshifumi and Yokoyama, Naoaki and Igarashi,
   Ikuo and Fujisaki, Kozo and Xuan, Xuenan},
Title = {A shared antigen among Babesia species:: ribosomal phosphoprotein
   P0 as a universal babesial vaccine candidate},
Journal = {PARASITOLOGY RESEARCH},
Year = {2007},
Volume = {102},
Number = {1},
Pages = {35-40},
Month = {DEC},
DOI = {10.1007/s00436-007-0718-1},
ISSN = {0932-0113},
EISSN = {1432-1955},
ResearcherID-Numbers = {洪林, 贾/AAN-3442-2020
   Terkawi, M/NDT-1351-2025
   Ikehara, yuzuru/R-2239-2019},
ORCID-Numbers = {Jia, Honglin/0000-0001-7458-9565
   },
Unique-ID = {WOS:000250306400005},
}

@article{ WOS:000251114100006,
Author = {Brayton, Kelly A. and Lau, Audrey O. T. and Herndon, David R. and
   Hannick, Linda and Kappmeyer, Lowell S. and Berens, Shawn J. and
   Bidwell, Shelby L. and Brown, Wendy C. and Crabtree, Jonathan and
   Fadrosh, Doug and Feldblum, Tamara and Forberger, Heather A. and Haas,
   Brian J. and Howell, Jeanne M. and Khouri, Hoda and Koo, Hean and Mann,
   David J. and Norimine, Junzo and Paulsen, Ian T. and Radune, Diana and
   Ren, Qinghu and Smith, Jr., Roger K. and Suarez, Carlos E. and White,
   Owen and Wortman, Jennifer R. and Knowles, Jr., Donald P. and McElwain,
   Terry F. and Nene, Vishvanath M.},
Title = {Genome sequence of babesia bovis and comparative analysis of
   apicomplexan hemoprotozoa},
Journal = {PLOS PATHOGENS},
Year = {2007},
Volume = {3},
Number = {10},
Pages = {1401-1413},
Month = {OCT},
DOI = {10.1371/journal.ppat.0030148},
Article-Number = {e148},
ISSN = {1553-7366},
EISSN = {1553-7374},
ResearcherID-Numbers = {Paulsen, Ian/K-3832-2012
   Kappmeyer, Lowell/AAF-2115-2020
   Haas, Brian/AFN-7626-2022},
ORCID-Numbers = {Hannick, Linda/0000-0002-8018-8466
   Russo Wortman, Jennifer/0000-0002-8713-1227
   Paulsen, Ian/0000-0001-9015-9418
   Lau, Audrey/0000-0001-8212-0142
   Kappmeyer, Lowell/0000-0002-4081-4995
   Nene, Vishvanath/0000-0001-7066-4169
   },
Unique-ID = {WOS:000251114100006},
}

@article{ WOS:000246717300005,
Author = {Shkap, Varda and Rasulov, I. and Abdurasulov, S. and Fish, L. and
   Leibovitz, B. and Krigel, Y. and Molad, T. and Mazuz, M. L. and
   Savitsky, I.},
Title = {Babesia bigemina:: Attenuation of an Uzbek isolate for
   immunization of cattle with live calf- or culture-derived parasites},
Journal = {VETERINARY PARASITOLOGY},
Year = {2007},
Volume = {146},
Number = {3-4},
Pages = {221-226},
Month = {MAY 31},
DOI = {10.1016/j.vetpar.2007.02.018},
ISSN = {0304-4017},
ResearcherID-Numbers = {Mazuz, Monica/AAN-8648-2021},
ORCID-Numbers = {Leszkowicz Mazuz, Monica/0000-0001-5357-0136
   },
Unique-ID = {WOS:000246717300005},
}

@article{ WOS:000243958800005,
Author = {Hadj-Kaddour, K. and Carcy, B. and Vallet, A. and Randazzo, S. and
   Delbecq, S. and Kleuskens, J. and Schetters, T. and Gorenflot, A. and
   Precigout, E.},
Title = {Recombinant protein Bd37 protected gerbils against heterologous
   challenges with isolates of Babesia divergens polymorphic for the
   bd37 gene},
Journal = {PARASITOLOGY},
Year = {2007},
Volume = {134},
Number = {2},
Pages = {187-196},
Month = {FEB},
DOI = {10.1017/S0031182006001399},
ISSN = {0031-1820},
EISSN = {1469-8161},
ORCID-Numbers = {Delbecq, Stephane/0000-0002-2813-1219
   hadj-kaddour, kamel/0000-0001-7849-976X},
Unique-ID = {WOS:000243958800005},
}

@article{ WOS:000244057400020,
Author = {Santangelo, M. P. and McIntosh, D. and Bigi, F. and Armoa, G. R. G. and
   Campos, A. S. D. and Ruybal, P. and Dellagostin, O. A. and McFaddend, J.
   and Mendum, T. and Gicquel, B. and Winter, N. and Farber, M. and
   Cataldi, A.},
Title = {Mycobacterium bovis BCG as a delivery system for the RAP-1
   antigen from Babesia bovis},
Journal = {VACCINE},
Year = {2007},
Volume = {25},
Number = {6},
Pages = {1104-1113},
Month = {JAN 22},
DOI = {10.1016/j.vaccine.2006.09.069},
ISSN = {0264-410X},
EISSN = {1873-2518},
ResearcherID-Numbers = {Dellagostin, Odir/C-2331-2009
   Winter, Nathalie/U-2690-2018
   Campos, Adriano/NVM-1229-2025
   Ruybal, Paula/AAL-4744-2021
   WINTER, Nathalie/U-2690-2018
   },
ORCID-Numbers = {Dellagostin, Odir/0000-0003-2803-4088
   Santangelo, Maria de la Paz/0000-0001-7865-7035
   McIntosh, Douglas/0000-0003-3652-7835
   Ruybal, Paula/0000-0002-2365-7000
   WINTER, Nathalie/0000-0003-0994-7834
   McFadden, Johnjoe/0000-0003-2145-0046},
Unique-ID = {WOS:000244057400020},
}

@article{ WOS:000235273900009,
Author = {Delbecq, S and Hadj-Kaddour, K and Randazzo, S and Kleuskens, J and
   Schetters, T and Gorenflot, A and Précigout, E},
Title = {Hydrophobic moeties in recombinant proteins are crucial to generate
   efficient saponin-based vaccine against Apicomplexan Babesia
   divergens},
Journal = {VACCINE},
Year = {2006},
Volume = {24},
Number = {5},
Pages = {613-621},
Month = {JAN 30},
DOI = {10.1016/j.vaccine.2005.08.073},
ISSN = {0264-410X},
EISSN = {1873-2518},
ORCID-Numbers = {Delbecq, Stephane/0000-0002-2813-1219
   hadj-kaddour, kamel/0000-0001-7849-976X},
Unique-ID = {WOS:000235273900009},
}

@article{ WOS:000232850200002,
Author = {Hope, M and Riding, G and Menzies, M and Colditz, I and Reverter, A and
   Willadsen, P},
Title = {Potential for recombinant Babesia bovis antigens to protect
   against a highly virulent isolate},
Journal = {PARASITE IMMUNOLOGY},
Year = {2005},
Volume = {27},
Number = {12},
Pages = {439-445},
Month = {DEC},
DOI = {10.1111/j.1365-3024.2005.00795.x},
ISSN = {0141-9838},
EISSN = {1365-3024},
ResearcherID-Numbers = {Reverter-Gomez, Toni/C-9699-2013
   Reverter, Antonio/C-9699-2013
   Menzies, Moira/AAY-2850-2020
   Colditz, Ian/A-1289-2008},
ORCID-Numbers = {Menzies, Moira/0000-0002-5752-0846
   Colditz, Ian/0000-0001-9497-5148
   Reverter-Gomez, Toni/0000-0002-4681-9404
   },
Unique-ID = {WOS:000232850200002},
}

@article{ WOS:000231460000011,
Author = {LeRoith, T and Brayton, KA and Molloy, JB and Bock, RE and Hines, SA and
   Lew, AE and McElwain, TF},
Title = {Sequence variation and immunologic cross-reactivity among Babesia
   bovis merozoite surface antigen 1 proteins from vaccine strains and
   vaccine breakthrough isolates},
Journal = {INFECTION AND IMMUNITY},
Year = {2005},
Volume = {73},
Number = {9},
Pages = {5388-5394},
Month = {SEP},
DOI = {10.1128/IAI.73.9.5388-5394.2005},
ISSN = {0019-9567},
EISSN = {1098-5522},
ResearcherID-Numbers = {Lew-Tabor, Ala/A-5286-2010
   Bock, Russell/E-8038-2010
   Tabor, Ala/A-5286-2010},
ORCID-Numbers = {LeRoith, Tanya/0000-0002-1196-6949
   Tabor, Ala/0000-0001-7147-1078},
Unique-ID = {WOS:000231460000011},
}

@article{ WOS:000229303200007,
Author = {Shkap, V and Leibovitz, B and Krigel, Y and Hammerschlag, J and
   Marcovics, A and Fish, L and Molad, T and Savitsky, I and Mazuz, M},
Title = {Vaccination of older Bos taurus bulls against bovine babesiosis},
Journal = {VETERINARY PARASITOLOGY},
Year = {2005},
Volume = {129},
Number = {3-4},
Pages = {235-242},
Month = {MAY 15},
DOI = {10.1016/j.vetpar.2005.01.013},
ISSN = {0304-4017},
EISSN = {1873-2550},
ResearcherID-Numbers = {Mazuz, Monica/AAN-8648-2021},
Unique-ID = {WOS:000229303200007},
}

@article{ WOS:000221064000006,
Author = {Precigout, E and Delbecq, S and Vallet, A and Carcy, B and Camillieri, S
   and Hadj-Kaddour, K and Kleuskens, J and Schetters, T and Gorenflot, A},
Title = {Association between sequence polymorphism in an epitope of Babesia
   divergens Bd37 exoantigen and protection induced by passive transfer},
Journal = {INTERNATIONAL JOURNAL FOR PARASITOLOGY},
Year = {2004},
Volume = {34},
Number = {5},
Pages = {585-593},
Month = {APR},
DOI = {10.1016/j.ijpara.2004.01.002},
ISSN = {0020-7519},
EISSN = {1879-0135},
ORCID-Numbers = {Delbecq, Stephane/0000-0002-2813-1219
   hadj-kaddour, kamel/0000-0001-7849-976X},
Unique-ID = {WOS:000221064000006},
}

@inproceedings{ WOS:000226725500043,
Author = {Alvarez, JA and Ramos, JA and Rojas, EE and Mosqueda, JJ and Vega, CA
   and Olvera, AM and Figueroa, JV and Cantó, GJ},
Editor = {Bokma, BH and Blouin, EF and Bechara, GH},
Title = {Field challenge of cattle vaccinated with a combined Babesia
   bovis and Babesia bigemina frozen immunogen},
Booktitle = {IMPACT OF ECOLOGICAL CHANGES ON TROPICAL ANIMAL HEALTH AND DISEASE
   CONTROL},
Series = {ANNALS OF THE NEW YORK ACADEMY OF SCIENCES},
Year = {2004},
Volume = {1026},
Pages = {277-283},
Note = {7th Biennial Conference of the Society-for-Tropical-Veterinary-Medicine,
   Iguacu Falls, BRAZIL, JUN 22-27, 2003},
Organization = {USDA; Agr Res Serv; Anim \& Plant Hlth Inspect Serv; Cooperat State Res,
   Educ \& Extens Serv; CNPq; CAPES; Fda Amparo \& Pesquisa Estado Sao
   Paulo; Valee Sa; Merial},
DOI = {10.1196/annals.1307.043},
ISSN = {0077-8923},
ISBN = {1-57331-504-4},
ResearcherID-Numbers = {ALBERT, CHLOE/T-3733-2019
   Figueroa, Julio/AAM-7912-2021},
Unique-ID = {WOS:000226725500043},
}

@article{ WOS:000184996600024,
Author = {Norimine, J and Mosqueda, J and Suarez, C and Palmer, GH and McElwain,
   TF and Mbassa, G and Brown, WC},
Title = {Stimulation of T-helper cell gamma interferon and immunoglobulin G
   responses specific for Babesia bovis rhoptry-associated protein 1
   (RAP-1) or a RAP-1 protein lacking the carboxy-terminal repeat region is
   insufficient to provide protective immunity against virulent
   B-bovis challenge},
Journal = {INFECTION AND IMMUNITY},
Year = {2003},
Volume = {71},
Number = {9},
Pages = {5021-5032},
Month = {SEP},
DOI = {10.1128/IAI.71.9.5021-5032.2003},
ISSN = {0019-9567},
EISSN = {1098-5522},
ResearcherID-Numbers = {Suarez, Carlos/A-3121-2008},
Unique-ID = {WOS:000184996600024},
}

@article{ WOS:000185164900003,
Author = {Standfast, NF and Bock, RE and Wiecek, MM and deVos, AJ and Jorgensen,
   WK and Kingston, TG},
Title = {Overcoming constraints to meeting increased demand for Babesia
   bigemina vaccine in Australia},
Journal = {VETERINARY PARASITOLOGY},
Year = {2003},
Volume = {115},
Number = {3},
Pages = {213-222},
Month = {JUL 29},
DOI = {10.1016/S0304-4017(03)00223-1},
ISSN = {0304-4017},
ResearcherID-Numbers = {Bock, Russell/E-8038-2010},
Unique-ID = {WOS:000185164900003},
}

@article{ WOS:000182385200004,
Author = {Wilkowsky, SE and Farber, M and Echaide, I and de Echaide, ST and
   Zamorano, PI and Dominguez, M and Suarez, CE and Florin-Christensen, M},
Title = {Babesia bovis merozoite surface protein-2c (MSA-2c) contains
   highly immunogenic, conserved B-cell epitopes that elicit
   neutralization-sensitive antibodies in cattle},
Journal = {MOLECULAR AND BIOCHEMICAL PARASITOLOGY},
Year = {2003},
Volume = {127},
Number = {2},
Pages = {133-141},
Month = {APR 3},
DOI = {10.1016/S0166-6851(02)00329-8},
ISSN = {0166-6851},
EISSN = {1872-9428},
ResearcherID-Numbers = {Suarez, Carlos/A-3121-2008},
ORCID-Numbers = {Florin-Christensen, Monica/0000-0003-0456-3970
   },
Unique-ID = {WOS:000182385200004},
}

@article{ WOS:000178840200009,
Author = {Pipano, E and Shkap, V and Kriegel, Y and Leibovitz, B and Savitsky, I
   and Fish, L},
Title = {Babesia bovis and B-bigemina: Persistence of infection in
   Friesian cows following vaccination with live antibabesial vaccines},
Journal = {VETERINARY JOURNAL},
Year = {2002},
Volume = {164},
Number = {1},
Pages = {64-68},
Month = {JUL},
DOI = {10.1053/tvjl.2001.0703},
ISSN = {1090-0233},
EISSN = {1532-2971},
Unique-ID = {WOS:000178840200009},
}

@article{ WOS:000079495900010,
Author = {Viseras, J and Lugaresi, CI and Volpogni, MM and Guglielmone, AA},
Title = {Comparison of cattle responses to mono-specific or combined inoculations
   with Babesia bigemina and Babesia bovis vaccine strains},
Journal = {PARASITE},
Year = {1999},
Volume = {6},
Number = {1},
Pages = {67-69},
Month = {MAR},
DOI = {10.1051/parasite/1999061067},
ISSN = {1252-607X},
EISSN = {1776-1042},
ORCID-Numbers = {Guglielmone, Alberto A./0000-0001-5430-2889},
Unique-ID = {WOS:000079495900010},
}

@article{ WOS:000077904900005,
Author = {Stich, RW and Rice-Ficht, AC and Tuo, WB and Brown, WC},
Title = {Babesia bovis:: Common protein fractions recognized by
   oligoclonal B-bovis-specific CD4+ T cell lines from
   genetically diverse cattle},
Journal = {EXPERIMENTAL PARASITOLOGY},
Year = {1999},
Volume = {91},
Number = {1},
Pages = {40-51},
Month = {JAN},
DOI = {10.1006/expr.1999.4351},
ISSN = {0014-4894},
ResearcherID-Numbers = {Stich, Roger/C-7709-2019},
ORCID-Numbers = {Stich, Roger/0000-0002-9749-2034
   },
Unique-ID = {WOS:000077904900005},
}

@article{ WOS:000073180500010,
Author = {Posnett, ES and Metaferia, E and Williamson, S and Brown, CGD and
   Canning, EU},
Title = {In vitro cultivation of an African strain of Babesia bigemina, its
   characterisation and infectivity in cattle},
Journal = {PARASITOLOGY RESEARCH},
Year = {1998},
Volume = {84},
Number = {4},
Pages = {302-309},
Month = {APR},
DOI = {10.1007/s004360050400},
ISSN = {0044-3255},
Unique-ID = {WOS:000073180500010},
}

@article{ WOS:000072005700003,
Author = {Edelhofer, R and Kanout, A and Schuh, M and Kutzer, E},
Title = {Improved disease resistance after Babesia divergens vaccination},
Journal = {PARASITOLOGY RESEARCH},
Year = {1998},
Volume = {84},
Number = {3},
Pages = {181-187},
Month = {MAR},
DOI = {10.1007/s004360050380},
ISSN = {0044-3255},
Unique-ID = {WOS:000072005700003},
}

@article{ WOS:000081825200001,
Author = {Court, RA and Sitte, K and Opdebeeck, JP and East, IJ},
Title = {Mapping the T cell epitopes of the Babesia bovis antigen 12D3::
   implications for vaccine design},
Journal = {PARASITE IMMUNOLOGY},
Year = {1998},
Volume = {20},
Number = {1},
Pages = {1-8},
Month = {JAN},
DOI = {10.1046/j.1365-3024.1998.t01-1-00116.x},
ISSN = {0141-9838},
ORCID-Numbers = {East, Iain/0000-0003-2901-5727},
Unique-ID = {WOS:000081825200001},
}

@inproceedings{ WOS:000074933400060,
Author = {Vidotto, O and Barbosa, CS and Andrade, GM and Machado, RZ and Da Rocha,
   MA and Silva, SS},
Editor = {Jongejan, F and Goff, W and Camus, E},
Title = {Evaluation of a frozen trivalent attenuated vaccine against babesiosis
   and anaplasmosis in Brazil},
Booktitle = {TROPICAL VETERINARY MEDICINE: MOLECULAR EPIDEMIOLOGY, HEMOPARASITES AND
   THEIR VECTORS, AND GENERAL TOPICS},
Series = {Annals of the New York Academy of Sciences-Series},
Year = {1998},
Volume = {849},
Pages = {420-423},
Note = {4th Biennial Meeting of the Society-for-Tropical-Veterinary-Medicine,
   CTR COOPERAT INT RECH AGRONOM DEV, MONTPELLIER, FRANCE, MAY 05-09, 1997},
Organization = {Soc Trop Vet Med; CARFAX; Ctr Cooperat Int Rech Agronom Dev; Conseil Reg
   Languedoc Roussillon; Tech Ctr Agr \& Rural Cooperat; Commiss European
   Communities, INCO DC Programme, Integrated Control Ticks \& Tickborne
   Dis Project; Int Fdn Sci; Mairie Montpellier; Minist Cooperat Francaise;
   USDA, Agr Anim \& Plant Hlth Inspect Serv Int Serv; Rhone Merieux;
   SEPPIC},
DOI = {10.1111/j.1749-6632.1998.tb11086.x},
ISBN = {1-57331-141-3},
ResearcherID-Numbers = {Machado, Rosangela/C-4850-2012},
ORCID-Numbers = {Vidotto, Odilon/0000-0001-6493-8645
   },
Unique-ID = {WOS:000074933400060},
}

@article{ WOS:000071410700009,
Author = {East, IJ and Zakrzewski, H and Gale, KR and Leatch, G and Dimmock, CM
   and Thomas, MB and Waltisbuhl, DJ},
Title = {Vaccination against Babesia bovis: T cells from protected and
   unprotected animals show different cytokine profiles},
Journal = {INTERNATIONAL JOURNAL FOR PARASITOLOGY},
Year = {1997},
Volume = {27},
Number = {12},
Pages = {1537-1545},
Month = {DEC},
DOI = {10.1016/S0020-7519(97)00141-0},
ISSN = {0020-7519},
ORCID-Numbers = {East, Iain/0000-0003-2901-5727},
Unique-ID = {WOS:000071410700009},
}

@article{ WOS:000072361000052,
Author = {Beniwal, RP and Nichani, AK and Rakha, NK and Sharma, RD and Sarup, S},
Title = {An immunisation trial with in vitro produced Babesia bigemina
   exoantigens},
Journal = {TROPICAL ANIMAL HEALTH AND PRODUCTION},
Year = {1997},
Volume = {29},
Number = {4, S},
Pages = {124S-126S},
Month = {NOV},
Note = {European-Union International Symposium on Ticks and Tick-Borne Diseases,
   XIAN, PEOPLES R CHINA, SEP 02-06, 1996},
Organization = {European Union},
DOI = {10.1007/BF02632950},
ISSN = {0049-4747},
Unique-ID = {WOS:000072361000052},
}

@article{ WOS:A1997XQ84300014,
Author = {Lew, AE and Bock, RE and Croft, JM and Minchin, CM and Kingston, TG and
   Dalgliesh, RJ},
Title = {Genotypic diversity in field isolates of Babesia bovis from cattle with
   babesiosis after vaccination},
Journal = {AUSTRALIAN VETERINARY JOURNAL},
Year = {1997},
Volume = {75},
Number = {8},
Pages = {575-578},
Month = {AUG},
DOI = {10.1111/j.1751-0813.1997.tb14197.x},
ISSN = {0005-0423},
ResearcherID-Numbers = {Lew-Tabor, Ala/A-5286-2010
   Bock, Russell/E-8038-2010
   Tabor, Ala/A-5286-2010},
ORCID-Numbers = {Tabor, Ala/0000-0001-7147-1078},
Unique-ID = {WOS:A1997XQ84300014},
}

@article{ WOS:A1997XE37500004,
Author = {Guglielmone, AA and Lugaresi, CI and Volpogni, MM and Anziani, OS and
   Vanzini, VR},
Title = {Babesial antibody dynamics after cattle immunisation with live vaccines,
   measured with an indirect immunofluorescence test},
Journal = {VETERINARY PARASITOLOGY},
Year = {1997},
Volume = {70},
Number = {1-3},
Pages = {33-39},
Month = {JUN},
DOI = {10.1016/S0304-4017(96)01143-0},
ISSN = {0304-4017},
ORCID-Numbers = {Anziani, Oscar Sergio/0000-0003-2403-2755
   Guglielmone, Alberto A./0000-0001-5430-2889},
Unique-ID = {WOS:A1997XE37500004},
}

@article{ WOS:A1996TQ49000016,
Author = {Mangold, AJ and Vanzini, VR and Echaide, IE and deEchaide, ST and
   Volpogni, MM and Guglielmone, AA},
Title = {Viability after thawing and dilution of simultaneously cryopreserved
   vaccinal Babesia bovis and Babesia bigemina strains cultured in vitro},
Journal = {VETERINARY PARASITOLOGY},
Year = {1996},
Volume = {61},
Number = {3-4},
Pages = {345-348},
Month = {FEB},
DOI = {10.1016/0304-4017(95)00839-X},
ISSN = {0304-4017},
ORCID-Numbers = {Mangold, Atilio Jose/0000-0002-2000-2906
   Guglielmone, Alberto A./0000-0001-5430-2889},
Unique-ID = {WOS:A1996TQ49000016},
}

@article{ WOS:A1995TK27100006,
Author = {MOLLOY, JB and WALDRON, SJ and JORGENSEN, WK},
Title = {IDENTIFICATION OF AN IMMUNODOMINANT 40-KDA MEROZOITE ANTIGEN COMMON TO
   THE AUSTRALIAN T-VACCINE AND DIXIE-VACCINE STRAINS OF BABESIA-BOVIS AND
   THE DEVELOPMENT OF DIAGNOSTIC-TESTS SPECIFIC FOR THESE STRAINS},
Journal = {VETERINARY PARASITOLOGY},
Year = {1995},
Volume = {60},
Number = {3-4},
Pages = {229-240},
Month = {DEC},
DOI = {10.1016/0304-4017(95)00779-5},
ISSN = {0304-4017},
Unique-ID = {WOS:A1995TK27100006},
}

@article{ WOS:A1995RZ42200002,
Author = {PATARROYO, JH and PRATES, AA and TAVARES, CAP and MAFRA, CL and VARGAS,
   MI},
Title = {EXOANTIGENS OF AN ATTENUATED STRAIN OF BABESIA-BOVIS USED AS A VACCINE
   AGAINST BOVINE BABESIOSIS},
Journal = {VETERINARY PARASITOLOGY},
Year = {1995},
Volume = {59},
Number = {3-4},
Pages = {189-199},
Month = {OCT},
DOI = {10.1016/0304-4017(94)00756-3},
ISSN = {0304-4017},
ResearcherID-Numbers = {mafra, claudio/W-7526-2019},
ORCID-Numbers = {mafra, claudio/0000-0003-0101-4212
   },
Unique-ID = {WOS:A1995RZ42200002},
}

@article{ WOS:A1995RP00500004,
Author = {BOCK, RE and DEVOS, AJ and KINGSTON, TG and FRASER, IR},
Title = {STUDIES ON FAILURE OF T-STRAIN LIVE BABESIA-BOVIS VACCINE},
Journal = {AUSTRALIAN VETERINARY JOURNAL},
Year = {1995},
Volume = {72},
Number = {8},
Pages = {296-300},
Month = {AUG},
DOI = {10.1111/j.1751-0813.1995.tb03558.x},
ISSN = {0005-0423},
ResearcherID-Numbers = {Tabor, Ala/A-5286-2010
   Bock, Russell/E-8038-2010},
ORCID-Numbers = {Tabor, Ala/0000-0001-7147-1078
   },
Unique-ID = {WOS:A1995RP00500004},
}

@article{ WOS:A1995QJ52400011,
Author = {CARCY, B and PRECIGOUT, E and VALENTIN, A and GORENFLOT, A and SCHREVEL,
   J},
Title = {A 37-KILODALTON GLYCOPROTEIN OF BABESIA DIVERGENS IS A MAJOR COMPONENT
   OF A PROTECTIVE FRACTION CONTAINING LOW-MOLECULAR-MASS CULTURE-DERIVED
   EXOANTIGENS},
Journal = {INFECTION AND IMMUNITY},
Year = {1995},
Volume = {63},
Number = {3},
Pages = {811-817},
Month = {MAR},
DOI = {10.1128/IAI.63.3.811-817.1995},
ISSN = {0019-9567},
ResearcherID-Numbers = {Schrevel, Joseph/AAG-7085-2020
   Valentin, Alexis/I-6821-2015},
Unique-ID = {WOS:A1995QJ52400011},
}

@article{ WOS:A1995PY40000050,
Author = {HINES, SA and PALMER, GH and JASMER, DP and GOFF, WL and MCELWAIN, TF},
Title = {IMMUNIZATION OF CATTLE WITH RECOMBINANT BABESIA-BOVIS MEROZOITE SURFACE
   ANTIGEN-1},
Journal = {INFECTION AND IMMUNITY},
Year = {1995},
Volume = {63},
Number = {1},
Pages = {349-352},
Month = {JAN},
DOI = {10.1128/IAI.63.1.349-352.1995},
ISSN = {0019-9567},
Unique-ID = {WOS:A1995PY40000050},
}

@article{ WOS:A1994PT32900070,
Author = {USHE, TC and PALMER, GH and SOTOMAYOR, L and FIGUEROA, JV and BUENING,
   GM and PERRYMAN, LE and MCELWAIN, TF},
Title = {ANTIBODY-RESPONSE TO A BABESIA-BIGEMINA RHOPTRY-ASSOCIATED PROTEIN-1
   SURFACE-EXPOSED AND NEUTRALIZATION-SENSITIVE EPITOPE IN IMMUNE CATTLE},
Journal = {INFECTION AND IMMUNITY},
Year = {1994},
Volume = {62},
Number = {12},
Pages = {5698-5701},
Month = {DEC},
DOI = {10.1128/IAI.62.12.5698-5701.1994},
ISSN = {0019-9567},
ResearcherID-Numbers = {Figueroa, Julio/AAM-7912-2021},
Unique-ID = {WOS:A1994PT32900070},
}

@article{ WOS:A1993MU20700004,
Author = {ECHAIDE, IE and DEECHAIDE, ST and GUGLIELMONE, AA},
Title = {LIVE AND SOLUBLE-ANTIGENS FOR CATTLE PROTECTION TO BABESIA-BIGEMINA},
Journal = {VETERINARY PARASITOLOGY},
Year = {1993},
Volume = {51},
Number = {1-2},
Pages = {35-40},
Month = {DEC},
DOI = {10.1016/0304-4017(93)90193-Q},
ISSN = {0304-4017},
ORCID-Numbers = {Guglielmone, Alberto A./0000-0001-5430-2889},
Unique-ID = {WOS:A1993MU20700004},
}

@article{ WOS:A1993KU67800003,
Author = {LAWRENCE, JA and MALIKA, J and WHITELAND, AP and KAFUWA, P},
Title = {EFFICACY OF AN AUSTRALIAN BABESIA-BOVIS VACCINE STRAIN IN MALAWI},
Journal = {VETERINARY RECORD},
Year = {1993},
Volume = {132},
Number = {12},
Pages = {295-296},
Month = {MAR 20},
DOI = {10.1136/vr.132.12.295},
ISSN = {0042-4900},
ResearcherID-Numbers = {Jalelova, Malika/KIA-5610-2024},
Unique-ID = {WOS:A1993KU67800003},
}

@article{ WOS:A1993KH67400049,
Author = {VALENTIN, A and PRECIGOUT, E and LHOSTIS, M and CARCY, B and GORENFLOT,
   A and SCHREVEL, J},
Title = {CELLULAR AND HUMORAL IMMUNE-RESPONSES INDUCED IN CATTLE BY VACCINATION
   WITH BABESIA-DIVERGENS CULTURE-DERIVED EXOANTIGENS CORRELATE WITH
   PROTECTION},
Journal = {INFECTION AND IMMUNITY},
Year = {1993},
Volume = {61},
Number = {2},
Pages = {734-741},
Month = {FEB},
DOI = {10.1128/IAI.61.2.734-741.1993},
ISSN = {0019-9567},
ResearcherID-Numbers = {Valentin, Alexis/I-6821-2015
   Schrevel, Joseph/AAG-7085-2020},
Unique-ID = {WOS:A1993KH67400049},
}

@article{ WOS:A1993KF63600031,
Author = {BROWN, WC and ZHAO, SM and WOODS, VM and TRIPP, CA and TETZLAFF, CL and
   HEUSSLER, VT and DOBBELAERE, DAE and RICEFICHT, AC},
Title = {IDENTIFICATION OF 2 TH1 CELL EPITOPES ON THE BABESIA-BOVIS-ENCODED
   77-KILODALTON MEROZOITE PROTEIN (BB-1) BY USE OF TRUNCATED RECOMBINANT
   FUSION PROTEINS},
Journal = {INFECTION AND IMMUNITY},
Year = {1993},
Volume = {61},
Number = {1},
Pages = {236-244},
Month = {JAN},
DOI = {10.1128/IAI.61.1.236-244.1993},
ISSN = {0019-9567},
EISSN = {1098-5522},
ResearcherID-Numbers = {Dobbelaere, Dirk/A-3885-2013
   Heussler, Volker/H-9322-2019},
ORCID-Numbers = {Dobbelaere, Dirk/0000-0003-0672-8468
   Heussler, Volker/0000-0001-8028-9825
   },
Unique-ID = {WOS:A1993KF63600031},
}

@article{ WOS:A1992JL57600010,
Author = {KUNGU, MW and GOODGER, BV and BUSHELL, GR and WRIGHT, IG and WALTISBUHL,
   DJ},
Title = {VACCINATION OF CATTLE WITH DEXTRAN SULFATE-BINDING BABESIA-BIGEMINA
   ANTIGENS},
Journal = {INTERNATIONAL JOURNAL FOR PARASITOLOGY},
Year = {1992},
Volume = {22},
Number = {5},
Pages = {621-625},
Month = {AUG},
DOI = {10.1016/0020-7519(92)90010-I},
ISSN = {0020-7519},
Unique-ID = {WOS:A1992JL57600010},
}

@article{ WOS:A1992JD00600015,
Author = {GOODGER, BV and WALTISBUHL, DJ and WRIGHT, IG and WHITE, M},
Title = {BABESIA-BOVIS - ANALYSIS OF AND PRELIMINARY VACCINATION STUDIES WITH A
   DEFINED INFECTED ERYTHROCYTE-MEMBRANE BINDING ANTIGEN},
Journal = {INTERNATIONAL JOURNAL FOR PARASITOLOGY},
Year = {1992},
Volume = {22},
Number = {4},
Pages = {533-535},
Month = {JUL},
DOI = {10.1016/0020-7519(92)90156-F},
ISSN = {0020-7519},
Unique-ID = {WOS:A1992JD00600015},
}

@article{ WOS:A1992JM56400013,
Author = {MONTENEGROJAMES, S and TORO, M and LEON, E and GUILLEN, AT and LOPEZ, R
   and LOPEZ, W},
Title = {IMMUNIZATION OF CATTLE WITH AN INACTIVATED POLYVALENT VACCINE AGAINST
   ANAPLASMOSIS AND BABESIOSIS},
Journal = {ANNALS OF THE NEW YORK ACADEMY OF SCIENCES-SERIES},
Year = {1992},
Volume = {653},
Pages = {112-121},
Month = {JUN 16},
DOI = {10.1111/j.1749-6632.1992.tb19634.x},
Unique-ID = {WOS:A1992JM56400013},
}

@article{ WOS:A1992HY03800019,
Author = {ORINDA, GO and GALE, KR and WRIGHT, IG and PARRODI, F},
Title = {BOVINE BABESIOSIS - FAILURE TO INDUCE INTERFERON-GAMMA PRODUCTION IN
   RESPONSE TO BABESIA-BOVIS ANTIGENS IN CATTLE},
Journal = {INTERNATIONAL JOURNAL FOR PARASITOLOGY},
Year = {1992},
Volume = {22},
Number = {3},
Pages = {395-398},
Month = {MAY},
DOI = {10.1016/S0020-7519(05)80020-7},
ISSN = {0020-7519},
Unique-ID = {WOS:A1992HY03800019},
}

@article{ WOS:A1991GQ75500002,
Author = {WARON, HU and PAZ, R and SHKAP, V and BIN, H and PIPANO, E},
Title = {IGM RHEUMATOID-FACTOR IN CATTLE IMMUNIZED AGAINST BABESIOSIS},
Journal = {JOURNAL OF VETERINARY MEDICINE SERIES B-ZENTRALBLATT FUR
   VETERINARMEDIZIN REIHE B-INFECTIOUS DISEASES AND VETERINARY PUBLIC
   HEALTH},
Year = {1991},
Volume = {38},
Number = {7},
Pages = {492-496},
Month = {SEP},
DOI = {10.1111/j.1439-0450.1991.tb00902.x},
ISSN = {0931-1793},
Unique-ID = {WOS:A1991GQ75500002},
}

@article{ WOS:A1991FZ31400008,
Author = {MISHRA, VS and STEPHENS, EB and DAME, JB and PERRYMAN, LE and MCGUIRE,
   TC and MCELWAIN, TF},
Title = {IMMUNOGENICITY AND SEQUENCE-ANALYSIS OF RECOMBINANT-P58 - A
   NEUTRALIZATION-SENSITIVE, ANTIGENICALLY CONSERVED BABESIA-BIGEMINA
   MEROZOITE SURFACE PROTEIN},
Journal = {MOLECULAR AND BIOCHEMICAL PARASITOLOGY},
Year = {1991},
Volume = {47},
Number = {2},
Pages = {207-212},
Month = {AUG},
DOI = {10.1016/0166-6851(91)90180-E},
ISSN = {0166-6851},
ORCID-Numbers = {Dame, John B./0000-0002-5772-5454},
Unique-ID = {WOS:A1991FZ31400008},
}

@article{ WOS:A1991FY33100041,
Author = {PRECIGOUT, E and GORENFLOT, A and VALENTIN, A and BISSUEL, G and CARCY,
   B and BRASSEUR, P and MOREAU, Y and SCHREVEL, J},
Title = {ANALYSIS OF IMMUNE-RESPONSES OF DIFFERENT HOSTS TO BABESIA-DIVERGENS
   ISOLATES FROM DIFFERENT GEOGRAPHIC AREAS AND CAPACITY OF CULTURE-DERIVED
   EXOANTIGENS TO INDUCE EFFICIENT CROSS-PROTECTION},
Journal = {INFECTION AND IMMUNITY},
Year = {1991},
Volume = {59},
Number = {8},
Pages = {2799-2805},
Month = {AUG},
DOI = {10.1128/IAI.59.8.2799-2805.1991},
ISSN = {0019-9567},
ResearcherID-Numbers = {Valentin, Alexis/I-6821-2015
   Schrevel, Joseph/AAG-7085-2020},
Unique-ID = {WOS:A1991FY33100041},
}

@article{ WOS:A1991FT92200029,
Author = {BROWN, WC and LOGAN, KS and WAGNER, GG and TETZLAFF, CL},
Title = {CELL-MEDIATED IMMUNE-RESPONSES TO BABESIA-BOVIS MEROZOITE ANTIGENS IN
   CATTLE FOLLOWING INFECTION WITH TICK-DERIVED OR CULTURED PARASITES},
Journal = {INFECTION AND IMMUNITY},
Year = {1991},
Volume = {59},
Number = {7},
Pages = {2418-2426},
Month = {JUL},
DOI = {10.1128/IAI.59.7.2418-2426.1991},
ISSN = {0019-9567},
Unique-ID = {WOS:A1991FT92200029},
}

@article{ WOS:A1991GL22900013,
Author = {CARCY, B and PRECIGOUT, E and VALENTIN, A and GORENFLOT, A and REESE, RT
   and SCHREVEL, J},
Title = {HEAT-SHOCK RESPONSE OF BABESIA-DIVERGENS AND IDENTIFICATION OF THE HSP70
   AS AN IMMUNODOMINANT EARLY ANTIGEN DURING OX, GERBIL AND HUMAN
   BABESIOSIS},
Journal = {BIOLOGY OF THE CELL},
Year = {1991},
Volume = {72},
Number = {1-2},
Pages = {93-102},
DOI = {10.1016/0248-4900(91)90083-Y},
ISSN = {0248-4900},
ResearcherID-Numbers = {Schrevel, Joseph/AAG-7085-2020
   Valentin, Alexis/I-6821-2015},
Unique-ID = {WOS:A1991GL22900013},
}

@article{ WOS:A1990DK10100005,
Author = {PAYNE, RC and OSORIO, O and YBANEZ, A},
Title = {TICK-BORNE DISEASES OF CATTLE IN PARAGUAY .2. IMMUNIZATION AGAINST
   ANAPLASMOSIS AND BABESIOSIS},
Journal = {TROPICAL ANIMAL HEALTH AND PRODUCTION},
Year = {1990},
Volume = {22},
Number = {2},
Pages = {101-108},
Month = {MAY},
DOI = {10.1007/BF02239833},
ISSN = {0049-4747},
EISSN = {1573-7438},
Unique-ID = {WOS:A1990DK10100005},
}

@article{ WOS:A1989CA38000001,
Author = {HINES, SA and MCELWAIN, TF and BUENING, GM and PALMER, GH},
Title = {MOLECULAR CHARACTERIZATION OF BABESIA-BOVIS MEROZOITE SURFACE-PROTEINS
   BEARING EPITOPES IMMUNODOMINANT IN PROTECTED CATTLE},
Journal = {MOLECULAR AND BIOCHEMICAL PARASITOLOGY},
Year = {1989},
Volume = {37},
Number = {1},
Pages = {1-10},
Month = {NOV},
DOI = {10.1016/0166-6851(89)90096-0},
ISSN = {0166-6851},
EISSN = {1872-9428},
Unique-ID = {WOS:A1989CA38000001},
}

@article{ WOS:A1989AU43000003,
Author = {GRAY, JS and LANGLEY, RJ and BROPHY, PO and GANNON, P},
Title = {VACCINATION AGAINST BOVINE BABESIOSIS WITH DRUG-CONTROLLED LIVE
   PARASITES},
Journal = {VETERINARY RECORD},
Year = {1989},
Volume = {125},
Number = {14},
Pages = {369-372},
Month = {SEP 30},
DOI = {10.1136/vr.125.14.369},
ISSN = {0042-4900},
EISSN = {2042-7670},
Unique-ID = {WOS:A1989AU43000003},
}

@article{ WOS:A1988Q304200029,
Author = {TIMMS, P and BARRY, DN and GILL, AC and SHARP, PJ and DEVOS, AJ},
Title = {FAILURE OF A RECOMBINANT BABESIA-BOVIS ANTIGEN TO PROTECT CATTLE AGAINST
   HETEROLOGOUS STRAIN CHALLENGE},
Journal = {RESEARCH IN VETERINARY SCIENCE},
Year = {1988},
Volume = {45},
Number = {2},
Pages = {267-269},
Month = {SEP},
DOI = {10.1016/S0034-5288(18)30947-0},
ISSN = {0034-5288},
EISSN = {1532-2661},
ResearcherID-Numbers = {Timms, Peter/IQT-6133-2023},
ORCID-Numbers = {Timms, Peter/0000-0002-1682-0025
   },
Unique-ID = {WOS:A1988Q304200029},
}

@article{ WOS:A1988M720700007,
Author = {KUTTLER, KL and ZAUGG, JL and YUNKER, CE},
Title = {THE PATHOGENICITY AND IMMUNOLOGICAL RELATIONSHIP OF A VIRULENT AND A
   TISSUE-CULTURE-ADAPTED BABESIA-BOVIS},
Journal = {VETERINARY PARASITOLOGY},
Year = {1988},
Volume = {27},
Number = {3-4},
Pages = {239-244},
Month = {MAR},
DOI = {10.1016/0304-4017(88)90038-6},
ISSN = {0304-4017},
EISSN = {1873-2550},
Unique-ID = {WOS:A1988M720700007},
}

@article{ WOS:A1987H098000008,
Author = {GILL, AC and COWMAN, AF and STEWART, NP and KEMP, DJ and TIMMS, P},
Title = {BABESIA-BOVIS - MOLECULAR AND BIOLOGICAL CHARACTERISTICS OF CLONED
   PARASITE LINES},
Journal = {EXPERIMENTAL PARASITOLOGY},
Year = {1987},
Volume = {63},
Number = {2},
Pages = {180-188},
Month = {APR},
DOI = {10.1016/0014-4894(87)90160-3},
ISSN = {0014-4894},
EISSN = {1090-2449},
ResearcherID-Numbers = {Timms, Peter/IQT-6133-2023
   Kemp, Darrell/ABC-9638-2021
   Cowman, Alan/C-7642-2013},
ORCID-Numbers = {Timms, Peter/0000-0002-1682-0025
   Cowman, Alan/0000-0001-5145-9004},
Unique-ID = {WOS:A1987H098000008},
}

@article{ WOS:A1987F687200014,
Author = {WRIGHT, IG and GOODGER, BV and LEATCH, G and AYLWARD, JH and
   RODEBRAMANIS, K and WALTISBUHL, DJ},
Title = {PROTECTION OF BABESIA-BIGEMINA-IMMUNE ANIMALS AGAINST SUBSEQUENT
   CHALLENGE WITH VIRULENT BABESIA-BOVIS},
Journal = {INFECTION AND IMMUNITY},
Year = {1987},
Volume = {55},
Number = {2},
Pages = {364-368},
Month = {FEB},
DOI = {10.1128/IAI.55.2.364-368.1987},
ISSN = {0019-9567},
EISSN = {1098-5522},
Unique-ID = {WOS:A1987F687200014},
}

@article{ WOS:A1987N968700017,
Author = {CHRISTENSSON, DA and MOREN, T},
Title = {SERORESPONSE (IGG) AFTER VACCINATION AND NATURAL INFECTION OF CATTLE
   WITH BABESIA DIVERGENS},
Journal = {ACTA VETERINARIA SCANDINAVICA},
Year = {1987},
Volume = {28},
Number = {3-4},
Pages = {393-402},
ISSN = {0044-605X},
EISSN = {1751-0147},
ResearcherID-Numbers = {Christensson, Dan/P-8889-2014},
Unique-ID = {WOS:A1987N968700017},
}

@article{ WOS:A1987G104900005,
Author = {GOODGER, BV and WALTISBUHL, DJ and WRIGHT, IG and MAHONEY, DF and
   COMMINS, MA},
Title = {BABESIA-BOVIS - ANALYSIS AND VACCINATION TRIAL WITH THE CRYOPRECIPITABLE
   IMMUNE-COMPLEX},
Journal = {VETERINARY IMMUNOLOGY AND IMMUNOPATHOLOGY},
Year = {1987},
Volume = {14},
Number = {1},
Pages = {57-65},
Month = {JAN},
DOI = {10.1016/0165-2427(87)90074-2},
ISSN = {0165-2427},
EISSN = {1873-2534},
Unique-ID = {WOS:A1987G104900005},
}

@article{ WOS:A1987L335700006,
Author = {MONTENEGROJAMES, S and BENITEZ, MT and LEON, E and LOPEZ, R and RISTIC,
   M},
Title = {BOVINE BABESIOSIS - INDUCTION OF PROTECTIVE IMMUNITY WITH
   CULTURE-DERIVED BABESIA-BOVIS AND BABESIA-BIGEMINA IMMUNOGENS},
Journal = {PARASITOLOGY RESEARCH},
Year = {1987},
Volume = {74},
Number = {2},
Pages = {142-150},
DOI = {10.1007/BF00536025},
ISSN = {0932-0113},
EISSN = {1432-1955},
Unique-ID = {WOS:A1987L335700006},
}

@article{ WOS:A1987H454400007,
Author = {WALTISBUHL, DJ and GOODGER, BV and WRIGHT, IG and MIRRE, GB and COMMINS,
   MA},
Title = {BABESIA-BOVIS - VACCINATION STUDIES WITH 3 GROUPS OF
   HIGH-MOLECULAR-WEIGHT ANTIGENS FROM LYSATE OF INFECTED ERYTHROCYTES},
Journal = {PARASITOLOGY RESEARCH},
Year = {1987},
Volume = {73},
Number = {4},
Pages = {319-323},
DOI = {10.1007/BF00531085},
ISSN = {0932-0113},
EISSN = {1432-1955},
Unique-ID = {WOS:A1987H454400007},
}

@article{ WOS:A1986E942700003,
Author = {GOODGER, BV and COMMINS, MA and WRIGHT, IG and MIRRE, GB and WALTISBUHL,
   DJ and WHITE, M},
Title = {BABESIA-BOVIS - VACCINATION TRIAL WITH A DOMINANT IMMUNODIFFUSION
   ANTIGEN IN SPLENECTOMIZED CALVES},
Journal = {ZEITSCHRIFT FUR PARASITENKUNDE-PARASITOLOGY RESEARCH},
Year = {1986},
Volume = {72},
Number = {6},
Pages = {715-722},
DOI = {10.1007/BF00925093},
ISSN = {0044-3255},
Unique-ID = {WOS:A1986E942700003},
}

@article{ WOS:A1986AXL9100010,
Author = {TAYLOR, SM and ELLIOTT, CT and KENNY, J},
Title = {BABESIA-DIVERGENS - SEQUENTIAL EXPOSURE TO HETEROLOGOUS TICK-BORNE
   CHALLENGE OF CATTLE IMMUNIZED WITH A FRACTION OF PARASITIZED
   ERYTHROCYTES},
Journal = {JOURNAL OF COMPARATIVE PATHOLOGY},
Year = {1986},
Volume = {96},
Number = {1},
Pages = {101-107},
Month = {JAN},
DOI = {10.1016/0021-9975(86)90027-7},
ISSN = {0021-9975},
EISSN = {1532-3129},
Unique-ID = {WOS:A1986AXL9100010},
}

@article{ WOS:A1985AYG6400002,
Author = {MONTENEGROJAMES, S and RISTIC, M and BENITEZ, MT and LEON, E and LOPEZ,
   R},
Title = {HETEROLOGOUS STRAIN IMMUNITY IN BOVINE BABESIOSIS USING A
   CULTURE-DERIVED SOLUBLE BABESIA-BOVIS IMMUNOGEN},
Journal = {VETERINARY PARASITOLOGY},
Year = {1985},
Volume = {18},
Number = {4},
Pages = {321-337},
Month = {DEC},
DOI = {10.1016/0304-4017(85)90067-6},
ISSN = {0304-4017},
EISSN = {1873-2550},
Unique-ID = {WOS:A1985AYG6400002},
}

@article{ WOS:A1985AUN0300006,
Author = {COMMINS, MA and GOODGER, BV and WRIGHT, IG},
Title = {PROTEINASES IN THE LYSATE OF BOVINE ERYTHROCYTES INFECTED WITH
   BABESIA-BOVIS - INITIAL VACCINATION STUDIES},
Journal = {INTERNATIONAL JOURNAL FOR PARASITOLOGY},
Year = {1985},
Volume = {15},
Number = {5},
Pages = {491-495},
DOI = {10.1016/0020-7519(85)90042-6},
ISSN = {0020-7519},
EISSN = {1879-0135},
Unique-ID = {WOS:A1985AUN0300006},
}

@article{ WOS:A1985AJZ8300010,
Author = {GOODGER, BV and WRIGHT, IG and WALTISBUHL, DJ and MIRRE, GB},
Title = {BABESIA-BOVIS - SUCCESSFUL VACCINATION AGAINST HOMOLOGOUS CHALLENGE IN
   SPLENECTOMIZED CALVES USING A FRACTION OF HEMAGGLUTINATING ANTIGEN},
Journal = {INTERNATIONAL JOURNAL FOR PARASITOLOGY},
Year = {1985},
Volume = {15},
Number = {2},
Pages = {175-179},
DOI = {10.1016/0020-7519(85)90084-0},
ISSN = {0020-7519},
EISSN = {1879-0135},
Unique-ID = {WOS:A1985AJZ8300010},
}

@article{ WOS:A1985ADZ2600018,
Author = {WRIGHT, IG and MIRRE, GB and RODEBRAMANIS, K and CHAMBERLAIN, M and
   GOODGER, BV and WALTISBUHL, DJ},
Title = {PROTECTIVE VACCINATION AGAINST VIRULENT BABESIA-BOVIS WITH A
   LOW-MOLECULAR-WEIGHT ANTIGEN},
Journal = {INFECTION AND IMMUNITY},
Year = {1985},
Volume = {48},
Number = {1},
Pages = {109-113},
DOI = {10.1128/IAI.48.1.109-113.1985},
ISSN = {0019-9567},
EISSN = {1098-5522},
Unique-ID = {WOS:A1985ADZ2600018},
}

@article{ WOS:A1984SS56500006,
Author = {GOODGER, BV and COMMINS, MA and WRIGHT, IG and MIRRE, GB},
Title = {BABESIA-BOVIS - VACCINATION OF CATTLE AGAINST HETEROLOGOUS CHALLENGE
   WITH FRACTIONS OF LYSATE FROM INFECTED ERYTHROCYTES},
Journal = {ZEITSCHRIFT FUR PARASITENKUNDE-PARASITOLOGY RESEARCH},
Year = {1984},
Volume = {70},
Number = {3},
Pages = {321-329},
DOI = {10.1007/BF00927818},
ISSN = {0044-3255},
Unique-ID = {WOS:A1984SS56500006},
}

@article{ WOS:A1984TU51400007,
Author = {TIMMS, P and STEWART, NP and RODWELL, BJ and BARRY, DN},
Title = {IMMUNE-RESPONSES OF CATTLE FOLLOWING VACCINATION WITH LIVING AND
   NON-LIVING BABESIA-BOVIS ANTIGENS},
Journal = {VETERINARY PARASITOLOGY},
Year = {1984},
Volume = {16},
Number = {3-4},
Pages = {243-251},
DOI = {10.1016/0304-4017(84)90042-6},
ISSN = {0304-4017},
EISSN = {1873-2550},
ResearcherID-Numbers = {Timms, Peter/IQT-6133-2023
   },
ORCID-Numbers = {Timms, Peter/0000-0002-1682-0025},
Unique-ID = {WOS:A1984TU51400007},
}

@article{ WOS:A1983RD03900008,
Author = {GOODGER, BV and WRIGHT, IG and WALTISBUHL, DJ},
Title = {THE LYSATE FROM BOVINE ERYTHROCYTES INFECTED WITH BABESIA-BOVIS -
   ANALYSIS OF ANTIGENS AND A REPORT ON THEIR IMMUNOGENICITY WHEN
   POLYMERIZED WITH GLUTARALDEHYDE},
Journal = {ZEITSCHRIFT FUR PARASITENKUNDE-PARASITOLOGY RESEARCH},
Year = {1983},
Volume = {69},
Number = {4},
Pages = {473-482},
DOI = {10.1007/BF00927703},
ISSN = {0044-3255},
Unique-ID = {WOS:A1983RD03900008},
}

@article{ WOS:A1983RC26400009,
Author = {KUTTLER, KL and LEVY, MG and RISTIC, M},
Title = {CELL CULTURE-DERIVED BABESIA-BOVIS VACCINE - SEQUENTIAL CHALLENGE
   EXPOSURE OF PROTECTIVE IMMUNITY DURING A 6-MONTH POSTVACCINATION PERIOD},
Journal = {AMERICAN JOURNAL OF VETERINARY RESEARCH},
Year = {1983},
Volume = {44},
Number = {8},
Pages = {1456-1459},
ISSN = {0002-9645},
EISSN = {1943-5681},
Unique-ID = {WOS:A1983RC26400009},
}

@article{ WOS:A1983QZ30300008,
Author = {TAYLOR, SM and KENNY, J and MALLON, T},
Title = {THE EFFECT OF ROUTE OF ADMINISTRATION OF A BABESIA-DIVERGENS INACTIVATED
   VACCINE ON PROTECTION AGAINST HOMOLOGOUS CHALLENGE},
Journal = {JOURNAL OF COMPARATIVE PATHOLOGY},
Year = {1983},
Volume = {93},
Number = {3},
Pages = {423-428},
DOI = {10.1016/0021-9975(83)90029-4},
ISSN = {0021-9975},
EISSN = {1532-3129},
Unique-ID = {WOS:A1983QZ30300008},
}

@article{ WOS:A1983QJ14500004,
Author = {TIMMS, P and DALGLIESH, RJ and BARRY, DN and DIMMOCK, CK and RODWELL, BJ},
Title = {BABESIA-BOVIS - COMPARISON OF CULTURE-DERIVED PARASITES, NON-LIVING
   ANTIGEN AND CONVENTIONAL VACCINE IN THE PROTECTION OF CATTLE AGAINST
   HETEROLOGOUS CHALLENGE},
Journal = {AUSTRALIAN VETERINARY JOURNAL},
Year = {1983},
Volume = {60},
Number = {3},
Pages = {75-77},
DOI = {10.1111/j.1751-0813.1983.tb05874.x},
ISSN = {0005-0423},
ResearcherID-Numbers = {Timms, Peter/IQT-6133-2023
   },
ORCID-Numbers = {Timms, Peter/0000-0002-1682-0025},
Unique-ID = {WOS:A1983QJ14500004},
}

@article{ WOS:A1983RV61500002,
Author = {WRIGHT, IG and GOODGER, BV and RODEBRAMANIS, K and MATTICK, JS and
   MAHONEY, DF and WALTISBUHL, DJ},
Title = {THE CHARACTERIZATION OF AN ESTERASE DERIVED FROM BABESIA-BOVIS AND ITS
   USE AS A VACCINE},
Journal = {ZEITSCHRIFT FUR PARASITENKUNDE-PARASITOLOGY RESEARCH},
Year = {1983},
Volume = {69},
Number = {6},
Pages = {703-714},
DOI = {10.1007/BF00927420},
ISSN = {0044-3255},
ResearcherID-Numbers = {Mattick, John/ABH-6130-2020
   Mattick, John/I-7789-2012},
ORCID-Numbers = {Mattick, John/0000-0002-7680-7527},
Unique-ID = {WOS:A1983RV61500002},
}

@article{ WOS:A1982PH18100065,
Author = {KAHL, LP and ANDERS, RF and RODWELL, BJ and TIMMS, P and MITCHELL, GF},
Title = {VARIABLE AND COMMON ANTIGENS OF BABESIA-BOVIS PARASITES DIFFERING IN
   STRAIN AND VIRULENCE},
Journal = {JOURNAL OF IMMUNOLOGY},
Year = {1982},
Volume = {129},
Number = {4},
Pages = {1700-1705},
ISSN = {0022-1767},
EISSN = {1550-6606},
ResearcherID-Numbers = {Timms, Peter/IQT-6133-2023
   },
ORCID-Numbers = {Timms, Peter/0000-0002-1682-0025
   Anders, Robin/0000-0002-0693-4547},
Unique-ID = {WOS:A1982PH18100065},
}

@article{ WOS:A1981LU90700003,
Author = {CALLOW, LL and KANHAI, GK and VANDENBERGHE, A},
Title = {SEROLOGICAL COMPARISON OF STRAINS OF BABESIA-BOVIS OCCURRING IN
   AUSTRALIA AND MOZAMBIQUE},
Journal = {TROPICAL ANIMAL HEALTH AND PRODUCTION},
Year = {1981},
Volume = {13},
Number = {2},
Pages = {79-82},
DOI = {10.1007/BF02237896},
ISSN = {0049-4747},
EISSN = {1573-7438},
Unique-ID = {WOS:A1981LU90700003},
}

@article{ WOS:A1981LM06500005,
Author = {MAHONEY, DF and WRIGHT, IG and GOODGER, BV},
Title = {BOVINE BABESIOSIS - THE IMMUNIZATION OF CATTLE WITH FRACTIONS OF
   ERYTHROCYTES INFECTED WITH BABESIA-BOVIS (SYN BABESIA-ARGENTINA)},
Journal = {VETERINARY IMMUNOLOGY AND IMMUNOPATHOLOGY},
Year = {1981},
Volume = {2},
Number = {2},
Pages = {145-156},
DOI = {10.1016/0165-2427(81)90046-5},
ISSN = {0165-2427},
EISSN = {1873-2534},
Unique-ID = {WOS:A1981LM06500005},
}

@article{ WOS:A1981KY35000001,
Author = {PURNELL, RE and LEWIS, D and BRABAZON, A and FRANCIS, LMA and YOUNG, ER
   and GRIST, C},
Title = {FIELD USE OF AN IRRADIATED BLOOD VACCINE TO PROTECT CATTLE AGAINST
   REDWATER (BABESIA DIVERGENS INFECTION) ON A FARM IN DORSET},
Journal = {VETERINARY RECORD},
Year = {1981},
Volume = {108},
Number = {2},
Pages = {28-31},
DOI = {10.1136/vr.108.2.28},
ISSN = {0042-4900},
EISSN = {2042-7670},
Unique-ID = {WOS:A1981KY35000001},
}

@article{ WOS:A1981LK03100027,
Author = {SMITH, RD and JAMES, MA and RISTIC, M and AIKAWA, M and MURGUIA, CAVY},
Title = {BOVINE BABESIOSIS - PROTECTION OF CATTLE WITH CULTURE-DERIVED SOLUBLE
   BABESIA-BOVIS ANTIGEN},
Journal = {SCIENCE},
Year = {1981},
Volume = {212},
Number = {4492},
Pages = {335-338},
DOI = {10.1126/science.7209532},
ISSN = {0036-8075},
EISSN = {1095-9203},
Unique-ID = {WOS:A1981LK03100027},
}
